# Supplementary material for: Differential roles for ACBD4 and ACBD5 in peroxisome–ER interactions and lipid metabolism
Source: J Biol Chem. 2023 Jul 4;299(8):105013. doi: 10.1016/j.jbc.2023.105013 (PMC10410513; doi:10.1016/j.jbc.2023.105013)
Supplement: Supplementary File 1 [file mmc6.xlsx]

## Sheet: Measurement 1
IsolabMidas	orgIsolabMidas	mzmed	rtmed	idclasses	Observed_In	Control-1	Control-1	Control-1	Control-2	Control-2	Control-2	crACBD5-1	crACBD5-1	crACBD5-1	crACBD4-1	crACBD4-1	crACBD4-1
CE(13:0)	CE(13:0) [M+NH4]+	600.571	15.9455	CE_NH4	RevPhase_positive	169.404	174.366	157.116	168.402	178.767	154.4	186.723	162.734	161.739	177.612	180.8	180.476
CE(14:0)	CE(14:0) [M+NH4]+	614.586	16.0129	CE_NH4	RevPhase_positive	203.688	202.756	178.499	255.788	291.549	284.956	232.633	236.13	246.225	297.41	276.878	253.153
CE(14:1)	CE(14:1) [M+NH4]+	612.571	15.8007	CE_NH4	RevPhase_positive	13.6023	12.0286	11.1718	16.5892	18.7427	17.8687	10.6009	10.3668	10.0549	10.5893	14.7335	8.7274
CE(15:0)	CE(15:0) [M+NH4]+	628.602	16.1254	CE_NH4	RevPhase_positive	37.0863	30.4016	30.9115	91.5956	88.6881	96.4915	58.9289	54.0927	52.2671	85.0275	69.5806	72.0163
CE(15:1)	CE(15:1) [M+NH4]+	626.586	15.9098	CE_NH4	RevPhase_positive	6.71687	4.40755	4.51264	7.86613	8.87935	8.12254	6.47516	6.10686	4.22788	7.39406	6.91899	4.42265
CE(15:2)	CE(15:2) [M+NH4]+	624.571	15.7376	CE_NH4	RevPhase_positive	0	0	0	0.301238	0.232832	0.0847235	0.568622	0.140278	0	0	0	0.353198
CE(16:0)	CE(16:0) [M+NH4]+	642.618	16.226	CE_NH4	RevPhase_positive	488.276	500.998	456.946	549.741	563.832	606.696	661.954	654.454	623.157	802.847	733.484	682.537
CE(16:1)	CE(16:1) [M+NH4]+	640.602	16.0345	CE_NH4	RevPhase_positive	400.034	390.887	339.385	450.029	494.607	507.694	362.496	328.024	342.983	503.574	485.625	406.429
CE(16:2)	CE(16:2) [M+NH4]+	638.586	15.8493	CE_NH4	RevPhase_positive	24.6252	25.5533	18.2914	25.1321	27.5912	28.005	21.2429	20.9363	17.947	33.9928	34.5979	31.9256
CE(16:3)	CE(16:3) [M+NH4]+	636.571	15.7312	CE_NH4	RevPhase_positive	1.54376	1.69139	1.10568	2.7932	2.09886	2.2425	1.58113	2.11207	1.82662	4.42553	4.01231	2.44267
CE(17:0)	CE(17:0) [M+NH4]+	656.634	16.3497	CE_NH4	RevPhase_positive	88.6659	85.3059	62.7818	122.133	128.473	145.579	120.735	114.749	118.17	227.128	201.786	218.18
CE(17:1)	CE(17:1) [M+NH4]+	654.617	16.1905	CE_NH4	RevPhase_positive	382.363	374.876	356.063	493.937	489.347	677.475	373.724	430.577	361.245	386.8	377.985	374.09
CE(17:2)	CE(17:2) [M+NH4]+	652.602	15.9727	CE_NH4	RevPhase_positive	2.5968	2.57375	3.23561	5.61751	5.72074	7.53756	3.33191	2.18941	3.53125	7.46846	2.99308	2.95087
CE(18:0)	CE(18:0) [M+NH4]+	670.649	16.483	CE_NH4	RevPhase_positive	490.298	438.528	344.062	273.183	310.875	337.053	607.823	550.531	558.458	1194.69	1190.07	1090.35
CE(18:1)	CE(18:1) [M+NH4]+	668.633	16.2492	CE_NH4	RevPhase_positive	3456.04	3535.26	2987.78	2640.9	2731.65	2880.84	2515.96	2495.59	2419.27	5231.43	4719.75	4546.31
CE(18:2)	CE(18:2) [M+NH4]+	666.618	16.1012	CE_NH4	RevPhase_positive	226.468	226.571	195.458	235.9	235.549	245.941	197.953	176.187	176.027	344.314	280.867	270.177
CE(18:3)	CE(18:3) [M+NH4]+	664.602	15.9416	CE_NH4	RevPhase_positive	29.4974	27.0492	26.125	31.3265	30.7804	31.3933	26.5387	24.8878	25.0033	40.803	37.2034	35.243
CE(18:4)	CE(18:4) [M+NH4]+	662.586	15.7471	CE_NH4	RevPhase_positive	0.988892	0.301802	0	0.945228	1.29167	0.534586	0.659099	0.400156	0.777503	0	0.831258	0.663736
CE(19:0)	CE(19:0) [M+NH4]+	684.665	16.5628	CE_NH4	RevPhase_positive	27.8718	21.2435	16.8103	23.6511	24.5126	28.4434	31.1007	27.7947	28.0752	60.4231	55.4778	49.3697
CE(19:1)	CE(19:1) [M+NH4]+	682.649	16.3679	CE_NH4	RevPhase_positive	126.702	118.583	91.0609	91.5177	101.041	110.896	87.8665	82.9731	85.3887	234.093	208.847	207.174
CE(19:2)	CE(19:2) [M+NH4]+	680.633	16.1964	CE_NH4	RevPhase_positive	28.6431	27.3459	22.2593	27.2475	29.4774	31.0882	21.9088	19.3647	20.3157	50.5126	46.4303	42.5116
CE(19:3)	CE(19:3) [M+NH4]+	678.618	15.982	CE_NH4	RevPhase_positive	4.15511	5.18138	3.83531	9.26721	10.6219	9.37843	7.10661	6.26925	7.30147	2.76624	6.43814	5.59108
CE(20:0)	CE(20:0) [M+NH4]+	698.681	16.6995	CE_NH4	RevPhase_positive	65.3083	45.8166	33.9939	31.6922	37.0554	43.2084	74.2811	71.0314	72.9641	137.884	119.788	111.966
CE(20:1)	CE(20:1) [M+NH4]+	696.665	16.4825	CE_NH4	RevPhase_positive	548.489	485.814	378.196	267.466	309.529	328.182	337.419	314.269	310.692	743.447	689.738	644.622
CE(20:2)	CE(20:2) [M+NH4]+	694.649	16.3079	CE_NH4	RevPhase_positive	89.3737	81.9767	65.8404	58.0739	63.1763	68.1912	64.2646	81.972	57.5499	166.987	143.274	139.455
CE(20:3)	CE(20:3) [M+NH4]+	692.633	16.136	CE_NH4	RevPhase_positive	101.363	98.6784	83.12	112.886	112.061	110.197	125.141	124.308	117.438	170.136	135.346	137.852
CE(20:4)	CE(20:4) [M+NH4]+	690.618	15.9991	CE_NH4	RevPhase_positive	153.924	161.875	136.335	181.407	190.354	185.68	160.479	147.074	151.949	225.03	214.939	193.115
CE(20:5)	CE(20:5) [M+NH4]+	688.602	15.8561	CE_NH4	RevPhase_positive	31.3056	36.6765	27.8031	35.5849	37.5595	36.1434	34.3471	31.3662	31.8896	50.4798	39.0312	46.1523
CE(21:0)	CE(21:0) [M+NH4]+	712.697	16.7723	CE_NH4	RevPhase_positive	7.81978	3.80843	2.91919	4.31585	4.96142	6.47033	6.82396	7.05658	5.17546	9.74798	10.4768	7.56607
CE(21:1)	CE(21:1) [M+NH4]+	710.681	16.59	CE_NH4	RevPhase_positive	29.1852	24.8899	17.8621	20.8727	23.6389	26.769	20.6036	19.1199	19.5238	52.5068	43.4135	41.5504
CE(21:2)	CE(21:2) [M+NH4]+	708.665	16.4289	CE_NH4	RevPhase_positive	9.33576	6.20462	4.80898	5.14716	5.65323	5.04596	5.28506	5.84682	3.89026	11.4841	12.293	9.76517
CE(21:3)	CE(21:3) [M+NH4]+	706.649	16.1898	CE_NH4	RevPhase_positive	1.74505	1.71982	2.27089	2.4878	3.14425	4.21702	1.56403	4.44395	1.88576	2.29283	3.09622	0.378191
CE(21:4)	CE(21:4) [M+NH4]+	704.633	16.0755	CE_NH4	RevPhase_positive	0.53401	0	0.238931	0.624838	0.684873	2.82744	0.525796	0.509674	0.19273	0	0	0
CE(21:5)	CE(21:5) [M+NH4]+	702.618	15.9302	CE_NH4	RevPhase_positive	0	0.910196	0	0.602861	0.254647	1.02798	0	0	0.278742	0	0.832285	0
CE(22:0)	CE(22:0) [M+NH4]+	726.712	16.8798	CE_NH4	RevPhase_positive	39.2122	28.7835	23.5276	25.1979	28.0786	29.7737	57.4712	53.325	53.5103	81.2083	69.433	67.6692
CE(22:1)	CE(22:1) [M+NH4]+	724.697	16.688	CE_NH4	RevPhase_positive	225.89	173.986	129.306	106.811	122.203	138.001	151.289	137.506	143.153	324.004	270.8	255.879
CE(22:2)	CE(22:2) [M+NH4]+	722.681	16.519	CE_NH4	RevPhase_positive	19.5524	17.2881	12.549	10.4682	11.2106	12.1794	15.3502	12.0155	12.0922	39.6299	34.4976	28.6786
CE(22:3)	CE(22:3) [M+NH4]+	720.665	16.3756	CE_NH4	RevPhase_positive	12.2224	10.2222	7.38972	6.57755	7.02133	8.07697	8.8481	8.04111	7.61945	16.1994	15.6264	13.5541
CE(22:4)	CE(22:4) [M+NH4]+	718.649	16.19	CE_NH4	RevPhase_positive	12.3465	13.5014	9.80746	11.3907	11.77	11.7033	10.4653	9.37702	10.632	17.544	18.0313	14.1772
CE(22:5)	CE(22:5) [M+NH4]+	716.633	16.0655	CE_NH4	RevPhase_positive	38.8139	38.4782	33.38	35.1232	38.1811	38.5952	31.7699	28.5969	30.5727	53.2258	44.0161	44.9496
CE(22:6)	CE(22:6) [M+NH4]+	714.618	15.9455	CE_NH4	RevPhase_positive	159.444	166.447	133.1	134.552	137.854	130.739	162.548	142.678	148.945	274.985	227.381	233.711
CE(23:0)	CE(23:0) [M+NH4]+	740.728	16.9523	CE_NH4	RevPhase_positive	8.9165	4.78665	4.16958	5.67423	6.41905	8.38363	10.4095	11.603	8.55255	10.6283	10.6702	8.8205
CE(23:1)	CE(23:1) [M+NH4]+	738.712	16.7738	CE_NH4	RevPhase_positive	19.1397	14.0616	10.4614	14.702	16.2362	18.3063	18.9408	16.174	17.3195	30.1411	24.3821	24.1603
CE(23:2)	CE(23:2) [M+NH4]+	736.697	16.6452	CE_NH4	RevPhase_positive	2.45472	1.96514	1.70212	1.28439	1.62443	1.99373	1.75942	1.67342	1.73315	3.88865	2.98994	2.59587
CE(23:3)	CE(23:3) [M+NH4]+	734.68	16.429	CE_NH4	RevPhase_positive	0.23265	0.087871	0.228858	0.372042	0.314939	0.357146	0.238944	0.173677	0.0919061	0.125301	0.144596	0.301194
CE(23:5)	CE(23:5) [M+NH4]+	730.649	16.1283	CE_NH4	RevPhase_positive	0.206374	0	0.211891	0.289694	0.225724	0.0970979	0	0	0	0	0	0
CE(23:6)	CE(23:6) [M+NH4]+	728.633	15.9591	CE_NH4	RevPhase_positive	0.193856	0	0.480767	0.959143	1.18057	1.1508	0.157105	0.156131	0.36938	0	0	0
CE(24:0)	CE(24:0) [M+NH4]+	754.744	17.0448	CE_NH4	RevPhase_positive	99.0764	79.5021	61.3366	80.8915	93.4767	91.1144	277.295	239.065	257.72	217.021	182.183	169.02
CE(24:1)	CE(24:1) [M+NH4]+	752.728	16.862	CE_NH4	RevPhase_positive	382.118	299.67	234.904	269.185	297.39	313.915	523.238	473.154	496.647	606.237	506.623	495.543
CE(24:2)	CE(24:2) [M+NH4]+	750.712	16.7067	CE_NH4	RevPhase_positive	26.8797	19.1401	14.4623	14.0882	16.0987	16.6498	26.1715	22.2775	21.9615	34.3583	28.7032	26.7091
CE(24:3)	CE(24:3) [M+NH4]+	748.697	16.5753	CE_NH4	RevPhase_positive	5.53832	4.67995	3.47685	3.25243	3.40996	4.28323	5.98538	5.66125	5.48595	8.28224	8.00635	6.31256
CE(24:4)	CE(24:4) [M+NH4]+	746.681	16.421	CE_NH4	RevPhase_positive	6.26902	4.31837	4.36241	3.13571	3.09381	3.34022	5.42902	3.8937	4.3386	8.11725	6.47571	6.54025
CE(24:5)	CE(24:5) [M+NH4]+	744.665	16.2785	CE_NH4	RevPhase_positive	42.6941	41.7889	32.1917	20.516	19.0706	19.5469	24.9297	26.0422	25.1355	46.9135	42.7006	44.336
CE(24:6)	CE(24:6) [M+NH4]+	742.649	16.1189	CE_NH4	RevPhase_positive	11.1528	9.32972	8.02185	5.0637	7.21784	6.98244	11.2596	8.88687	9.08302	19.1498	15.1433	14.1468
CE(25:0)	CE(25:0) [M+NH4]+	768.76	17.1171	CE_NH4	RevPhase_positive	17.5565	9.37854	8.00947	13.4697	14.7025	16.4556	38.6512	35.4859	35.426	21.2138	20.3658	17.3004
CE(25:1)	CE(25:1) [M+NH4]+	766.744	16.9378	CE_NH4	RevPhase_positive	30.7914	23.4696	18.3982	29.9207	32.1198	34.8887	53.1525	48.8435	49.8982	48.1541	39.5369	39.6555
CE(25:2)	CE(25:2) [M+NH4]+	764.728	16.8405	CE_NH4	RevPhase_positive	4.46149	3.92583	2.81157	3.80475	3.77044	4.0039	5.51403	4.88316	5.6738	6.15529	4.8814	5.21623
CE(25:3)	CE(25:3) [M+NH4]+	762.712	16.6655	CE_NH4	RevPhase_positive	0.264302	0.441069	0.203614	0.207919	0.3618	0.475114	0.606363	0.428078	0.738741	0.669482	0.395752	0.225864
CE(25:4)	CE(25:4) [M+NH4]+	760.696	16.4294	CE_NH4	RevPhase_positive	0.923819	1.05255	0.59763	1.67357	1.96148	1.92742	3.42844	3.01271	3.13275	2.93781	2.28949	2.38121
CE(25:5)	CE(25:5) [M+NH4]+	758.681	16.3618	CE_NH4	RevPhase_positive	0.286539	0.114731	0.0926884	0.172281	0.0600835	0	0.177529	0.167252	0.0649922	0	0	0
CE(26:0)	CE(26:0) [M+NH4]+	782.776	17.2093	CE_NH4	RevPhase_positive	63.0137	45.6089	36.3075	61.12	74.4659	68.9883	421.283	368.709	414.899	133.991	110.397	107.155
CE(26:1)	CE(26:1) [M+NH4]+	780.76	17.0267	CE_NH4	RevPhase_positive	176.372	145.101	110.994	152.579	169.786	173.573	454.34	399.702	426.946	301.232	249.304	233.579
CE(26:2)	CE(26:2) [M+NH4]+	778.744	16.88	CE_NH4	RevPhase_positive	14.9546	11.9859	9.45576	10.3146	11.995	11.7625	28.0042	25.0288	25.8667	22.5259	17.8879	17.1801
CE(26:3)	CE(26:3) [M+NH4]+	776.728	16.7537	CE_NH4	RevPhase_positive	3.30219	2.2748	1.71879	1.87286	2.43959	2.92017	5.48833	5.20627	5.01828	5.03601	3.8643	3.42248
CE(26:4)	CE(26:4) [M+NH4]+	774.712	16.6162	CE_NH4	RevPhase_positive	1.91972	1.359	0.902527	1.02999	1.23294	1.36293	2.62246	2.24965	2.50397	2.0693	1.83904	2.28225
CE(26:5)	CE(26:5) [M+NH4]+	772.696	16.4838	CE_NH4	RevPhase_positive	6.59322	6.21574	5.23358	2.16279	2.89028	3.43886	5.43833	4.83747	5.57645	7.10948	6.73834	7.10411
CE(26:6)	CE(26:6) [M+NH4]+	770.681	16.3317	CE_NH4	RevPhase_positive	2.68879	2.73954	1.72418	1.31979	2.57339	1.36277	4.38371	3.88504	3.78847	3.9498	4.13962	4.05371
CE(27:0)	CE(27:0) [M+NH4]+	796.792	17.2792	CE_NH4	RevPhase_positive	8.01088	4.33434	3.28269	5.86089	6.51835	6.55962	23.5281	22.8368	21.807	8.22978	8.51317	6.82814
CE(27:1)	CE(27:1) [M+NH4]+	794.776	17.0983	CE_NH4	RevPhase_positive	14.2247	10.8211	8.48948	13.7221	14.8924	16.0737	33.5116	28.5871	30.9557	21.0842	16.9914	16.3196
CE(27:2)	CE(27:2) [M+NH4]+	792.76	17.0077	CE_NH4	RevPhase_positive	2.88933	2.23705	1.97834	2.72455	2.70096	2.40654	5.04463	4.62806	4.12791	4.18546	3.32781	3.05224
CE(27:3)	CE(27:3) [M+NH4]+	790.743	16.8284	CE_NH4	RevPhase_positive	0.236653	0.127018	0.0581857	0.119832	0.0334526	0.1062	0.288019	0.12031	0.305091	0.222563	0.234251	0.193496
CE(27:4)	CE(27:4) [M+NH4]+	788.728	16.6106	CE_NH4	RevPhase_positive	0.0775732	0	0.0375724	0.0341803	0.0704562	0.0480086	0.153076	0.0595681	0	0	0	0
CE(27:5)	CE(27:5) [M+NH4]+	786.712	16.5565	CE_NH4	RevPhase_positive	0	0.042316	0	0	0	0	0	0.107702	0.0676582	0	0	0
CE(28:0)	CE(28:0) [M+NH4]+	810.807	17.3768	CE_NH4	RevPhase_positive	14.8064	10.7763	8.07408	16.2684	19.5086	17.0799	153.752	130.78	144.977	22.9186	18.2716	20.6619
CE(28:1)	CE(28:1) [M+NH4]+	808.791	17.1902	CE_NH4	RevPhase_positive	80.7001	63.5859	49.1599	78.3315	87.6669	88.3101	254.952	217.497	242.69	111.445	92.1781	90.5212
CE(28:2)	CE(28:2) [M+NH4]+	806.775	17.0442	CE_NH4	RevPhase_positive	4.08219	3.56324	2.37702	3.75888	4.36065	4.56922	11.9154	9.31453	10.8793	6.58164	4.87393	4.8698
CE(28:3)	CE(28:3) [M+NH4]+	804.76	16.9218	CE_NH4	RevPhase_positive	0.531829	0.487572	0.317712	0.644301	0.57994	0.385048	1.32938	1.09685	1.15371	0.897989	0.690848	0.728563
CE(28:4)	CE(28:4) [M+NH4]+	802.744	16.7785	CE_NH4	RevPhase_positive	0.294254	0.147019	0.108294	0.110133	0.143505	0.0541424	0.387581	0.386976	0.358835	0.337109	0.259806	0.188736
CE(28:5)	CE(28:5) [M+NH4]+	800.728	16.6706	CE_NH4	RevPhase_positive	0.894945	0.683521	0.539219	0.328939	0.203316	0.335962	1.05592	0.877194	0.599876	0.687096	1.15234	0.893779
CE(29:0)	CE(29:0) [M+NH4]+	824.823	17.452	CE_NH4	RevPhase_positive	2.95502	1.2729	0.999241	2.07218	2.06887	2.9934	10.3113	9.66179	10.18	2.21909	2.63275	1.88862
CE(29:1)	CE(29:1) [M+NH4]+	822.807	17.2638	CE_NH4	RevPhase_positive	11.6066	8.3384	6.60375	14.6151	15.8695	16.2885	35.1153	30.483	33.4214	16.3047	13.9503	12.95
CE(29:2)	CE(29:2) [M+NH4]+	820.791	17.1553	CE_NH4	RevPhase_positive	1.6282	1.3056	0.919634	1.38109	1.39423	1.61754	3.19515	2.75893	3.14444	1.31839	1.3137	1.16272
CE(29:3)	CE(29:3) [M+NH4]+	818.774	16.9515	CE_NH4	RevPhase_positive	0	0	0	0	0	0	0	0	0	0	0	0
CE(30:0)	CE(30:0) [M+NH4]+	838.839	17.5517	CE_NH4	RevPhase_positive	7.59293	6.36267	4.94028	8.56503	9.53191	8.73055	87.0198	74.5867	86.2703	10.2193	8.3419	10.3338
CE(30:1)	CE(30:1) [M+NH4]+	836.823	17.3532	CE_NH4	RevPhase_positive	107.331	85.8174	63.5935	110.405	118.344	116.806	365.113	320.304	345.597	140.469	115.168	113.049
CE(30:2)	CE(30:2) [M+NH4]+	834.807	17.2078	CE_NH4	RevPhase_positive	6.25241	4.6725	3.82353	6.32342	6.9637	7.12248	20.15	17.1616	19.6354	8.42917	7.2538	6.70508
CE(30:3)	CE(30:3) [M+NH4]+	832.791	17.0832	CE_NH4	RevPhase_positive	0.914603	0.578472	0.430654	0.935081	1.12192	0.999578	3.1397	2.23027	2.87587	1.72041	1.13646	1.13718
CE(30:4)	CE(30:4) [M+NH4]+	830.775	16.9524	CE_NH4	RevPhase_positive	0.511006	0.196392	0.167022	0.372116	0.237688	0.273847	0.652179	0.889305	0.608812	0.532865	0.465021	0.324174
CE(30:5)	CE(30:5) [M+NH4]+	828.76	16.8074	CE_NH4	RevPhase_positive	1.98907	1.76746	1.58014	1.9194	2.11679	2.15277	5.2793	4.68113	4.77723	4.15923	2.93332	2.89582
CE(31:0)	CE(31:0) [M+NH4]+	852.855	17.6225	CE_NH4	RevPhase_positive	1.42135	0.927583	0.155942	0.858724	0.798072	0.76848	5.57201	4.60485	4.93452	0.352648	0.916495	0.651364
CE(31:1)	CE(31:1) [M+NH4]+	850.839	17.443	CE_NH4	RevPhase_positive	19.6707	15.2536	11.9163	27.0767	27.7461	27.7832	70.8638	60.1371	68.6612	24.0642	19.6475	19.7791
CE(31:2)	CE(31:2) [M+NH4]+	848.823	17.3165	CE_NH4	RevPhase_positive	2.67062	2.14633	1.55426	2.53543	2.96594	2.90476	6.60915	5.34391	5.89176	2.65799	2.66801	2.42409
CE(31:3)	CE(31:3) [M+NH4]+	846.807	17.169	CE_NH4	RevPhase_positive	0.0520036	0.0915542	0.078179	0.240458	0.205379	0.247363	0.743305	0.507086	0.399579	0.165639	0.234677	0.0421184
CE(32:0)	CE(32:0) [M+NH4]+	866.87	17.7329	CE_NH4	RevPhase_positive	2.45518	1.85673	1.39575	2.07477	2.03575	1.75757	27.0508	22.8435	26.8998	1.93236	1.64605	2.56446
CE(32:1)	CE(32:1) [M+NH4]+	864.854	17.5162	CE_NH4	RevPhase_positive	176.287	147.01	110.266	165.147	173.168	167.115	612.426	521.054	596.593	214.203	182.801	170.207
CE(32:2)	CE(32:2) [M+NH4]+	862.839	17.3715	CE_NH4	RevPhase_positive	14.1308	10.9798	8.37936	13.909	15.9435	15.1032	46.839	40.8958	43.6885	17.9498	15.0283	14.5102
CE(32:3)	CE(32:3) [M+NH4]+	860.823	17.2448	CE_NH4	RevPhase_positive	3.34137	2.3734	1.82966	3.05495	3.31589	3.45693	10.1674	8.34895	9.33477	4.76727	3.55495	3.40213
CE(32:4)	CE(32:4) [M+NH4]+	858.807	17.1168	CE_NH4	RevPhase_positive	1.87242	1.35414	1.11342	1.4993	1.65863	1.65518	4.10354	3.3873	3.81821	2.44701	2.24328	2.09742
CE(32:5)	CE(32:5) [M+NH4]+	856.791	16.9935	CE_NH4	RevPhase_positive	6.09647	4.99411	3.69989	3.28218	3.22509	3.41052	8.92458	7.4361	7.87645	8.1489	6.61016	6.49938
CE(33:0)	CE(33:0) [M+NH4]+	880.886	17.8113	CE_NH4	RevPhase_positive	0.500888	0	0	0.187132	0.237656	0.275162	1.0375	1.02099	1.08308	0.0513047	0.0507372	0.114347
CE(33:1)	CE(33:1) [M+NH4]+	878.87	17.6058	CE_NH4	RevPhase_positive	17.3956	14.7101	10.4702	17.8775	18.1034	18.3177	53.622	43.8076	51.3765	17.5925	14.6953	14.7647
CE(33:2)	CE(33:2) [M+NH4]+	876.854	17.4793	CE_NH4	RevPhase_positive	4.48062	3.94116	3.02074	4.17626	4.10127	4.18789	10.4524	9.38448	11.2238	3.95361	3.55366	3.42354
CE(33:3)	CE(33:3) [M+NH4]+	874.838	17.3342	CE_NH4	RevPhase_positive	0.579472	0.416176	0.409173	0.762803	0.717262	0.529855	1.86489	1.50284	1.79051	0.926572	0.568975	0.504884
CE(33:4)	CE(33:4) [M+NH4]+	872.822	17.1602	CE_NH4	RevPhase_positive	0.086433	0	0.034727	0.0403257	0.0394453	0.112661	0.334979	0.227109	0.202571	0.0461497	0.314573	0.0516912
CE(33:5)	CE(33:5) [M+NH4]+	870.807	17.0622	CE_NH4	RevPhase_positive	0.237752	0.194016	0.16148	0.211013	0	0.195439	0.261581	0.253646	0.440296	0.139659	0.15502	0.168511
CE(34:0)	CE(34:0) [M+NH4]+	894.902	17.95	CE_NH4	RevPhase_positive	0.435255	0.139569	0.138426	0.308905	0.202506	0.221034	4.73742	4.60102	4.61223	0	0.280474	0.259237
CE(34:1)	CE(34:1) [M+NH4]+	892.886	17.7137	CE_NH4	RevPhase_positive	82.6085	69.7123	52.1651	57.2399	57.4909	59.0563	261.204	224.638	254.966	85.0268	70.9782	68.069
CE(34:2)	CE(34:2) [M+NH4]+	890.87	17.5167	CE_NH4	RevPhase_positive	15.2504	12.3302	9.54653	12.3859	12.0662	11.7234	39.9378	32.5684	37.574	18.6167	14.5943	14.2401
CE(34:3)	CE(34:3) [M+NH4]+	888.854	17.407	CE_NH4	RevPhase_positive	5.15579	3.50117	2.57846	4.37011	4.27221	4.01461	12.771	10.6967	12.1345	5.6901	4.96623	4.63406
CE(34:4)	CE(34:4) [M+NH4]+	886.839	17.2638	CE_NH4	RevPhase_positive	4.54082	3.58518	2.87609	3.51545	3.314	3.16685	9.72984	8.0375	8.67267	5.97551	5.17638	4.93768
CE(34:5)	CE(34:5) [M+NH4]+	884.823	17.1555	CE_NH4	RevPhase_positive	32.9884	26.4647	19.4197	15.1062	15.4038	15.659	46.7106	37.9268	44.5353	37.1773	30.3016	29.0701
CE(35:1)	CE(35:1) [M+NH4]+	906.902	17.7895	CE_NH4	RevPhase_positive	5.87132	4.84087	3.88224	4.50364	4.1763	4.62975	13.9606	12.0542	13.5267	5.21907	4.46023	4.32368
CE(35:2)	CE(35:2) [M+NH4]+	904.886	17.641	CE_NH4	RevPhase_positive	2.84462	2.33764	1.57789	2.03511	1.89744	1.22916	5.08418	4.07996	5.0069	2.08278	2.00539	1.50783
CE(35:3)	CE(35:3) [M+NH4]+	902.87	17.4786	CE_NH4	RevPhase_positive	0.513939	0.357569	0.243888	0.239927	0.229061	0.164244	1.02973	0.627292	1.12918	0.444046	0.338495	0.124333
CE(35:4)	CE(35:4) [M+NH4]+	900.855	17.3517	CE_NH4	RevPhase_positive	0.338179	0.209945	0.0852295	0.222745	0.154951	0.221392	0.425613	0.283167	0.406632	0.155183	0.250278	0.235321
CE(35:5)	CE(35:5) [M+NH4]+	898.839	17.2258	CE_NH4	RevPhase_positive	2.06567	1.63893	1.30152	1.06565	1.16617	1.27224	2.24114	2.06229	1.91007	1.55348	1.31423	1.07222
CE(36:0)	CE(36:0) [M+NH4]+	922.933	18.1495	CE_NH4	RevPhase_positive	0	0	0	0	0	0	0.443467	0.602377	0.576217	0	0	0
CE(36:1)	CE(36:1) [M+NH4]+	920.917	17.9135	CE_NH4	RevPhase_positive	12.2517	10.8712	7.81	6.99063	6.82935	7.2266	38.851	34.3375	37.9766	11.4603	10.3777	10.4305
CE(36:2)	CE(36:2) [M+NH4]+	918.902	17.6793	CE_NH4	RevPhase_positive	6.69102	5.69897	4.04163	3.21315	3.31179	3.5872	10.8481	8.61794	9.8177	6.41403	5.37039	5.00248
CE(36:3)	CE(36:3) [M+NH4]+	916.886	17.5675	CE_NH4	RevPhase_positive	0.980789	0.857234	0.4357	0.766741	0.505023	0.661898	2.88843	2.30851	2.57786	1.00402	1.06154	0.886883
CE(36:4)	CE(36:4) [M+NH4]+	914.87	17.4252	CE_NH4	RevPhase_positive	1.71308	1.449	0.958007	0.920335	1.0415	0.728124	3.24924	2.37654	3.06832	2.16818	1.9949	1.67861
CE(36:5)	CE(36:5) [M+NH4]+	912.855	17.3167	CE_NH4	RevPhase_positive	12.3147	10.2609	8.04275	4.29246	4.41203	4.61948	14.2683	12.7449	13.9781	12.5443	10.193	9.93069
CE(37:1)	CE(37:1) [M+NH4]+	934.933	18.0047	CE_NH4	RevPhase_positive	1.03131	0.625835	0.352784	0.524657	0.175386	0.424771	2.14341	1.91122	2.16545	0.867767	0.648209	0.328205
CE(37:2)	CE(37:2) [M+NH4]+	932.918	17.8217	CE_NH4	RevPhase_positive	0.402059	0.318322	0.173555	0.0878561	0.123639	0.0448898	0.890195	0.692221	0.822291	0.177517	0.187886	0.0488277
CE(38:1)	CE(38:1) [M+NH4]+	948.948	18.1135	CE_NH4	RevPhase_positive	2.25059	1.93178	1.27378	0.951825	1.00884	0.659975	7.22597	5.90087	6.98194	1.93385	1.90118	1.57806
CE(38:2)	CE(38:2) [M+NH4]+	946.932	17.878	CE_NH4	RevPhase_positive	0.766409	0.786317	0.450587	0.132954	0.149747	0.37409	1.542	1.40243	1.60549	0.528609	0.580003	0.458047
CE(38:5)	CE(38:5) [M+NH4]+	940.886	17.4793	CE_NH4	RevPhase_positive	1.17965	0.930697	0.626301	0.15753	0.243773	0.141373	1.27931	1.00161	1.18201	0.896054	0.776718	0.413691
CE(39:1)	CE(39:1) [M+NH4]+	962.964	18.213	CE_NH4	RevPhase_positive	0.13871	0	0	0	0	0	0.306443	0.14907	0.306917	0	0	0
CE(40:1)	CE(40:1) [M+NH4]+	976.979	18.3123	CE_NH4	RevPhase_positive	0.17637	0.198098	0	0	0	0	1.35792	0.994408	0.952553	0	0.134608	0
Cer(d29:1)	Cer(d29:1)	468.441	10.5386	Cerd	RevPhase_positive	0.182888	0.130912	0.152019	0.198863	0.159939	0.226821	0.208677	0.231601	0.17907	0.188914	0.126328	0.155066
Cer(d31:1)	Cer(d31:1)	496.472	11.2179	Cerd	RevPhase_positive	1.13568	1.54408	1.51719	1.74046	1.47952	1.80101	1.17112	1.83169	1.11838	1.42232	1.15424	1.07299
Cer(d32:0)	Cer(d32:0)	512.503	11.7533	Cerd	RevPhase_positive	1.12197	1.40507	1.55221	0.717658	0.457515	0.930408	0.400219	0.881784	0.401332	0.686258	0	0.376654
Cer(d32:1)	Cer(d32:1)	510.487	11.5571	Cerd	RevPhase_positive	36.9845	39.9333	42.0076	37.6656	33.7267	39.0146	30.6303	28.7384	31.8188	29.6702	29.7486	25.8457
Cer(d32:2)	Cer(d32:2)	508.472	11.0846	Cerd	RevPhase_positive	4.16611	4.48231	5.1341	4.2682	4.13648	4.5477	3.0831	3.26063	3.22957	3.74016	3.27951	3.26107
Cer(d33:1)	Cer(d33:1)	524.503	11.8601	Cerd	RevPhase_positive	20.1132	21.8534	23.2485	23.4002	23.3192	26.6084	20.2424	19.941	20.1106	20.3396	17.7637	17.1188
Cer(d33:2)	Cer(d33:2)	522.487	11.4144	Cerd	RevPhase_positive	0.243303	0.15005	0.701535	0.20713	0.753807	0.920731	0.0798893	0.399086	0.306424	0.483141	0.30632	0.356687
Cer(d34:0)	Cer(d34:0)	540.534	12.3939	Cerd	RevPhase_positive	8.97365	9.5806	10.392	7.33819	8.00943	8.8886	5.43	7.06273	5.59407	5.88858	5.3701	6.13785
Cer(d34:1)	Cer(d34:1)	538.518	12.1456	Cerd	RevPhase_positive	411.593	457.363	419.037	403.526	357.06	463.918	414.267	418.982	371.584	376.654	338.955	326.73
Cer(d34:2)	Cer(d34:2)	536.503	11.7182	Cerd	RevPhase_positive	89.3594	102.331	101.519	85.1139	73.7113	97.0295	81.4993	81.6486	78.5595	77.488	67.4095	63.9581
Cer(d35:1)	Cer(d35:1)	552.534	12.4309	Cerd	RevPhase_positive	9.20977	12.1788	9.34486	10.7708	11.4099	13.6931	8.95995	10.1828	8.86214	11.9813	12.2564	10.5046
Cer(d36:0)	Cer(d36:0)	568.566	12.9129	Cerd	RevPhase_positive	4.00352	4.3903	4.08994	2.11952	2.18861	2.48251	2.25599	1.51547	1.71043	2.07446	2.12873	2.23367
Cer(d36:1)	Cer(d36:1)	566.55	12.6985	Cerd	RevPhase_positive	145.703	154.894	157.828	93.2486	83.8152	95.5382	119.748	121.39	117.833	131.609	112.452	110.483
Cer(d36:2)	Cer(d36:2)	564.535	12.3239	Cerd	RevPhase_positive	4.16222	41.9478	39.6181	23.0446	23.1439	26.9268	26.4886	28.3925	26.4347	27.1943	23.9218	23.188
Cer(d37:1)	Cer(d37:1)	580.566	12.9486	Cerd	RevPhase_positive	4.26101	4.69762	4.46977	3.94381	3.69203	3.85016	3.76303	3.86823	4.06102	4.68839	4.46079	4.4257
Cer(d38:0)	Cer(d38:0)	596.598	13.3516	Cerd	RevPhase_positive	1.27587	1.69092	1.29796	1.06306	0.88028	0.817339	0.896753	0.717575	0.77348	0.721008	0.773757	1.3182
Cer(d38:1)	Cer(d38:1)	594.582	13.1992	Cerd	RevPhase_positive	30.5411	32.343	30.01	21.2927	19.3536	18.3536	25.6496	23.9269	26.6864	36.067	30.0352	29.005
Cer(d38:2)	Cer(d38:2)	592.566	12.8587	Cerd	RevPhase_positive	7.92986	7.95711	8.96051	4.91987	5.17704	4.67998	5.18426	5.25411	5.31921	7.17401	6.43755	5.4808
Cer(d39:0)	Cer(d39:0)	610.613	13.5753	Cerd	RevPhase_positive	0.422245	0.393195	0.365887	0.418347	0.366478	0.579781	0.922037	0.576777	0.262563	0.342113	0.431592	0.586947
Cer(d39:1)	Cer(d39:1)	608.598	13.4318	Cerd	RevPhase_positive	10.8871	10.9929	10.3248	9.44315	8.81537	8.26831	11.2069	10.046	10.0574	15.3408	12.4512	12.2633
Cer(d39:2)	Cer(d39:2)	606.582	13.0739	Cerd	RevPhase_positive	0.77939	1.3929	1.79555	1.01602	1.27607	1.52695	1.13025	0.88926	0.751761	1.44951	1.36076	1.25154
Cer(d40:0)	Cer(d40:0)	624.629	13.7717	Cerd	RevPhase_positive	5.53779	4.96065	5.2189	4.3319	3.97347	4.93541	3.12442	2.54039	2.68577	3.96808	3.23844	3.3166
Cer(d40:1)	Cer(d40:1)	622.613	13.6461	Cerd	RevPhase_positive	175.853	195.818	180.734	147.947	134.514	145.35	186.111	175.443	181.839	212.782	183.38	173.056
Cer(d40:2)	Cer(d40:2)	620.597	13.3236	Cerd	RevPhase_positive	83.4975	92.0889	86.7157	58.7168	55.0271	54.907	69.0674	60.7445	66.1022	94.1265	78.2163	77.5876
Cer(d40:3)	Cer(d40:3)	618.582	12.9663	Cerd	RevPhase_positive	2.80191	2.86558	2.94727	2.03521	1.65072	1.71541	1.27475	1.07248	1.20067	1.53247	1.17595	1.05774
Cer(d41:0)	Cer(d41:0)	638.645	13.9945	Cerd	RevPhase_positive	1.44454	1.67814	1.37956	1.63305	1.68959	1.80686	1.46141	1.82859	1.71568	1.41751	1.45491	1.29924
Cer(d41:1)	Cer(d41:1)	636.629	13.8431	Cerd	RevPhase_positive	41.9509	45.3345	44.2157	50.0665	46.5287	45.8758	63.757	57.4357	64.0512	61.2852	50.8127	48.8704
Cer(d41:2)	Cer(d41:2)	634.613	13.4858	Cerd	RevPhase_positive	39.5549	43.6652	41.9421	39.1935	36.4866	35.4561	36.4055	31.6515	35.0641	42.5614	33.9652	33.3487
Cer(d41:3)	Cer(d41:3)	632.598	13.1809	Cerd	RevPhase_positive	3.80617	4.29911	3.90262	3.88347	3.40255	3.57174	2.77544	2.42031	2.27426	3.27275	3.10014	2.62683
Cer(d42:0)	Cer(d42:0)	652.66	14.1503	Cerd	RevPhase_positive	6.49109	6.78697	6.40321	6.62591	6.53081	7.13438	6.93234	5.94762	5.76734	5.14999	4.51249	4.12149
Cer(d42:1)	Cer(d42:1)	650.644	14.0249	Cerd	RevPhase_positive	379.579	405.611	383.54	346.784	308.646	324.008	611.39	539.393	560.112	486.318	423.854	402.065
Cer(d42:2)	Cer(d42:2)	648.628	13.6836	Cerd	RevPhase_positive	557.417	605.086	580.89	444.536	408.037	438.416	506.03	468.098	495.018	502.72	431.38	404.725
Cer(d42:3)	Cer(d42:3)	646.613	13.3783	Cerd	RevPhase_positive	130.532	137.355	137.226	86.4714	80.7539	80.4513	85.3473	77.8416	84.3929	106.931	89.3379	87.1519
Cer(d42:4)	Cer(d42:4)	644.597	13.1487	Cerd	RevPhase_positive	2.08366	3.1745	2.9889	2.79942	2.32834	2.27452	2.23392	1.79641	2.23335	2.09657	1.71884	1.67938
Cer(d42:5)	Cer(d42:5)	642.581	12.8326	Cerd	RevPhase_positive	0	0	0.199599	0	0.144969	0.073793	0	0.376855	0	0	0	0
Cer(d43:0)	Cer(d43:0)	666.677	14.33	Cerd	RevPhase_positive	0.312912	0.37392	0.215922	0.523775	0.450697	0.600364	0.701443	0.620058	0.384467	0.217757	0.242245	0.162694
Cer(d43:1)	Cer(d43:1)	664.661	14.2043	Cerd	RevPhase_positive	112.32	112.685	111.618	124.132	118.242	107.893	140.221	123.129	131.597	118.818	115.962	109.463
Cer(d43:2)	Cer(d43:2)	662.645	13.8799	Cerd	RevPhase_positive	5.89819	6.52801	6.1858	7.74137	7.27453	7.25767	9.7363	9.163	9.35153	6.32499	4.96175	4.8893
Cer(d43:3)	Cer(d43:3)	660.629	13.5933	Cerd	RevPhase_positive	1.3577	1.59042	1.47931	1.63883	1.49123	1.64413	1.64182	1.63115	1.62008	1.26746	1.26509	1.04335
Cer(d44:0)	Cer(d44:0)	680.691	14.4746	Cerd	RevPhase_positive	2.07501	1.49251	1.26708	1.46525	1.31576	2.29974	1.94313	1.79496	1.22083	0.754751	0.843495	0.801248
Cer(d44:1)	Cer(d44:1)	678.676	14.3851	Cerd	RevPhase_positive	4.45286	4.84377	4.01018	5.51031	5.07323	4.35763	14.9439	14.0416	14.6318	4.3176	4.00909	3.49048
Cer(d44:2)	Cer(d44:2)	676.66	14.0769	Cerd	RevPhase_positive	8.88257	10.2695	9.15302	8.45995	7.88747	8.10225	15.9659	13.8609	15.1479	7.27293	7.14823	6.16475
Cer(d44:3)	Cer(d44:3)	674.645	13.7903	Cerd	RevPhase_positive	2.4225	2.45559	2.37539	1.84721	2.011	1.81708	3.1461	2.60118	2.8174	1.78621	1.73434	1.40834
Cer(d44:4)	Cer(d44:4)	672.629	13.5395	Cerd	RevPhase_positive	0.0532772	0.0213927	0	0.10467	0.0800187	0.0415825	0.116245	0.0278812	0.0598641	0.0230219	0.022369	0.0869262
Cer(d45:0)	Cer(d45:0)	694.708	14.6199	Cerd	RevPhase_positive	0.480776	0.613273	0.387926	0.663067	0.438122	0.592614	0.938641	0.675754	0.496057	0.277917	0.428818	0.228479
Cer(d45:1)	Cer(d45:1)	692.692	14.5463	Cerd	RevPhase_positive	0.673894	0.710515	0.379358	0.720384	0.532268	0.605972	1.13753	0.733348	0.887358	0.402827	0.449578	0.358536
Cer(d45:3)	Cer(d45:3)	688.659	14.33	Cerd	RevPhase_positive	0.294885	0.359967	0.297595	0.449053	0.351206	0.517526	0.675875	0.649029	0.331707	0.251768	0.244065	0.212951
Cer(d45:4)	Cer(d45:4)	686.646	14.0437	Cerd	RevPhase_positive	0.382885	0.412336	0.626677	0.544777	0.264257	0.596312	0.620395	0.781053	0.627159	0.782159	0.700924	0.752358
Cer(d45:5)	Cer(d45:5)	684.63	13.7233	Cerd	RevPhase_positive	0.280247	0.236085	0.171706	0.113389	0.240237	0.538481	0.138599	0.367798	0.172547	0.167538	0.146376	0.128025
Cer(d46:0)	Cer(d46:0)	708.723	14.7797	Cerd	RevPhase_positive	1.25047	1.29611	0.993965	1.16784	1.02705	1.51732	1.9288	1.31329	1.02031	0.778644	0.871813	0.702724
Cer(d46:1)	Cer(d46:1)	706.708	14.6913	Cerd	RevPhase_positive	0.37913	0.512319	0.451829	0.505398	0.441342	0.52678	1.20783	0.829424	0.746883	0.318065	0.360579	0.224766
Cer(d46:2)	Cer(d46:2)	704.692	14.4193	Cerd	RevPhase_positive	0.0984692	0.161134	0.138968	0.231919	0.169164	0.245564	0.445731	0.150535	0.23751	0.0317388	0.0303361	0.0296687
Cer(d47:0)	Cer(d47:0)	722.739	14.9072	Cerd	RevPhase_positive	0.504137	0.518297	0.492124	0.402515	0.311805	0.642714	0.945842	0.634141	0.35322	0.41402	0.446516	0.33146
Cer(d47:1)	Cer(d47:1)	720.723	14.834	Cerd	RevPhase_positive	0.2389	0.255035	0.253569	0.179407	0.11596	0.172911	0.54549	0.190089	0.195505	0.0736117	0.231241	0.149655
Cer(d47:3)	Cer(d47:3)	716.69	14.6199	Cerd	RevPhase_positive	0.362711	0.447948	0.384663	0.454987	0.310803	0.593752	0.703543	0.513387	0.415257	0.255476	0.251475	0.238295
Cer(d48:0)	Cer(d48:0)	736.754	15.0505	Cerd	RevPhase_positive	0.725231	0.202158	0.615852	0.562945	0.21975	0.934325	0.793591	0.813257	0.441985	0.337005	0.647168	0.42554
Cer(d48:1)	Cer(d48:1)	734.739	14.9522	Cerd	RevPhase_positive	0.320656	0.347273	0.256233	0.164722	0.127577	0.393877	0.618316	0.249958	0.346593	0.333993	0.344275	0.259977
Cer(d48:4)	Cer(d48:4)	728.69	14.6898	Cerd	RevPhase_positive	0.387248	0.451224	0.429469	0.450902	0.314598	0.438807	1.01432	0.76864	0.575374	0.239911	0.288489	0.287674
Cer(d49:0)	Cer(d49:0)	750.77	15.1583	Cerd	RevPhase_positive	0.26463	0.243045	0.298444	0.245505	0.144766	0.427902	0.475646	0.325242	0.180911	0.225173	0.314849	0.223259
Cer(d49:1)	Cer(d49:1)	748.754	15.0864	Cerd	RevPhase_positive	0.06475	0.111674	0.0840745	0.0814091	0.0470557	0.15558	0.339843	0.0363309	0.166905	0.0940984	0.119057	0.0765283
Cer(d49:3)	Cer(d49:3)	744.721	14.9072	Cerd	RevPhase_positive	0.298801	0.356922	0.297292	0.267674	0.189848	0.477737	0.466101	0.323579	0.261357	0.207741	0.24699	0.286585
Cer(d50:0)	Cer(d50:0)	764.786	15.2838	Cerd	RevPhase_positive	0.425471	0.265822	0.317462	0.304899	0.168449	0.395714	0.497789	0.381532	0.210493	0.377038	0.308119	0.11934
Cer(d50:1)	Cer(d50:1)	762.77	15.2119	Cerd	RevPhase_positive	0.151508	0.16738	0.145253	0.207429	0.10344	0.20803	0.406171	0.21104	0.160084	0.11037	0.174208	0.141814
Cer(d50:4)	Cer(d50:4)	756.721	14.9433	Cerd	RevPhase_positive	0.189252	0.18271	0.148748	0.0773635	0.0501756	0.181367	0.405531	0.17771	0.226098	0.0814041	0.150696	0.112673
Cer(d51:3)	Cer(d51:3)	772.752	15.1584	Cerd	RevPhase_positive	0.0771358	0.0873387	0.0228805	0.168641	0.157165	0.332194	0.267307	0.180689	0.0765749	0.049374	0.0699147	0.0980181
Cer(d52:4)	Cer(d52:4)	784.752	15.2122	Cerd	RevPhase_positive	0.116971	0.112842	0.105361	0.130307	0.045328	0.192196	0.365605	0.0820525	0.0909722	0.0801192	0.0680865	0.0489125
CL1(62:3)	CL1(62:3)	1317.89	7.6884	CL1	NormPhase_negative	4.52976	5.93636	3.80753	9.13636	11.2869	13.8127	3.82562	3.5566	4.24249	0.352844	1.56999	1.44414
CL1(64:3)	CL1(64:3)	1345.92	7.6524	CL1	NormPhase_negative	17.4622	17.4927	13.5211	21.8907	25.1409	28.5053	14.8039	15.8751	14.8762	6.95476	8.06703	9.21975
CL1(68:7)	CL1(68:7)	1393.92	7.5885	CL1	NormPhase_negative	4.81373	5.96892	5.17753	6.15721	5.00225	6.95399	6.55837	4.43794	4.3099	1.83792	2.04035	1.85946
CL1(70:7)	CL1(70:7)	1421.95	7.5074	CL1	NormPhase_negative	12.3635	11.7145	14.8787	12.6622	10.9898	11.5979	19.4237	10.7771	13.8869	9.23162	10.8866	5.94555
CL1(70:8)	CL1(70:8)	1419.93	7.4878	CL1	NormPhase_negative	3.00483	3.55885	2.86676	4.65112	3.2322	2.891	3.66849	2.72103	2.87469	0.995203	2.24488	0.996183
CL1(71:7)	CL1(71:7)	1435.96	7.4953	CL1	NormPhase_negative	1.63951	2.30377	2.7375	1.55724	1.6205	1.77664	2.33336	2.15356	2.4754	2.62372	2.22461	1.45749
CL1(72:7)	CL1(72:7)	1449.98	7.4703	CL1	NormPhase_negative	9.78333	13.0555	10.6697	6.22923	3.00629	6.69594	16.4441	13.2835	11.8579	14.5513	16.6164	9.99674
CL1(72:8)	CL1(72:8)	1447.97	7.4514	CL1	NormPhase_negative	5.04603	7.32335	7.51933	7.18529	6.56279	3.16379	8.74044	6.726	4.06643	3.23318	4.20504	5.47166
CL1(73:7)	CL1(73:7)	1464	7.44	CL1	NormPhase_negative	0.379942	0.939045	0.657737	0.452636	0	0.535612	1.95261	0.932214	0.868505	1.77154	2.61355	1.84587
CL1(73:8)	CL1(73:8)	1461.98	7.4431	CL1	NormPhase_negative	0.368244	0.613039	0.511385	0.699894	1.30026	0.721743	1.00712	1.11003	1.12117	0.665108	1.15043	0.971109
CL1(74:10)	CL1(74:10)	1471.96	7.3979	CL1	NormPhase_negative	0.798489	1.61108	1.33907	0.934419	1.69544	1.09766	1.35161	0.841792	1.13929	1.02321	1.02468	1.04017
CL1(74:7)	CL1(74:7)	1478.01	7.4344	CL1	NormPhase_negative	2.47451	2.08095	0.475518	1.29478	1.15769	0.931267	3.58297	3.93576	2.4176	6.76866	5.42065	4.96712
CL1(74:8)	CL1(74:8)	1476	7.4157	CL1	NormPhase_negative	3.46165	2.08814	4.45732	1.75357	1.59686	1.75241	5.21183	3.1812	3.03275	2.71482	7.27058	3.74245
DG(26:0)	DG(26:0) [M+NH4]+	502.446	11.5748	DG_NH4	RevPhase_positive	7.58156	6.82651	9.63322	5.41908	5.38604	5.94582	5.22497	6.64679	5.77613	5.9217	6.96576	6.12138
DG(27:0)	DG(27:0) [M+NH4]+	516.462	11.8409	DG_NH4	RevPhase_positive	2.82777	3.13312	2.97519	3.45845	4.61755	4.38367	3.12957	3.00499	2.61867	3.58566	4.03027	2.7223
DG(28:1)	DG(28:1) [M+NH4]+	528.461	11.7354	DG_NH4	RevPhase_positive	6.57292	5.99881	6.8109	4.84986	5.17216	4.79671	5.2131	4.26339	3.62746	3.69717	3.55391	2.97638
DG(29:0)	DG(29:0) [M+NH4]+	544.493	12.4483	DG_NH4	RevPhase_positive	22.9099	22.12	21.9052	42.4343	47.5434	44.5358	22.0331	22.3405	19.0618	23.2138	26.6345	18.738
DG(29:1)	DG(29:1) [M+NH4]+	542.477	12.003	DG_NH4	RevPhase_positive	1.03869	0.599966	0.908837	1.87064	1.1317	1.39569	1.55776	0.751456	0.842309	1.0273	1.7508	1.93094
DG(30:0)	DG(30:0) [M+NH4]+	558.509	12.7341	DG_NH4	RevPhase_positive	489.722	488.49	479.45	450.669	450.715	427.831	383.288	358.712	383.923	417.158	391.059	364.714
DG(30:1)	DG(30:1) [M+NH4]+	556.493	12.3411	DG_NH4	RevPhase_positive	69.5805	71.0206	66.4758	71.6463	74.2697	77.0015	47.2424	43.2364	44.2005	39.5713	38.6419	36.8997
DG(30:2)	DG(30:2) [M+NH4]+	554.477	11.9672	DG_NH4	RevPhase_positive	0.71839	0.914959	1.21683	0.695086	1.04178	1.13848	0.861456	1.3814	1.39287	0.364974	0.891606	0.819315
DG(31:0)	DG(31:0) [M+NH4]+	572.525	12.955	DG_NH4	RevPhase_positive	74.8568	68.9449	69.7953	133.077	137.558	127.702	86.5022	83.2208	84.5481	107.163	106.908	91.077
DG(31:1)	DG(31:1) [M+NH4]+	570.509	12.6093	DG_NH4	RevPhase_positive	28.1377	25.8688	23.507	47.5123	48.231	50.4833	29.1465	21.7053	21.7112	28.1518	27.0996	24.8289
DG(31:2)	DG(31:2) [M+NH4]+	568.493	12.3058	DG_NH4	RevPhase_positive	0.96495	0.18232	0.780225	1.05644	0.494799	0.707643	1.55112	0.708621	0.565384	0.40429	0.888541	0
DG(32:0)	DG(32:0) [M+NH4]+	586.541	13.2172	DG_NH4	RevPhase_positive	752.574	743.813	720.041	688.872	668.006	576.567	743.206	660.656	771.56	870.581	774.864	718.72
DG(32:1)	DG(32:1) [M+NH4]+	584.524	12.8593	DG_NH4	RevPhase_positive	545.064	552.094	522.748	541.084	530.766	502.875	426.477	390.615	428.001	457.833	418.383	391.339
DG(32:2)	DG(32:2) [M+NH4]+	582.509	12.5022	DG_NH4	RevPhase_positive	36.1927	37.4315	36.2828	40.4085	39.8944	44.1863	28.1059	25.094	23.8727	22.6906	24.7929	21.011
DG(32:3)	DG(32:3) [M+NH4]+	580.493	12.3239	DG_NH4	RevPhase_positive	2.08846	2.29749	1.64673	1.8973	2.09908	2.06153	1.66602	2.06608	1.33562	1.63157	1.63699	1.10423
DG(33:0)	DG(33:0) [M+NH4]+	600.556	13.3972	DG_NH4	RevPhase_positive	76.8903	73.866	71.3966	130.83	129.971	118.106	95.0206	86.2362	94.2767	139.793	127.665	114.631
DG(33:1)	DG(33:1) [M+NH4]+	598.54	13.0916	DG_NH4	RevPhase_positive	78.4035	90.0602	83.1773	143.49	139.287	128.804	98.5751	83.4039	91.7334	143.998	129.281	122.311
DG(33:2)	DG(33:2) [M+NH4]+	596.524	12.7516	DG_NH4	RevPhase_positive	22.1953	21.8178	23.2541	28.6066	28.3211	27.4989	22.8674	18.9054	19.7264	20.6586	22.3783	19.9329
DG(34:0)	DG(34:0) [M+NH4]+	614.571	13.6649	DG_NH4	RevPhase_positive	458.871	468.67	453.023	385.313	375.81	342.384	573.46	537.171	590.531	749.693	663.935	619.968
DG(34:1)	DG(34:1) [M+NH4]+	612.556	13.3246	DG_NH4	RevPhase_positive	1528.58	1584.47	1452.08	1003.87	988.648	890.844	1226.24	1093.91	1247.59	1848.51	1605.98	1574.96
DG(34:2)	DG(34:2) [M+NH4]+	610.54	12.9844	DG_NH4	RevPhase_positive	313.09	334.866	313.12	281.291	277.099	254.767	210.315	201.373	208.491	274.625	244.227	244.229
DG(34:3)	DG(34:3) [M+NH4]+	608.524	12.7163	DG_NH4	RevPhase_positive	14.0315	14.797	13.1565	13.8537	14.1449	14.4478	11.055	10.9768	9.95744	10.8648	10.1116	10.5077
DG(34:4)	DG(34:4) [M+NH4]+	606.509	12.5202	DG_NH4	RevPhase_positive	1.86266	2.03618	2.11368	2.6713	2.92554	3.09823	1.25866	1.16185	1.10174	1.55613	1.36618	1.66203
DG(35:0)	DG(35:0) [M+NH4]+	628.587	13.8118	DG_NH4	RevPhase_positive	14.0108	13.2547	13.1986	19.1847	19.1032	16.6491	21.1439	19.9211	21.6674	28.0545	26.5547	24.4008
DG(35:1)	DG(35:1) [M+NH4]+	626.572	13.5046	DG_NH4	RevPhase_positive	67.5939	69.2934	64.0595	85.8948	85.0369	68.4303	72.2803	67.4707	71.6579	124.307	105.044	107.188
DG(35:2)	DG(35:2) [M+NH4]+	624.556	13.2167	DG_NH4	RevPhase_positive	47.6178	48.8036	43.9704	55.7366	55.1246	45.7908	38.1017	31.6436	36.9414	65.2253	57.4925	54.346
DG(35:3)	DG(35:3) [M+NH4]+	622.54	12.9655	DG_NH4	RevPhase_positive	1.90042	2.53012	2.11009	3.45358	2.93547	3.45761	2.38085	1.78963	2.13628	3.33031	3.21374	2.78858
DG(35:4)	DG(35:4) [M+NH4]+	620.525	12.771	DG_NH4	RevPhase_positive	0.109893	0.17098	0.0765042	1.30539	0.977864	0.749772	0.243098	0.30722	0.221255	0.58613	0.470541	0.211219
DG(36:0)	DG(36:0) [M+NH4]+	642.603	14.0774	DG_NH4	RevPhase_positive	71.5819	71.8998	68.2328	64.0872	63.1285	55.3296	104.315	85.7032	98.7239	103.638	102.028	90.6285
DG(36:1)	DG(36:1) [M+NH4]+	640.587	13.7536	DG_NH4	RevPhase_positive	356.262	365.541	341.654	223.072	218.275	189.825	300.692	270.961	302.225	423.984	372.38	351.519
DG(36:2)	DG(36:2) [M+NH4]+	638.572	13.431	DG_NH4	RevPhase_positive	753.683	784.115	714.632	441.268	438.766	376.423	405.782	363.335	402.593	779.588	676.073	665.752
DG(36:3)	DG(36:3) [M+NH4]+	636.556	13.1645	DG_NH4	RevPhase_positive	59.0272	61.6369	56.7846	51.1388	49.0638	41.0052	45.9292	46.636	45.4814	67.9496	61.9263	55.6626
DG(36:4)	DG(36:4) [M+NH4]+	634.54	13.0213	DG_NH4	RevPhase_positive	18.7571	20.1722	18.1907	20.7962	20.1375	19.2809	22.6057	24.7851	21.7325	25.5644	22.1928	20.4986
DG(36:5)	DG(36:5) [M+NH4]+	632.525	12.7164	DG_NH4	RevPhase_positive	7.35869	8.39439	6.38613	9.71092	8.07986	8.97649	5.58964	6.16941	5.53934	6.59798	6.04311	5.66415
DG(36:6)	DG(36:6) [M+NH4]+	630.509	12.4844	DG_NH4	RevPhase_positive	0.920815	1.33118	1.04998	1.15437	1.52855	2.2382	0.85286	0.676783	0.843964	0.699639	0.216658	0.35984
DG(37:0)	DG(37:0) [M+NH4]+	656.619	14.2094	DG_NH4	RevPhase_positive	2.16913	0.811567	1.312	2.80313	3.41822	2.92537	4.05188	3.71582	3.43519	2.23408	1.4906	3.06407
DG(37:1)	DG(37:1) [M+NH4]+	654.603	13.915	DG_NH4	RevPhase_positive	10.2127	10.6933	9.25908	11.0831	10.4714	9.06711	10.3616	9.37237	10.4379	15.08	14.0615	12.4917
DG(37:2)	DG(37:2) [M+NH4]+	652.587	13.6353	DG_NH4	RevPhase_positive	26.2275	28.3678	24.0483	22.9302	22.1001	21.2163	19.3791	18.37	19.808	39.2528	34.5516	33.7823
DG(37:3)	DG(37:3) [M+NH4]+	650.571	13.3951	DG_NH4	RevPhase_positive	5.8398	5.84899	5.40847	5.62256	5.94996	4.45348	5.25188	4.57688	5.3682	9.09865	8.05041	7.57609
DG(37:4)	DG(37:4) [M+NH4]+	648.556	13.2351	DG_NH4	RevPhase_positive	2.05238	2.57744	1.997	3.49644	3.2169	2.56373	2.63022	2.28625	2.43108	4.0243	2.93319	3.0086
DG(37:5)	DG(37:5) [M+NH4]+	646.54	12.9376	DG_NH4	RevPhase_positive	0.502135	0.217147	0.306015	1.06831	1.09317	1.09311	0.244687	0.168291	0.566318	0.403903	0.588186	0.453516
DG(37:6)	DG(37:6) [M+NH4]+	644.524	12.7392	DG_NH4	RevPhase_positive	0.0482153	0	0	0.730975	0.636877	0.598165	0	0	0.0672064	0	0.149605	0.0897796
DG(38:0)	DG(38:0) [M+NH4]+	670.634	14.4387	DG_NH4	RevPhase_positive	11.3309	9.35406	8.73029	10.493	10.8282	9.6725	19.3277	17.6954	19.1257	13.0927	12.2836	10.4025
DG(38:1)	DG(38:1) [M+NH4]+	668.619	14.1155	DG_NH4	RevPhase_positive	28.7222	30.1919	27.0555	18.883	18.937	15.6892	28.0508	22.1163	26.4457	32.3473	29.9463	26.6559
DG(38:2)	DG(38:2) [M+NH4]+	666.603	13.8298	DG_NH4	RevPhase_positive	81.8234	83.9877	76.3477	45.7532	44.0032	37.5636	46.9681	42.3271	48.9864	84.7146	71.8445	69.939
DG(38:3)	DG(38:3) [M+NH4]+	664.587	13.647	DG_NH4	RevPhase_positive	63.9089	66.2959	60.2858	43.1648	45.0558	35.8708	58.1112	49.9356	58.0026	82.3549	75.2123	70.8358
DG(38:4)	DG(38:4) [M+NH4]+	662.572	13.4857	DG_NH4	RevPhase_positive	64.4196	64.104	58.8723	37.7365	40.5403	31.1716	60.9449	52.5166	60.9763	63.908	54.2775	55.8543
DG(38:5)	DG(38:5) [M+NH4]+	660.556	13.1454	DG_NH4	RevPhase_positive	32.2765	37.6803	33.4215	28.4158	26.9516	21.8561	27.3999	23.5623	25.9744	36.0943	31.4336	29.475
DG(38:6)	DG(38:6) [M+NH4]+	658.54	12.9844	DG_NH4	RevPhase_positive	15.5195	17.8775	15.3066	16.0394	13.8476	13.3302	13.023	11.7328	12.3187	17.2468	15.1659	13.9865
DG(38:7)	DG(38:7) [M+NH4]+	656.524	12.6271	DG_NH4	RevPhase_positive	1.41741	2.0581	1.89973	3.11543	2.68249	2.4486	0.765605	0.801612	0.829884	1.39374	0.877211	0.892862
DG(39:0)	DG(39:0) [M+NH4]+	684.651	14.5996	DG_NH4	RevPhase_positive	3.47261	2.1221	2.026	3.63195	4.79217	4.16012	5.5534	5.76743	4.99604	2.99771	4.14299	2.42708
DG(39:1)	DG(39:1) [M+NH4]+	682.635	14.3116	DG_NH4	RevPhase_positive	0.257799	0.75074	0.609544	1.5925	1.593	1.35884	1.86035	0.89722	1.69079	0.991388	1.01199	0.696819
DG(39:2)	DG(39:2) [M+NH4]+	680.619	14.0239	DG_NH4	RevPhase_positive	3.58659	3.52136	3.3401	2.98686	2.86744	2.57536	2.53736	1.88096	2.43058	4.4952	4.34265	3.78104
DG(39:3)	DG(39:3) [M+NH4]+	678.603	13.8082	DG_NH4	RevPhase_positive	2.33637	2.32607	2.09083	2.00439	2.0667	1.16211	1.68463	1.64931	1.91768	3.2278	2.9532	2.69053
DG(39:4)	DG(39:4) [M+NH4]+	676.587	13.5391	DG_NH4	RevPhase_positive	1.73877	1.5848	1.91519	1.63731	2.14447	1.49975	2.00217	1.84317	1.51711	2.19885	1.73029	1.56091
DG(39:5)	DG(39:5) [M+NH4]+	674.571	13.3421	DG_NH4	RevPhase_positive	0.954322	1.23916	0.787202	1.04664	0.999681	0.935213	0.931496	0.712307	1.24782	1.36105	1.2152	1.5264
DG(39:6)	DG(39:6) [M+NH4]+	672.556	13.1962	DG_NH4	RevPhase_positive	0.893601	0.500263	0.896243	1.24384	1.15088	1.03457	0.591249	0.436155	0.79791	1.05642	1.03336	0.898247
DG(39:7)	DG(39:7) [M+NH4]+	670.54	12.8594	DG_NH4	RevPhase_positive	0	0	0.0501193	0.179192	0.147621	0.299593	0	0	0.0596244	0	0	0
DG(40:0)	DG(40:0) [M+NH4]+	698.666	14.7631	DG_NH4	RevPhase_positive	17.2931	15.4696	14.5551	21.3943	22.3768	18.663	63.4018	54.6897	61.6007	23.4351	23.9617	19.4156
DG(40:1)	DG(40:1) [M+NH4]+	696.65	14.4746	DG_NH4	RevPhase_positive	23.9639	18.6668	16.8119	18.3418	19.4457	16.6855	25.565	23.5297	27.2577	15.753	14.4412	13.8369
DG(40:2)	DG(40:2) [M+NH4]+	694.635	14.2034	DG_NH4	RevPhase_positive	10.6253	10.9761	9.77572	5.74184	5.67481	4.80718	6.29046	5.50812	6.16122	8.21719	7.09041	6.77779
DG(40:3)	DG(40:3) [M+NH4]+	692.619	13.9945	DG_NH4	RevPhase_positive	3.31688	3.30992	2.78944	2.10868	1.86677	1.50669	2.52758	1.94164	2.08087	3.18074	3.5423	2.97028
DG(40:4)	DG(40:4) [M+NH4]+	690.603	13.7719	DG_NH4	RevPhase_positive	4.4685	4.19498	4.16559	3.14913	3.16739	2.84523	3.86513	3.34431	3.8105	4.82314	4.68811	3.87837
DG(40:5)	DG(40:5) [M+NH4]+	688.587	13.5574	DG_NH4	RevPhase_positive	10.9273	11.1092	10.4985	8.48177	7.63581	6.13401	9.29164	7.56014	8.86595	9.59326	8.21505	7.40517
DG(40:6)	DG(40:6) [M+NH4]+	686.572	13.2102	DG_NH4	RevPhase_positive	6.91719	6.69109	6.6863	5.83288	5.30406	4.89694	4.58572	3.55402	3.85356	5.83825	4.89876	4.55274
DG(40:7)	DG(40:7) [M+NH4]+	684.556	13.0958	DG_NH4	RevPhase_positive	11.7503	15.0583	13.2062	10.9029	9.33161	8.88893	7.45286	6.12554	6.78404	12.5016	10.6407	9.41914
DG(40:8)	DG(40:8) [M+NH4]+	682.54	12.8057	DG_NH4	RevPhase_positive	0.695464	0.510242	0.499808	0.601048	0.425468	0.499732	0.521066	0.280554	0.257834	0.329585	0.0923345	0.279908
DG(41:0)	DG(41:0) [M+NH4]+	712.682	14.8892	DG_NH4	RevPhase_positive	4.63322	2.99617	2.75676	3.90999	5.84627	5.49396	10.4239	10.3566	9.32441	4.65178	7.00731	4.49466
DG(41:1)	DG(41:1) [M+NH4]+	710.666	14.6712	DG_NH4	RevPhase_positive	1.6538	1.73181	1.66626	2.29046	2.18593	1.66343	4.38959	3.01143	3.52368	1.80891	1.92394	1.42398
DG(41:2)	DG(41:2) [M+NH4]+	708.651	14.3849	DG_NH4	RevPhase_positive	0.374699	0.330548	0.194353	0.681246	0.61901	0.289909	0.571032	0.356411	0.543034	0.415223	0.245029	0.433924
DG(41:3)	DG(41:3) [M+NH4]+	706.634	14.151	DG_NH4	RevPhase_positive	0.0984516	0.124844	0.112933	0.0363456	0.0555366	0.0530029	0.0395214	0.118104	0.0258945	0	0.130694	0.0164997
DG(41:4)	DG(41:4) [M+NH4]+	704.619	13.853	DG_NH4	RevPhase_positive	0.0184611	0.0283619	0.085314	0.0225935	0.0624991	0.0556882	0.0334259	0.024657	0.061322	0.0302071	0.118741	0.0563229
DG(42:0)	DG(42:0) [M+NH4]+	726.697	15.0504	DG_NH4	RevPhase_positive	8.63381	5.73705	5.87359	9.63521	10.3931	10.704	50.4838	45.7717	50.2483	10.3443	10.2206	9.48288
DG(42:1)	DG(42:1) [M+NH4]+	724.681	14.7991	DG_NH4	RevPhase_positive	16.3429	17.4013	14.9115	15.8203	15.629	12.0669	38.1416	31.4047	36.9878	18.2309	16.8205	15.0756
DG(42:2)	DG(42:2) [M+NH4]+	722.666	14.5286	DG_NH4	RevPhase_positive	9.08614	7.53231	7.05567	5.50085	5.62549	4.76332	7.41639	6.36132	7.43367	4.76417	4.44332	4.59052
DG(42:3)	DG(42:3) [M+NH4]+	720.651	14.3087	DG_NH4	RevPhase_positive	0.530938	0.570334	0.482181	0.420573	0.392896	0.24047	0.556402	0.390424	0.4948	0.371525	0.457248	0.295344
DG(42:4)	DG(42:4) [M+NH4]+	718.634	14.081	DG_NH4	RevPhase_positive	0.405565	0.156559	0.139005	0.270561	0.0989905	0.21855	0.169679	0.137864	0.0735654	0.267577	0.125284	0.142801
DG(42:5)	DG(42:5) [M+NH4]+	716.619	13.9148	DG_NH4	RevPhase_positive	1.30584	1.31967	1.0969	0.740559	0.731006	0.57888	0.806062	0.640419	0.804215	0.918514	0.644804	0.668847
DG(42:6)	DG(42:6) [M+NH4]+	714.603	13.6821	DG_NH4	RevPhase_positive	2.61476	1.74021	1.73394	1.56608	0.849061	1.2005	0.821008	1.40782	1.45999	2.22474	1.73165	0.998058
DG(42:7)	DG(42:7) [M+NH4]+	712.587	13.4308	DG_NH4	RevPhase_positive	1.78275	1.89979	1.35941	1.12777	1.01161	0.493951	0.830049	0.744522	0.941395	1.68716	1.55462	1.10362
DG(43:0)	DG(43:0) [M+NH4]+	740.713	15.1591	DG_NH4	RevPhase_positive	1.33676	0.723279	0.564493	0.833562	1.23124	1.41129	3.04344	2.7468	2.56253	1.04398	1.6511	0.998769
DG(43:1)	DG(43:1) [M+NH4]+	738.697	14.9432	DG_NH4	RevPhase_positive	1.35915	1.32529	1.01006	1.78136	1.67791	1.23449	3.90183	2.98265	3.66857	1.6247	1.82046	1.49139
DG(43:2)	DG(43:2) [M+NH4]+	736.682	14.6913	DG_NH4	RevPhase_positive	0.616334	0.783334	0.629256	0.80455	0.682042	0.50197	1.14043	0.923613	0.815645	0.534244	0.562615	0.428616
DG(43:3)	DG(43:3) [M+NH4]+	734.666	14.4566	DG_NH4	RevPhase_positive	0.0122466	0	0.0222935	0.0137646	0	0	0.0440796	0.0260061	0	0.0263044	0	0.0312418
DG(44:0)	DG(44:0) [M+NH4]+	754.728	15.3023	DG_NH4	RevPhase_positive	2.30631	1.27812	1.16113	2.61307	2.62222	2.78111	16.3607	14.0341	15.77	1.97081	2.61374	1.97449
DG(44:1)	DG(44:1) [M+NH4]+	752.713	15.0863	DG_NH4	RevPhase_positive	5.43824	4.77429	4.39258	6.17138	6.18811	5.73492	21.6166	18.6527	21.7341	5.78932	5.18524	4.64392
DG(44:2)	DG(44:2) [M+NH4]+	750.697	14.8356	DG_NH4	RevPhase_positive	3.31819	3.50896	2.95253	2.63764	2.66068	2.15937	5.89963	5.17497	5.65477	2.72024	2.64115	2.32567
DG(44:3)	DG(44:3) [M+NH4]+	748.682	14.6549	DG_NH4	RevPhase_positive	0.306635	0.409841	0.350869	0.404001	0.260383	0.171397	0.687365	0.496846	0.572219	0.20491	0.349446	0.204093
DG(44:5)	DG(44:5) [M+NH4]+	744.652	14.33	DG_NH4	RevPhase_positive	0.276252	0.203008	0.205861	0.233504	0.126078	0.0614378	0.122317	0.133118	0.152881	0.152936	0.120783	0.0836041
DG(44:6)	DG(44:6) [M+NH4]+	742.635	13.9521	DG_NH4	RevPhase_positive	0.0704224	0.0600379	0.0854431	0.0226872	0.0249104	0.0252658	0.0416363	0.0913533	0.0153554	0.117119	0.0626002	0.0267121
DG(45:0)	DG(45:0) [M+NH4]+	768.744	15.3864	DG_NH4	RevPhase_positive	0.740919	0.265156	0.327668	0.249059	0.55128	0.406874	1.36335	1.16078	1.14462	0.255193	0.566238	0.408356
DG(45:2)	DG(45:2) [M+NH4]+	764.712	14.9791	DG_NH4	RevPhase_positive	0.116558	0.0499122	0.30785	0.174986	0.279417	0.157762	0.274302	0.490095	0.306751	0.0768005	0.121893	0.154125
DG(46:0)	DG(46:0) [M+NH4]+	782.759	15.5369	DG_NH4	RevPhase_positive	0.335368	0.579618	0.442342	1.33496	1.377	1.62402	9.61581	9.95642	9.74392	0.832184	0.478583	0.57436
DG(46:1)	DG(46:1) [M+NH4]+	780.744	15.3361	DG_NH4	RevPhase_positive	5.49963	4.08277	3.94407	6.27017	5.47403	5.86137	19.3908	16.9672	19.3016	3.19639	3.15528	2.71858
DG(46:2)	DG(46:2) [M+NH4]+	778.729	15.1222	DG_NH4	RevPhase_positive	3.52768	2.68691	3.73482	1.65337	1.76415	1.68763	4.26126	3.43811	3.83203	2.11132	1.06209	1.82347
DG(46:3)	DG(46:3) [M+NH4]+	776.713	14.9252	DG_NH4	RevPhase_positive	0.100914	0.117959	0.0376579	0.0330006	0.131667	0.0789174	0.270747	0.216553	0.284508	0.10383	0.0623039	0.0681716
DG(46:5)	DG(46:5) [M+NH4]+	772.682	14.656	DG_NH4	RevPhase_positive	0.124202	0.111379	0.0998054	0.145636	0.0994781	0.0510854	0.109272	0.0895573	0.151281	0.0653697	0.0658476	0.0416309
DG(46:6)	DG(46:6) [M+NH4]+	770.666	14.3116	DG_NH4	RevPhase_positive	0	0.0283515	0	0.0120044	0.00604065	0	0	0.00929044	0	0.00638636	0.014056	0.0102555
DG(47:1)	DG(47:1) [M+NH4]+	794.76	15.4275	DG_NH4	RevPhase_positive	0.917567	0.638096	0.668923	1.57564	1.27505	1.39478	2.76604	2.54563	2.79792	0.572695	0.478482	0.474669
DG(47:2)	DG(47:2) [M+NH4]+	792.744	15.2657	DG_NH4	RevPhase_positive	0.284092	0.213741	0.223502	0.374334	0.364075	0.385665	0.590275	0.617179	0.655549	0.12432	0.256415	0.1664
DG(48:1)	DG(48:1) [M+NH4]+	808.775	15.5507	DG_NH4	RevPhase_positive	6.20387	10.1512	10.2493	9.1288	8.93345	8.81378	27.8834	25.9447	28.3917	8.08675	8.80477	4.03789
DG(48:2)	DG(48:2) [M+NH4]+	806.76	15.3691	DG_NH4	RevPhase_positive	3.26556	2.37941	2.49172	2.78252	2.99354	2.71941	6.40903	5.35466	6.11113	1.57418	1.80301	1.27521
DG(48:3)	DG(48:3) [M+NH4]+	804.744	15.1945	DG_NH4	RevPhase_positive	0.13341	0.140761	0.0954204	0.126112	0.22066	0.14763	0.820431	0.670862	0.605622	0.143417	0.0864452	0.0732204
DG(48:5)	DG(48:5) [M+NH4]+	800.713	14.8351	DG_NH4	RevPhase_positive	0.0858111	0.079389	0.0509793	0.088611	0.0309533	0.0353587	0.0783363	0.0605668	0.128291	0.0518047	0.0210973	0.0282013
DG(48:6)	DG(48:6) [M+NH4]+	798.697	14.6257	DG_NH4	RevPhase_positive	0.0539627	0.0402798	0.0347032	0.0222831	0.0340807	0	0	0.0326409	0.0286698	0	0	0.010057
DG(48:7)	DG(48:7) [M+NH4]+	796.682	14.3845	DG_NH4	RevPhase_positive	0	0	0	0	0	0	0	0	0	0	0	0
DG(49:2)	DG(49:2) [M+NH4]+	820.776	15.4979	DG_NH4	RevPhase_positive	0.356034	0.745622	0.802521	1.1719	0.85936	1.38912	1.26232	0.855857	1.07764	0.11655	0.444907	0.379606
DG(50:2)	DG(50:2) [M+NH4]+	834.79	15.5739	DG_NH4	RevPhase_positive	3.87325	3.85626	4.01449	4.11909	3.73402	3.77778	8.4059	8.08545	8.85142	1.54164	1.8362	2.2238
DG(50:3)	DG(50:3) [M+NH4]+	832.775	15.4267	DG_NH4	RevPhase_positive	1.33021	1.5277	1.36856	0.445486	0.548929	0.561465	1.68638	1.15907	1.75086	0.667669	1.40304	0.544729
DG(50:4)	DG(50:4) [M+NH4]+	830.76	15.2656	DG_NH4	RevPhase_positive	0.10774	0.0535911	0.0363674	0.0936266	0.132441	0.108959	0.172583	0.332616	0.220977	0.129845	0.102222	0.0968176
DG(50:5)	DG(50:5) [M+NH4]+	828.744	15.0864	DG_NH4	RevPhase_positive	0.215567	0.296558	0.265222	0.157791	0.073135	0.0858488	0.451984	0.169452	0.474591	0.138156	0.129124	0.174444
DG(50:6)	DG(50:6) [M+NH4]+	826.729	14.8894	DG_NH4	RevPhase_positive	0.282745	0.298565	0.185942	0.126361	0.15255	0.131332	0.439954	0.288691	0.47618	0.16383	0.164077	0.199802
DG(O-28:0)	DG(O-28:0) [M+NH4]+	516.498	12.6981	DG_O_NH4	RevPhase_positive	5.78578	4.10314	5.04073	4.31522	4.27595	3.92913	4.33405	5.69006	5.86541	4.50499	4.35507	4.34292
DG(O-29:0)	DG(O-29:0) [M+NH4]+	530.514	12.9376	DG_O_NH4	RevPhase_positive	1.34307	1.1098	1.5259	4.62481	4.43651	4.23112	2.44538	1.96079	1.94953	2.43568	1.92244	1.92782
DG(O-30:0)	DG(O-30:0) [M+NH4]+	544.53	13.1989	DG_O_NH4	RevPhase_positive	65.7696	65.6082	64.433	97.2685	92.8276	80.936	76.5845	69.244	78.4602	80.2156	70.293	67.4683
DG(O-30:1)	DG(O-30:1) [M+NH4]+	542.514	12.8235	DG_O_NH4	RevPhase_positive	3.09009	3.48094	3.73775	5.64455	4.87534	5.52695	3.26694	3.4771	3.68854	1.64233	2.1585	2.48782
DG(O-31:0)	DG(O-31:0) [M+NH4]+	558.545	13.4136	DG_O_NH4	RevPhase_positive	19.2581	18.2942	18.5041	62.8646	61.0849	53.0164	31.1322	27.2659	32.5638	43.1913	37.4104	36.2483
DG(O-31:1)	DG(O-31:1) [M+NH4]+	556.53	13.0568	DG_O_NH4	RevPhase_positive	2.82685	3.2019	2.75973	6.86354	7.04358	6.59258	3.27753	3.40885	3.49652	5.01924	4.6487	4.15154
DG(O-32:0)	DG(O-32:0) [M+NH4]+	572.561	13.6468	DG_O_NH4	RevPhase_positive	606.235	623.863	609.772	927.171	882.893	857.608	826.641	764.173	859.829	963.309	885.581	816.167
DG(O-32:1)	DG(O-32:1) [M+NH4]+	570.545	13.3086	DG_O_NH4	RevPhase_positive	139.297	144.052	134.53	181.746	178.111	163.206	119.231	107.163	124.527	158.131	136.913	132.292
DG(O-32:2)	DG(O-32:2) [M+NH4]+	568.53	12.9254	DG_O_NH4	RevPhase_positive	1.94206	1.83382	1.72856	2.6502	2.8544	2.47578	1.68255	1.78004	1.48224	2.07356	2.15582	1.9439
DG(O-33:0)	DG(O-33:0) [M+NH4]+	586.577	13.8255	DG_O_NH4	RevPhase_positive	54.2007	47.7657	44.4677	132.924	126.613	120.047	81.1105	73.3919	84.1145	151.767	118.995	109.965
DG(O-33:1)	DG(O-33:1) [M+NH4]+	584.561	13.5214	DG_O_NH4	RevPhase_positive	24.6545	25.5808	24.4923	48.7038	47.8102	41.6668	27.0491	24.6466	27.87	46.2686	39.5532	37.9328
DG(O-33:2)	DG(O-33:2) [M+NH4]+	582.546	13.1813	DG_O_NH4	RevPhase_positive	1.56521	1.65934	1.54865	3.22008	2.99389	2.60773	1.81211	1.59318	1.76455	2.44827	2.3806	1.99957
DG(O-33:4)	DG(O-33:4) [M+NH4]+	578.514	12.7701	DG_O_NH4	RevPhase_positive	0.122542	0.0546763	0.0764894	0.207493	0.201058	0.191598	0	0.0960968	0.146126	0	0.119284	0
DG(O-34:0)	DG(O-34:0) [M+NH4]+	600.592	14.0595	DG_O_NH4	RevPhase_positive	410.346	413.417	390.665	475.898	452.449	418.358	670.492	572.3	633.457	1008.55	931.015	843.667
DG(O-34:1)	DG(O-34:1) [M+NH4]+	598.577	13.7359	DG_O_NH4	RevPhase_positive	544.464	574.818	543.973	535.345	513.199	464.169	390.308	355.162	398.335	680.664	598.825	557.941
DG(O-34:2)	DG(O-34:2) [M+NH4]+	596.561	13.3995	DG_O_NH4	RevPhase_positive	43.8269	45.5205	43.3678	53.4751	55.1242	47.0719	31.9895	28.2163	33.2261	48.3565	41.4628	39.9363
DG(O-35:0)	DG(O-35:0) [M+NH4]+	614.608	14.1696	DG_O_NH4	RevPhase_positive	19.6725	20.3734	18.9097	36.9955	35.8048	31.4825	31.5388	27.5237	29.8278	48.4137	44.9308	38.5218
DG(O-35:1)	DG(O-35:1) [M+NH4]+	612.593	13.9156	DG_O_NH4	RevPhase_positive	35.3548	34.9704	34.4075	44.3704	43.2827	40.6451	30.1198	20.8059	24.9889	53.515	47.0525	44.5617
DG(O-35:2)	DG(O-35:2) [M+NH4]+	610.577	13.6288	DG_O_NH4	RevPhase_positive	7.42718	7.57794	6.75877	11.3317	10.9085	9.63754	6.06947	5.91581	6.55899	12.9613	10.628	10.3165
DG(O-36:0)	DG(O-36:0) [M+NH4]+	628.624	14.4226	DG_O_NH4	RevPhase_positive	69.3531	61.8662	56.8262	85.7551	80.8129	68.1987	65.0664	59.258	69.645	101.521	90.8786	83.0874
DG(O-36:1)	DG(O-36:1) [M+NH4]+	626.608	14.1308	DG_O_NH4	RevPhase_positive	148.356	153.14	143.216	125.243	120.34	106.839	103.551	86.8433	101.458	194.403	172.695	159.412
DG(O-36:2)	DG(O-36:2) [M+NH4]+	624.592	13.825	DG_O_NH4	RevPhase_positive	71.2413	72.1813	68.1104	63.0368	60.1628	52.9118	40.6747	37.4132	42.5237	96.0365	82.75	77.4292
DG(O-37:0)	DG(O-37:0) [M+NH4]+	642.64	14.5645	DG_O_NH4	RevPhase_positive	6.61293	7.03545	5.95548	16.1246	14.9935	11.4611	8.84571	7.47761	9.3147	11.5529	10.9057	9.9815
DG(O-37:1)	DG(O-37:1) [M+NH4]+	640.624	14.2751	DG_O_NH4	RevPhase_positive	10.2536	12.74	10.1563	17.0245	16.6539	13.8733	9.76649	6.45615	7.13678	15.045	13.9497	12.7911
DG(O-37:2)	DG(O-37:2) [M+NH4]+	638.608	14.0427	DG_O_NH4	RevPhase_positive	4.51688	4.77628	4.30814	4.67456	4.67002	4.64119	2.86662	2.77884	2.72629	6.70333	6.98702	5.91824
DG(O-37:3)	DG(O-37:3) [M+NH4]+	636.593	13.8117	DG_O_NH4	RevPhase_positive	1.84524	1.67323	1.65161	2.28255	2.0823	1.82496	1.17924	1.0146	1.23966	2.62221	2.277	2.23813
DG(O-38:0)	DG(O-38:0) [M+NH4]+	656.655	14.7631	DG_O_NH4	RevPhase_positive	40.9506	42.6454	38.18	56.9303	53.5985	44.3122	45.4872	39.7182	45.74	66.3263	60.1738	54.3238
DG(O-38:1)	DG(O-38:1) [M+NH4]+	654.639	14.4745	DG_O_NH4	RevPhase_positive	13.6862	76.4156	71.1555	81.5068	80.714	70.1614	34.0339	31.7122	36.177	65.7165	57.4782	55.551
DG(O-38:2)	DG(O-38:2) [M+NH4]+	652.624	14.2032	DG_O_NH4	RevPhase_positive	16.9739	17.2999	16.2893	13.082	13.3332	11.2336	6.94462	5.93463	6.68042	13.5824	12.6854	11.6238
DG(O-38:3)	DG(O-38:3) [M+NH4]+	650.609	14.0733	DG_O_NH4	RevPhase_positive	14.6989	15.6895	14.0554	5.15927	5.50013	4.45044	6.99815	4.08434	3.13448	15.8736	8.36293	7.10283
DG(O-38:4)	DG(O-38:4) [M+NH4]+	648.593	13.757	DG_O_NH4	RevPhase_positive	9.53641	9.6496	8.05214	10.9937	9.6124	9.04848	8.01971	5.82361	7.52519	11.8664	10.872	8.58256
DG(O-38:5)	DG(O-38:5) [M+NH4]+	646.577	13.5462	DG_O_NH4	RevPhase_positive	36.2386	36.0555	35.6046	40.6705	37.6114	31.3442	30.5953	27.7969	29.9534	39.2643	34.6624	31.6271
DG(O-38:6)	DG(O-38:6) [M+NH4]+	644.562	13.2079	DG_O_NH4	RevPhase_positive	0.312255	0.545358	0.527194	0.540215	0.732836	0.589461	0.686824	0.719577	0.565241	0.672449	0.804755	0.665105
DG(O-39:0)	DG(O-39:0) [M+NH4]+	670.671	14.8715	DG_O_NH4	RevPhase_positive	3.53761	3.99231	3.53205	7.23679	6.96891	5.94265	4.74139	3.66055	4.47593	7.67467	6.53676	5.92728
DG(O-39:1)	DG(O-39:1) [M+NH4]+	668.655	14.6184	DG_O_NH4	RevPhase_positive	8.58338	8.45978	8.08165	15.9507	15.961	11.2809	4.81287	4.60624	5.00256	8.66072	8.37864	7.57278
DG(O-39:2)	DG(O-39:2) [M+NH4]+	666.64	14.3851	DG_O_NH4	RevPhase_positive	1.02844	1.38317	1.50501	2.02717	1.81862	1.88596	0.696696	0.617716	0.617059	1.67935	1.43799	1.21336
DG(O-39:3)	DG(O-39:3) [M+NH4]+	664.624	14.1255	DG_O_NH4	RevPhase_positive	0.237104	0.280004	0.222992	0.283639	0.343367	0.217962	0.105684	0.199989	0.0363937	0.278296	0.382514	0.266919
DG(O-39:4)	DG(O-39:4) [M+NH4]+	662.609	13.922	DG_O_NH4	RevPhase_positive	0.388641	0.373255	0.33787	0.61265	0.53856	0.520158	0.285923	0.241209	0.218834	0.596752	0.576321	0.559335
DG(O-39:5)	DG(O-39:5) [M+NH4]+	660.592	13.7184	DG_O_NH4	RevPhase_positive	2.46495	2.5147	2.26253	4.02895	4.15056	3.3925	2.23852	1.8764	2.26898	3.67709	3.11781	3.06311
DG(O-40:0)	DG(O-40:0) [M+NH4]+	684.686	15.0594	DG_O_NH4	RevPhase_positive	13.6528	12.1518	11.694	18.6115	17.176	18.95	9.74965	9.05774	9.80843	20.1895	17.8646	16.2256
DG(O-40:1)	DG(O-40:1) [M+NH4]+	682.671	14.7817	DG_O_NH4	RevPhase_positive	49.4186	52.8152	47.8174	72.8394	68.8252	56.8559	19.7539	17.1336	19.71	46.5567	42.1326	37.8608
DG(O-40:2)	DG(O-40:2) [M+NH4]+	680.655	14.5284	DG_O_NH4	RevPhase_positive	11.4257	9.43809	8.66658	10.1156	9.48753	8.67598	2.47677	2.30217	2.53836	5.90605	5.33644	5.16212
DG(O-40:3)	DG(O-40:3) [M+NH4]+	678.641	14.3302	DG_O_NH4	RevPhase_positive	0.938315	1.07037	1.01506	1.04788	0.90136	0.798732	0.59504	0.606421	0.524303	0.903261	0.847535	0.70499
DG(O-40:4)	DG(O-40:4) [M+NH4]+	676.624	14.1336	DG_O_NH4	RevPhase_positive	2.95634	2.5961	2.5959	2.16868	2.08082	1.68395	2.07793	1.64263	1.89289	3.10952	2.84656	2.49052
DG(O-40:5)	DG(O-40:5) [M+NH4]+	674.608	13.9188	DG_O_NH4	RevPhase_positive	14.7457	14.4532	12.5845	10.9322	10.6002	8.48067	11.5415	9.76023	11.3292	17.6359	16.1373	14.0933
DG(O-41:0)	DG(O-41:0) [M+NH4]+	698.702	15.1584	DG_O_NH4	RevPhase_positive	0.466938	0.540695	0.243411	1.0287	1.08204	1.07052	0.575645	0.558941	0.531769	1.04736	0.715743	0.793404
DG(O-41:1)	DG(O-41:1) [M+NH4]+	696.687	14.9072	DG_O_NH4	RevPhase_positive	3.03324	3.43174	3.21619	6.46476	6.24138	5.68546	1.82278	1.55625	1.7302	3.99299	3.91067	3.53235
DG(O-41:2)	DG(O-41:2) [M+NH4]+	694.671	14.7101	DG_O_NH4	RevPhase_positive	1.54059	1.49682	1.01819	1.95077	1.9729	1.51878	0.474089	0.132782	0.284499	1.07866	0.873391	0.844899
DG(O-42:0)	DG(O-42:0) [M+NH4]+	712.718	15.337	DG_O_NH4	RevPhase_positive	0.584877	0.235845	0.533564	1.08439	1.03974	1.01539	1.65213	1.07957	1.48514	1.37146	1.34205	1.20243
DG(O-42:1)	DG(O-42:1) [M+NH4]+	710.702	15.0863	DG_O_NH4	RevPhase_positive	5.74308	4.7212	4.63074	6.74154	6.21584	6.23013	2.5707	2.10903	2.60989	6.44387	5.26664	4.96979
DG(O-42:2)	DG(O-42:2) [M+NH4]+	708.687	14.8534	DG_O_NH4	RevPhase_positive	5.63149	5.91837	5.59082	6.5228	5.81627	4.80476	1.17319	1.08259	1.19785	4.65167	4.20448	3.83762
DG(O-42:5)	DG(O-42:5) [M+NH4]+	702.64	14.2755	DG_O_NH4	RevPhase_positive	1.39885	1.33958	1.28188	1.0031	0.796989	0.350764	1.04262	0.916124	0.952083	1.19903	1.16601	1.15716
DG(O-43:1)	DG(O-43:1) [M+NH4]+	724.718	15.2123	DG_O_NH4	RevPhase_positive	0.138359	0.121281	0.200692	0.501134	0.473077	0.649917	0.270136	0.206742	0.104129	0.160728	0.367394	0.19758
DG(O-43:2)	DG(O-43:2) [M+NH4]+	722.702	14.9162	DG_O_NH4	RevPhase_positive	0.119889	0.287486	0.436277	0.46195	0.320039	0.282116	0.0867691	0.108654	0	0.451551	0.253579	0.177132
DG(O-44:1)	DG(O-44:1) [M+NH4]+	738.733	15.3552	DG_O_NH4	RevPhase_positive	0.200105	0.393975	0.192262	0.41143	0.535185	0.537715	0.448609	0.411639	0.592083	0.351716	0.270246	0.147079
DG(O-44:10)	DG(O-44:10) [M+NH4]+	720.59	13.7227	DG_O_NH4	RevPhase_positive	4.12213	5.83356	8.1444	10.4513	8.91754	14.7461	11.5244	10.9216	12.8996	11.0409	14.4662	11.4125
DG(O-44:12)	DG(O-44:12) [M+NH4]+	716.559	13.343	DG_O_NH4	RevPhase_positive	10.8731	10.7689	10.2718	10.5481	9.48421	11.4459	10.5623	10.7769	12.0397	16.0423	14.3179	12.3177
DG(O-44:2)	DG(O-44:2) [M+NH4]+	736.718	15.1402	DG_O_NH4	RevPhase_positive	0.65858	0.701935	0.598092	0.654648	0.565757	0.597059	0.246061	0.220941	0.203229	0.498975	0.559096	0.401544
DG(O-44:3)	DG(O-44:3) [M+NH4]+	734.703	14.9432	DG_O_NH4	RevPhase_positive	0.0861245	0.131679	0.0942853	0.114992	0.163648	0.264814	0.104604	0.0561242	0.0163287	0.127102	0.0638245	0.115539
DG(O-44:5)	DG(O-44:5) [M+NH4]+	730.671	14.6719	DG_O_NH4	RevPhase_positive	0.141121	0.122691	0.127447	0.122285	0.186138	0.0816354	0	0.0183165	0.0253256	0.113905	0.103543	0.0558315
DG(O-44:7)	DG(O-44:7) [M+NH4]+	726.641	14.3083	DG_O_NH4	RevPhase_positive	0.104178	0.171801	0.131934	0.164815	0.12718	0.0731976	0.0128642	0.074651	0.0165482	0.0425809	0.0257068	0.0366957
DG(O-45:3)	DG(O-45:3) [M+NH4]+	748.718	15.1402	DG_O_NH4	RevPhase_positive	0.84159	0.713581	0.66332	0.658362	0.40451	0.572104	1.2558	0.662783	0.498257	0.646164	0.856135	0.389044
DG(O-46:3)	DG(O-46:3) [M+NH4]+	762.734	15.2486	DG_O_NH4	RevPhase_positive	0.28506	0.0970247	0.202108	0.191714	0.0818792	0.226691	0.359633	0.263871	0.0918332	0.110413	0.320123	0.0458662
DLCL1(32:1)	DLCL1(32:1)	873.492	9.0045	DLCL1	NormPhase_negative	8.40672	6.98017	6.46753	11.6663	11.3499	16.9809	7.20144	8.01508	8.42915	11.7716	10.569	8.59766
DLCL1(34:1)	DLCL1(34:1)	901.524	8.9508	DLCL1	NormPhase_negative	0.94388	0.73938	0.548501	2.06356	1.49657	3.12553	1.43454	1.63323	1.79457	1.14722	1.05898	0.761166
DLCL1(34:2)	DLCL1(34:2)	899.508	8.9495	DLCL1	NormPhase_negative	37.2374	31.9823	31.1574	46.5249	42.897	61.8285	37.1178	40.2013	37.7531	47.8094	40.0464	36.1699
DLCL1(34:3)	DLCL1(34:3)	897.492	8.9496	DLCL1	NormPhase_negative	1.06863	1.1156	0.979457	2.3024	2.55344	3.17819	1.57557	1.07367	1.08739	2.08486	2.02622	1.43655
DLCL1(35:2)	DLCL1(35:2)	913.523	8.915	DLCL1	NormPhase_negative	3.78745	3.7973	3.06385	6.35066	5.89107	8.86254	5.3399	6.33641	4.50305	11.2926	8.14393	8.47847
DLCL1(36:2)	DLCL1(36:2)	927.539	8.8967	DLCL1	NormPhase_negative	73.9193	62.2532	55.3348	52.4336	52.9851	66.9955	68.1494	74.8845	76.0406	141.983	117.314	105.156
DLCL1(36:3)	DLCL1(36:3)	925.523	8.8955	DLCL1	NormPhase_negative	6.20778	4.08084	3.89999	6.47341	7.06345	7.13138	6.05	6.75998	6.06447	10.6827	7.77244	8.45502
DLCL1(36:4)	DLCL1(36:4)	923.508	8.8789	DLCL1	NormPhase_negative	0.646957	1.93469	0.644411	1.00249	1.06306	2.31842	1.80864	1.27314	0.435352	0.899624	1.06852	0.77881
Hex2Cer(d30:1)	Hex2Cer(d30:1)	804.546	9.7675	Hex2Cerd	RevPhase_positive	735.22	797.588	861.254	528.079	566.457	675.437	844.827	762.805	764.629	854.07	838.696	779.66
Hex2Cer(d32:0)	Hex2Cer(d32:0)	834.594	10.5756	Hex2Cerd	RevPhase_positive	1.98577	2.68009	2.64394	4.95985	4.10146	5.63434	2.11597	2.14424	1.91636	2.60075	2.14746	2.13413
Hex2Cer(d33:0)	Hex2Cer(d33:0)	848.609	10.9066	Hex2Cerd	RevPhase_positive	3.59791	3.858	3.36351	5.03971	4.72736	6.09347	3.09825	3.01052	2.92685	3.93105	3.46111	3.68344
Hex2Cer(d34:0)	Hex2Cer(d34:0)	862.625	11.2183	Hex2Cerd	RevPhase_positive	142.701	171.448	152.512	214.836	208.816	201.963	146.455	141.993	142.543	148.103	135.192	134.167
Hex2Cer(d34:1)	Hex2Cer(d34:1)	860.61	10.7893	Hex2Cerd	RevPhase_positive	2.06115	1.86251	2.85915	6.25009	3.36638	5.2016	4.1372	4.00885	4.41179	2.86933	3.49989	2.84658
Hex2Cer(d36:0)	Hex2Cer(d36:0)	890.656	11.8067	Hex2Cerd	RevPhase_positive	41.1838	49.6768	48.0845	37.1233	37.2518	43.8396	42.1095	34.8465	36.1537	40.2119	37.1716	38.8773
Hex2Cer(d36:1)	Hex2Cer(d36:1)	888.64	11.4073	Hex2Cerd	RevPhase_positive	3.3124	2.93854	2.83194	3.4849	5.02136	2.32955	1.5988	4.8873	2.82535	4.17603	3.02336	3.67343
Hex2Cer(d38:0)	Hex2Cer(d38:0)	918.687	12.353	Hex2Cerd	RevPhase_positive	7.21346	11.172	6.94028	7.80781	8.27628	7.00609	4.51894	2.44922	3.61289	9.70285	4.45422	7.82382
Hex2Cer(d40:0)	Hex2Cer(d40:0)	946.718	12.8414	Hex2Cerd	RevPhase_positive	58.9419	69.1988	69.0265	76.0338	67.4268	65.9085	52.7476	45.4798	53.0531	66.225	58.0935	55.9634
Hex2Cer(d40:1)	Hex2Cer(d40:1)	944.702	12.4843	Hex2Cerd	RevPhase_positive	15.08	16.4	16.9716	18.454	18.3874	18.8949	11.7454	8.77284	9.16297	11.261	10.8324	7.5574
Hex2Cer(d41:0)	Hex2Cer(d41:0)	960.734	13.0614	Hex2Cerd	RevPhase_positive	16.4882	17.4456	15.874	23.9897	22.0567	20.4841	17.849	18.3675	18.3943	20.6156	18.5336	17.3288
Hex2Cer(d41:1)	Hex2Cer(d41:1)	958.718	12.6672	Hex2Cerd	RevPhase_positive	9.6746	7.95578	9.86694	16.68	17.665	16.6724	7.71342	7.7487	7.02694	7.80619	8.19157	8.60402
Hex2Cer(d42:0)	Hex2Cer(d42:0)	974.75	13.271	Hex2Cerd	RevPhase_positive	112.974	142.333	130.302	145.646	142.498	135.511	150.168	141.524	145.583	155.97	138.832	136.326
Hex2Cer(d42:1)	Hex2Cer(d42:1)	972.734	12.8771	Hex2Cerd	RevPhase_positive	158.317	185.55	179.664	191.944	182.431	184.041	124.596	117.345	125.308	142.418	126.094	122.205
Hex2Cer(d42:2)	Hex2Cer(d42:2)	970.718	12.573	Hex2Cerd	RevPhase_positive	17.0303	14.6564	14.0196	19.6076	18.1221	19.0489	13.7485	10.8477	8.45713	13.5135	12.3171	10.4936
Hex2Cer(d43:0)	Hex2Cer(d43:0)	988.766	13.4578	Hex2Cerd	RevPhase_positive	2.56768	3.66762	2.48058	4.51955	5.63107	3.45799	5.56415	4.37649	5.79321	3.12726	3.17259	3.81365
Hex2Cer(d43:1)	Hex2Cer(d43:1)	986.75	13.0916	Hex2Cerd	RevPhase_positive	1.63881	2.34535	2.47994	4.47304	4.93126	3.70462	3.1522	2.02016	2.48464	2.61494	2.66271	1.94306
Hex2Cer(d44:0)	Hex2Cer(d44:0)	1002.78	13.6648	Hex2Cerd	RevPhase_positive	0.442993	0.713649	1.47502	0.689964	1.85189	0.329026	5.49644	6.08951	5.70115	2.20998	0.979649	1.1965
Hex2Cer(d44:1)	Hex2Cer(d44:1)	1000.77	13.2954	Hex2Cerd	RevPhase_positive	2.89333	3.31685	3.59388	4.25107	3.95673	3.9012	3.83015	3.36629	3.60192	2.12899	1.75441	1.4887
HexCer(d31:0)	HexCer(d31:0)	658.526	10.5197	HexCerd	RevPhase_positive	0.213118	0.171211	0.195328	0.168364	0.120748	0.098731	0.15917	0.150785	0.0206593	0.0876512	0.108591	0.122254
HexCer(d32:0)	HexCer(d32:0)	672.54	10.861	HexCerd	RevPhase_positive	9.96829	11.7524	11.1741	9.5867	10.9055	9.50811	9.00443	8.06807	8.07776	7.09033	6.53276	6.79265
HexCer(d32:1)	HexCer(d32:1)	670.525	10.3596	HexCerd	RevPhase_positive	0.242321	0.275211	0.115422	0.128072	0.122103	0.122061	0.184529	0.101762	0.134527	0.200651	0.264847	0.161321
HexCer(d33:0)	HexCer(d33:0)	686.556	11.1827	HexCerd	RevPhase_positive	8.1177	8.47476	9.70054	7.81253	10.6299	7.99502	8.50854	8.48659	8.58609	7.49062	7.52301	6.3364
HexCer(d34:0)	HexCer(d34:0)	700.572	11.4857	HexCerd	RevPhase_positive	537.724	589.556	578.253	374.324	427.559	393.595	506.468	559.52	514.349	449.689	453.691	411.961
HexCer(d34:1)	HexCer(d34:1)	698.557	11.2821	HexCerd	RevPhase_positive	3.3715	2.43343	3.90683	1.53903	2.19165	2.39897	3.7636	3.72396	2.49572	3.35574	3.01094	1.91892
HexCer(d34:2)	HexCer(d34:2)	696.541	10.8275	HexCerd	RevPhase_positive	0.159121	0.225972	0	0	0	0	0.411963	0	0.0749459	0.243518	0.151645	0.0443932
HexCer(d35:0)	HexCer(d35:0)	714.587	11.7717	HexCerd	RevPhase_positive	8.27604	8.76997	5.74165	4.8001	7.44515	6.2445	8.21578	9.45448	7.65536	7.52894	12.9253	5.51375
HexCer(d36:0)	HexCer(d36:0)	728.603	12.0742	HexCerd	RevPhase_positive	104.885	117.714	104.459	48.0117	52.756	56.1863	86.7061	103.271	86.5051	86.9781	85.3867	80.5673
HexCer(d36:1)	HexCer(d36:1)	726.587	11.6818	HexCerd	RevPhase_positive	28.2538	28.0981	29.0111	8.68246	9.90706	12.4743	19.8008	28.2114	23.7084	26.9598	27.3477	25.2013
HexCer(d37:0)	HexCer(d37:0)	742.619	12.3367	HexCerd	RevPhase_positive	0.418479	3.95204	1.5461	0.965478	1.27375	1.31601	1.14434	2.12429	1.55006	1.50124	1.94089	1.00168
HexCer(d37:2)	HexCer(d37:2)	738.59	11.7181	HexCerd	RevPhase_positive	2.33592	3.58283	5.52758	3.70366	4.32441	4.07271	4.9654	5.58413	3.53909	3.45809	3.2142	2.614
HexCer(d38:0)	HexCer(d38:0)	756.635	12.6093	HexCerd	RevPhase_positive	28.9768	34.2923	31.7506	15.4492	17.2465	15.6581	23.3708	27.4791	23.4101	30.1715	29.7911	26.2709
HexCer(d38:1)	HexCer(d38:1)	754.618	12.2512	HexCerd	RevPhase_positive	2.6919	4.4777	3.5907	1.15522	1.20237	0.514086	1.49069	1.69626	1.36271	2.76334	1.92401	3.58034
HexCer(d39:0)	HexCer(d39:0)	770.651	12.8597	HexCerd	RevPhase_positive	5.43364	5.29602	4.66375	4.66299	3.70641	4.43992	5.44898	6.01167	5.52585	4.88098	6.04038	6.60354
HexCer(d40:0)	HexCer(d40:0)	784.666	13.0739	HexCerd	RevPhase_positive	214.516	230.884	213.935	119.388	136.026	134.761	180.547	178.143	175.461	203.826	182.316	181.938
HexCer(d40:1)	HexCer(d40:1)	782.65	12.7503	HexCerd	RevPhase_positive	32.9114	35.9609	35.2553	19.0877	22.3161	19.5939	26.2626	26.4255	24.1116	30.6678	29.748	30.4518
HexCer(d41:0)	HexCer(d41:0)	798.682	13.3063	HexCerd	RevPhase_positive	60.8252	68.2889	62.3754	49.6818	58.9134	50.7933	75.2147	75.2887	73.281	66.8766	60.3603	60.024
HexCer(d41:1)	HexCer(d41:1)	796.666	12.9201	HexCerd	RevPhase_positive	19.2482	21.6098	20.3447	14.6079	17.81	14.8851	15.2482	16.2644	14.353	18.2168	16.7688	16.4115
HexCer(d42:0)	HexCer(d42:0)	812.698	13.5034	HexCerd	RevPhase_positive	429.893	479.798	448.776	271.07	323.997	263.871	607.694	596.324	589.442	454.133	413.14	404.16
HexCer(d42:1)	HexCer(d42:1)	810.682	13.1273	HexCerd	RevPhase_positive	325.716	349.995	332.973	183.727	219.005	200.131	234.38	237.033	235.604	221.738	213.083	204.919
HexCer(d42:2)	HexCer(d42:2)	808.666	12.8227	HexCerd	RevPhase_positive	31.8492	37.221	34.8828	18.0082	21.5339	19.9259	21.8625	21.0317	21.9024	26.5754	24.1464	23.1291
HexCer(d43:0)	HexCer(d43:0)	826.713	13.6841	HexCerd	RevPhase_positive	12.5493	15.2185	13.4561	12.799	14.676	12.3549	25.223	26.4837	24.0558	13.7224	13.3563	12.6078
HexCer(d43:1)	HexCer(d43:1)	824.697	13.3256	HexCerd	RevPhase_positive	5.739	6.70528	6.30096	5.27069	6.44308	6.06046	7.49477	6.71574	6.85911	3.83669	4.94573	4.92696
HexCer(d44:0)	HexCer(d44:0)	840.73	13.8799	HexCerd	RevPhase_positive	4.64121	5.2562	4.93471	4.0428	4.76708	3.61088	15.9553	17.3408	16.1751	5.90196	5.55579	5.26462
HexCer(d44:1)	HexCer(d44:1)	838.714	13.5393	HexCerd	RevPhase_positive	6.09123	6.73447	6.1996	4.22826	5.50956	4.05957	8.87449	9.10939	8.05536	4.41245	3.98485	3.96557
HexCer(d44:2)	HexCer(d44:2)	836.698	13.2531	HexCerd	RevPhase_positive	0.651241	0.537149	0.612293	0.349828	0.511208	0.238273	0.740679	0.570805	0.640354	0.44789	0.549326	0.393564
LPA(15:0)	LPA(15:0)	395.221	8.9865	LPA	NormPhase_negative	0	0	0	0.721112	1.49983	1.31826	1.48447	1.87701	1.38754	0.342057	0.0835046	0.245458
LPA(16:0)	LPA(16:0)	409.237	8.9495	LPA	NormPhase_negative	8.19277	5.89201	5.73397	34.6679	54.3984	45.0615	137.171	135.975	133.577	25.0715	22.6123	21.9101
LPA(16:1)	LPA(16:1)	407.221	8.9494	LPA	NormPhase_negative	0.276855	0.316692	0.180959	0.867817	1.02304	1.2217	0.92571	0.836047	0.778202	0.729368	0.121129	0.0845141
LPA(17:0)	LPA(17:0)	423.252	8.9136	LPA	NormPhase_negative	0.212259	0	0	1.59194	2.74912	2.24652	4.69202	4.81415	4.26335	0.667496	0.587554	0.59836
LPA(18:0)	LPA(18:0)	437.268	8.8773	LPA	NormPhase_negative	5.6884	5.2014	4.38594	10.3946	16.6493	14.3052	57.7106	57.8327	53.756	13.4977	12.8932	14.6847
LPA(18:1)	LPA(18:1)	435.252	8.8773	LPA	NormPhase_negative	2.93553	2.92995	2.44892	4.44615	5.22005	5.25269	7.79404	7.88968	7.08337	4.10214	2.91669	3.02106
LPC(10:0)	LPC(10:0)	412.246	10.1718	LPC	NormPhase_positive	0.0524988	0.0457705	0.0393331	0.0676792	0.0684476	0.0601919	0.0622386	0.06175	0.0743332	0.0500469	0.0493489	0.0437564
LPC(11:0)	LPC(11:0)	426.262	10.0993	LPC	NormPhase_positive	0.00648436	0.00210783	0.00123402	0.0263104	0.0132264	0.01885	0.00805893	0.00961997	0.00903899	0.00998173	0.00641201	0.00691437
LPC(12:0)	LPC(12:0)	440.278	10.0268	LPC	NormPhase_positive	1.35272	1.29209	1.26321	1.71547	1.65552	1.62063	1.4793	1.41521	1.54638	1.31549	1.2372	1.16779
LPC(12:1)	LPC(12:1)	438.262	10.0451	LPC	NormPhase_positive	0.015727	0.0156033	0.0124092	0.0195716	0.0200899	0.0165431	0.0147222	0.0126234	0.0135063	0.00560891	0.00558638	0.00753257
LPC(13:0)	LPC(13:0)	454.293	9.9546	LPC	NormPhase_positive	0.356343	0.365718	0.311139	1.65268	1.54877	1.4892	0.789655	0.788113	0.702159	0.553443	0.581032	0.480147
LPC(14:1)	LPC(14:1)	466.294	9.9187	LPC	NormPhase_positive	0.736031	0.781816	0.700345	1.83763	1.7402	1.90068	1.03623	0.980978	0.966585	0.50712	0.4561	0.482191
LPC(14:2)	LPC(14:2)	464.278	9.9545	LPC	NormPhase_positive	0.0195225	0.0199935	0.00565032	0.0634647	0.040704	0.0227922	0.0632519	0.0118107	0.0226859	0.013615	0.0155283	0.0101068
LPC(15:0)	LPC(15:0)	482.324	9.8653	LPC	NormPhase_positive	23.0455	24.2422	22.5729	61.827	62.0225	65.4515	30.0429	30.9297	31.6271	38.0839	37.3949	32.6694
LPC(15:1)	LPC(15:1)	480.308	9.8653	LPC	NormPhase_positive	0.412672	0.461301	0.455322	1.06506	1.01342	1.01197	0.59062	0.510834	0.570762	0.671341	0.610484	0.574881
LPC(15:2)	LPC(15:2)	478.293	9.8976	LPC	NormPhase_positive	0	0.0164193	0.0127093	0.0458861	0.0161442	0	0.0445065	0.0257823	0.0138401	0.0367175	0.0299522	0.012586
LPC(15:3)	LPC(15:3)	476.277	9.8832	LPC	NormPhase_positive	0.010789	0	0	0	0	0.0166821	0.0456166	0.0277265	0.0124631	0	0.0115474	0
LPC(16:0)	LPC(16:0)	496.34	9.8119	LPC	NormPhase_positive	643.189	669.465	637.39	672.674	673.968	725.004	772.924	812.514	821.246	737.329	725.771	674.288
LPC(16:1)	LPC(16:1)	494.324	9.8118	LPC	NormPhase_positive	131.133	131.613	125.332	156.357	153.262	163.379	110.559	117.115	118.025	98.3817	97.8641	84.2674
LPC(16:2)	LPC(16:2)	492.308	9.8296	LPC	NormPhase_positive	0.869796	0.833998	0.666304	1.00128	0.845147	0.91727	0.811241	0.815471	0.916212	0.94443	0.904151	0.745106
LPC(17:0)	LPC(17:0)	510.355	9.776	LPC	NormPhase_positive	19.9853	20.2929	19.207	42.2701	41.4374	45.618	33.8789	35.5227	35.7867	38.0433	37.6302	34.8628
LPC(17:1)	LPC(17:1)	508.34	9.7758	LPC	NormPhase_positive	15.9891	16.2944	15.6066	26.3791	25.0695	27.4054	17.3436	18.1509	17.7089	21.2123	21.2829	18.5907
LPC(17:2)	LPC(17:2)	506.324	9.7761	LPC	NormPhase_positive	0.160839	0.108556	0.105029	0.196368	0.169353	0.278435	0.0829387	0.20762	0.162455	0.223313	0.234178	0.168297
LPC(18:0)	LPC(18:0)	524.37	9.7404	LPC	NormPhase_positive	108.338	108.357	106.776	106.621	107.353	117.469	175.66	179.251	176.876	136.366	134.276	133.911
LPC(18:1)	LPC(18:1)	522.355	9.7226	LPC	NormPhase_positive	616.709	604.795	576.795	489.853	453.431	525.588	457.801	463.376	461.006	580.28	552.411	479.782
LPC(18:2)	LPC(18:2)	520.34	9.7403	LPC	NormPhase_positive	18.5799	18.81	17.7763	19.5256	17.614	20.8483	16.0221	16.3038	17.329	18.4594	17.5673	15.568
LPC(18:3)	LPC(18:3)	518.325	9.7223	LPC	NormPhase_positive	0.33257	0.237258	0.440622	0.585783	0.520193	0.524297	0.399143	0.465689	0.462303	0.464651	0.54593	0.36766
LPC(19:0)	LPC(19:0)	538.386	9.7047	LPC	NormPhase_positive	1.41412	1.70236	1.45012	2.9784	3.08004	3.53764	3.23121	3.41692	3.17946	2.27205	2.249	2.26391
LPC(19:1)	LPC(19:1)	536.371	9.7047	LPC	NormPhase_positive	6.33053	6.15632	5.89143	7.77805	7.51036	8.24873	5.51673	5.51614	5.36662	7.3231	6.8586	6.38495
LPC(19:2)	LPC(19:2)	534.355	9.7046	LPC	NormPhase_positive	0.510912	0.484555	0.461528	0.609412	0.59472	0.757617	0.447735	0.446927	0.478902	0.803756	0.634093	0.5055
LPC(19:3)	LPC(19:3)	532.34	9.6689	LPC	NormPhase_positive	0.0474321	0.0679526	0.0543152	0.101784	0.0561998	0.0921619	0.111252	0.0586361	0.140318	0.0846916	0.0952149	0.060493
LPC(20:0)	LPC(20:0)	552.402	9.669	LPC	NormPhase_positive	3.19872	2.99628	3.03578	3.79641	3.70836	3.99157	9.59741	9.34611	9.13135	5.01317	4.54569	4.26221
LPC(20:1)	LPC(20:1)	550.387	9.6867	LPC	NormPhase_positive	31.8461	30.2992	29.5496	27.5593	26.1274	28.7616	24.9537	23.9937	23.876	25.6236	23.7745	22.1346
LPC(20:2)	LPC(20:2)	548.371	9.6688	LPC	NormPhase_positive	3.27992	3.17926	2.99393	3.28273	3.01715	3.36429	2.52507	2.58638	2.57137	4.23	3.90844	3.33614
LPC(20:3)	LPC(20:3)	546.355	9.651	LPC	NormPhase_positive	3.89051	4.19608	3.6304	4.804	3.92184	4.72034	3.08351	3.01674	3.14887	4.98077	4.52456	3.30996
LPC(20:4)	LPC(20:4)	544.34	9.6331	LPC	NormPhase_positive	3.93314	6.24984	4.09093	9.18252	4.18564	4.65154	3.76741	3.52853	3.97824	7.57997	4.04425	4.55456
LPC(20:5)	LPC(20:5)	542.324	9.6692	LPC	NormPhase_positive	2.36042	2.44462	1.97977	2.26094	1.88567	2.30119	1.71966	1.17975	1.43352	2.06524	2.01619	1.42343
LPC(21:0)	LPC(21:0)	566.419	9.6332	LPC	NormPhase_positive	0.044582	0.0675933	0.0643931	0.11435	0.116958	0.105535	0.143713	0.15253	0.143952	0.0717593	0.0840807	0.0796714
LPC(21:1)	LPC(21:1)	564.403	9.651	LPC	NormPhase_positive	0.556291	0.567844	0.516434	0.991307	0.891501	1.03981	0.626199	0.565905	0.591652	0.694039	0.627838	0.588852
LPC(21:2)	LPC(21:2)	562.387	9.6331	LPC	NormPhase_positive	0.0694031	0.100699	0.0670967	0.0825236	0.084489	0.081447	0.0747938	0.040529	0.0498318	0.110395	0.0811336	0.0943527
LPC(21:3)	LPC(21:3)	560.372	9.6151	LPC	NormPhase_positive	0.0439133	0.0469166	0.0497912	0.0625427	0.0586933	0.0577955	0.0279461	0.0423313	0.0352795	0.0808837	0.0542167	0.032357
LPC(21:5)	LPC(21:5)	556.34	9.6502	LPC	NormPhase_positive	0.0142636	0.0176051	0.011205	0.0304617	0.0160745	0.0225345	0.00858348	0	0.00589552	0.0278788	0.0190765	0.0141261
LPC(22:0)	LPC(22:0)	580.434	9.6151	LPC	NormPhase_positive	0.920838	0.855203	0.873488	1.23576	1.27351	1.34681	2.78906	2.88032	2.74017	1.2922	1.24365	1.15584
LPC(22:1)	LPC(22:1)	578.418	9.6329	LPC	NormPhase_positive	2.6433	2.43902	2.49732	2.61102	2.52434	2.71758	2.74541	2.72486	2.62986	2.17466	1.85865	1.74945
LPC(22:2)	LPC(22:2)	576.403	9.6149	LPC	NormPhase_positive	0.411952	0.381117	0.399926	0.335886	0.285229	0.304085	0.219455	0.245603	0.234238	0.328443	0.310412	0.267242
LPC(22:3)	LPC(22:3)	574.387	9.5792	LPC	NormPhase_positive	0.11573	0.0932769	0.118066	0.126041	0.0896215	0.120928	0.0668904	0.0633196	0.0791739	0.116086	0.0908096	0.0708399
LPC(22:4)	LPC(22:4)	572.372	9.597	LPC	NormPhase_positive	0.241298	0.283813	0.253247	0.295698	0.261568	0.307954	0.199886	0.182892	0.195385	0.223449	0.22963	0.143657
LPC(22:5)	LPC(22:5)	570.356	9.6151	LPC	NormPhase_positive	2.91234	2.69525	2.63583	3.29882	2.75676	3.3744	1.96388	1.90706	1.86034	2.72694	2.30716	1.8096
LPC(22:6)	LPC(22:6)	568.34	9.633	LPC	NormPhase_positive	10.3809	9.65522	8.98053	10.3003	8.80777	10.3269	6.12679	6.07402	6.11492	9.45624	8.1322	6.61245
LPC(23:0)	LPC(23:0)	594.45	9.5792	LPC	NormPhase_positive	0.0812237	0.0496419	0.0618552	0.166396	0.176149	0.179129	0.268596	0.271595	0.259056	0.102326	0.0977234	0.0868989
LPC(23:1)	LPC(23:1)	592.434	9.5971	LPC	NormPhase_positive	0.0653469	0.0589292	0.0548382	0.144953	0.129507	0.146404	0.149611	0.140768	0.147098	0.0687405	0.0561386	0.0518065
LPC(23:2)	LPC(23:2)	590.417	9.597	LPC	NormPhase_positive	0.0548521	0.0367333	0.0153662	0.0390951	0.0352473	0.077445	0.0682771	0.117149	0.0456556	0.0480185	0.0464178	0.0385249
LPC(24:0)	LPC(24:0)	608.466	9.5611	LPC	NormPhase_positive	2.42684	2.03324	2.3138	3.79005	3.89888	4.20256	12.2458	12.9009	12.3403	3.58703	3.37883	3.0858
LPC(24:1)	LPC(24:1)	606.45	9.579	LPC	NormPhase_positive	1.77802	1.57321	1.71299	2.94118	3.02115	3.38861	5.0414	5.38604	5.05427	1.56989	1.47791	1.33105
LPC(24:2)	LPC(24:2)	604.434	9.5611	LPC	NormPhase_positive	0.114263	0.0853931	0.0961453	0.107879	0.111373	0.128879	0.148224	0.162139	0.14329	0.0809485	0.0870385	0.0674726
LPC(24:3)_RT_9.543	LPC(24:3)_RT_9.543	602.419	9.5431	LPC	NormPhase_positive	0.0141131	0.0219138	0.0129843	0.0192345	0.0166174	0.0226822	0.0314969	0.018815	0.0321913	0.00748782	0.0111732	0.0171343
LPC(24:3)_RT_9.615	LPC(24:3)_RT_9.615	602.416	9.6151	LPC	NormPhase_positive	0.0329302	0.0446249	0.0409963	0.0474922	0.0645253	0.0757102	0.107012	0.142626	0.121727	0.0631888	0.0464097	0.0449651
LPC(24:4)	LPC(24:4)	600.403	9.543	LPC	NormPhase_positive	0.0371889	0.0335175	0.0182176	0.028498	0.0229865	0.0234483	0.0259029	0.0253621	0.0355887	0.0297158	0.0214831	0.0185954
LPC(24:5)	LPC(24:5)	598.388	9.5611	LPC	NormPhase_positive	0.422018	0.392775	0.423861	0.324657	0.261399	0.343585	0.293878	0.340262	0.308078	0.355976	0.337731	0.263259
LPC(24:6)	LPC(24:6)	596.372	9.5611	LPC	NormPhase_positive	0.355737	0.286096	0.308436	0.265935	0.209403	0.296789	0.318901	0.326962	0.293813	0.427995	0.365274	0.295058
LPC(25:0)	LPC(25:0)	622.481	9.5252	LPC	NormPhase_positive	0.114229	0.0896184	0.114249	0.312238	0.325027	0.325154	1.11945	1.15018	1.14712	0.190722	0.188407	0.168398
LPC(25:1)	LPC(25:1)	620.466	9.5432	LPC	NormPhase_positive	0.0709513	0.0776131	0.0744594	0.240819	0.256695	0.261985	0.391444	0.421626	0.407369	0.0997102	0.0878029	0.0847353
LPC(26:0)	LPC(26:0)	636.497	9.5071	LPC	NormPhase_positive	1.4135	1.29755	1.42166	2.20861	2.33292	2.54703	17.4344	18.5092	17.863	2.26621	2.15415	1.97872
LPC(26:1)	LPC(26:1)	634.481	9.5251	LPC	NormPhase_positive	0.914315	0.815957	0.950416	1.63632	1.64192	1.79692	4.3139	4.64452	4.33211	0.748294	0.736028	0.668889
LPC(26:2)	LPC(26:2)	632.466	9.5251	LPC	NormPhase_positive	0.0462432	0.0239901	0.0448198	0.062923	0.0576933	0.0839504	0.148741	0.168995	0.138271	0.0381991	0.0326081	0.0182546
LPC(26:3)	LPC(26:3)	630.448	9.5611	LPC	NormPhase_positive	0.0789797	0.0853924	0.0876271	0.136006	0.166776	0.175304	0.478662	0.563356	0.457595	0.15256	0.116905	0.127789
LPC(26:4)	LPC(26:4)	628.432	9.579	LPC	NormPhase_positive	0.0601069	0.0703221	0.0618653	0.111205	0.149795	0.15271	0.176833	0.243962	0.193331	0.0786963	0.0684212	0.0460613
LPC(26:6)	LPC(26:6)	624.403	9.542	LPC	NormPhase_positive	0.0234643	0.0308391	0.0305712	0.0347101	0.0386619	0.0501573	0.0389843	0.0544623	0.0430993	0.0474403	0.0424415	0.0344396
LPC(27:0)	LPC(27:0)	650.512	9.5071	LPC	NormPhase_positive	0.00430217	0.00611745	0	0.0195871	0.0150778	0.0363622	0.347249	0.345844	0.21195	0.00506396	0.00584403	0.0169913
LPC(27:1)	LPC(27:1)	648.498	9.5253	LPC	NormPhase_positive	0	0	0	0.0125511	0.0191102	0.0175247	0.0669087	0.0367903	0.0650011	0	0.0024735	0
LPC(27:3)	LPC(27:3)	644.464	9.5251	LPC	NormPhase_positive	0	0.00211989	0	0.00484629	0.0112716	0.00595628	0.0307744	0.0430964	0.0371874	0.00376653	0.00237294	0
LPC(28:0)_RT_9.453	LPC(28:0)_RT_9.453	664.527	9.4533	LPC	NormPhase_positive	0.285133	0.400736	0.375849	0.627342	0.656267	0.632431	8.39491	8.2497	8.05791	0.555926	0.747045	0.72742
LPC(28:0)_RT_9.507	LPC(28:0)_RT_9.507	664.528	9.5071	LPC	NormPhase_positive	0.120776	0.073767	0.103333	0.120241	0.149795	0.145202	1.2887	3.33901	1.30144	0.17102	0.143955	0.102696
LPC(28:1)	LPC(28:1)	662.512	9.4712	LPC	NormPhase_positive	0.678343	0.763701	0.663613	0.953848	1.11888	1.25873	3.31118	3.28299	3.36919	0.495104	0.441557	0.416303
LPC(28:2)	LPC(28:2)	660.497	9.4892	LPC	NormPhase_positive	0.00420582	0.00526381	0.00324934	0.00685827	0.00992357	0.00964836	0.0345591	0.0488339	0.0395543	0	0.00322312	0.00543344
LPC(28:3)	LPC(28:3)	658.479	9.5071	LPC	NormPhase_positive	0.0375964	0.0474557	0.0555247	0.0802494	0.0865806	0.0739403	0.628596	0.817651	0.585127	0.091199	0.0635091	0.060371
LPC(28:4)	LPC(28:4)	656.463	9.5251	LPC	NormPhase_positive	0.0327263	0.0297165	0.0321884	0.059632	0.0721499	0.0692528	0.144978	0.183852	0.141511	0.0254873	0.0162209	0.029936
LPC(29:0)	LPC(29:0)	678.543	9.4355	LPC	NormPhase_positive	0	0	0	0.0326841	0	0.01109	0.367706	0.337873	0.319193	0.0212978	0.0189881	0
LPC(29:1)	LPC(29:1)	676.528	9.4533	LPC	NormPhase_positive	0.0912536	0.0682918	0.0463211	0.149422	0.103449	0.173969	0.383659	0.388359	0.31213	0.0485299	0.0452268	0.0589909
LPC(30:0)	LPC(30:0)	692.559	9.4175	LPC	NormPhase_positive	0.26578	0.240074	0.207139	0.252179	0.280199	0.286449	4.3929	4.75943	4.19823	0.246931	0.255598	0.273326
LPC(30:1)	LPC(30:1)	690.543	9.4354	LPC	NormPhase_positive	1.21321	1.08296	1.24274	1.5925	1.62377	1.95783	7.03757	6.95414	6.78669	0.826379	0.931253	0.863091
LPC(30:2)	LPC(30:2)	688.528	9.4361	LPC	NormPhase_positive	0	0.019843	0.0307904	0.0456453	0.0238301	0.0117662	0.193249	0.108049	0.154997	0	0.00752446	0
LPC(30:3)	LPC(30:3)	686.51	9.4533	LPC	NormPhase_positive	0.0686565	0	0.0222002	0.0182636	0.0064329	0.0175267	0.311712	0.348542	0.260248	0.0381847	0.0395929	0.0131614
LPC(31:1)	LPC(31:1)	704.559	9.4354	LPC	NormPhase_positive	0.0867831	0.0478692	0.102254	0.188617	0.220837	0.214339	0.928721	1.02819	0.827044	0.0593683	0.0512131	0.0311287
LPC(32:0)	LPC(32:0)	720.59	9.3732	LPC	NormPhase_positive	0.125347	0.0716239	0.141154	0.11868	0.0403016	0.100885	1.81717	1.92998	1.62123	0.0550558	0.0463842	0.10748
LPC(32:1)	LPC(32:1)	718.574	9.3997	LPC	NormPhase_positive	2.97491	2.75402	2.84815	3.21435	3.36039	3.57978	14.4774	15.0435	14.2163	2.18165	2.06562	1.90628
LPC(32:2)	LPC(32:2)	716.559	9.4087	LPC	NormPhase_positive	0.113857	0.0881094	0.145128	0.202379	0.188618	0.119136	0.475937	0.571353	0.601101	0.0990659	0.0687339	0.0667585
LPC(32:3)	LPC(32:3)	714.542	9.3997	LPC	NormPhase_positive	0	0	0	0.0249231	0.0399235	0.0381038	0.143373	0.171543	0.208235	0	0	0.0189443
LPC(32:4)	LPC(32:4)	712.526	9.4354	LPC	NormPhase_positive	0	0.0636799	0	0.0341543	0.0554031	0.0567412	0.190137	0.257199	0.245805	0.00807899	0.00749849	0
LPC(33:1)	LPC(33:1)	732.59	9.3641	LPC	NormPhase_positive	0.10303	0.124627	0.149581	0.19685	0.244557	0.26797	0.957769	1.08868	0.95879	0.119553	0.0596724	0.0771029
LPC(34:0)	LPC(34:0)	748.621	9.3282	LPC	NormPhase_positive	0	0.019753	0	0.0171526	0	0	0.432518	0.423225	0.320615	0	0	0.0195412
LPC(34:1)	LPC(34:1)	746.606	9.3554	LPC	NormPhase_positive	2.80464	2.61925	2.79406	2.01063	2.41533	2.39474	10.789	11.546	10.9981	1.92067	1.78699	1.75341
LPC(34:2)	LPC(34:2)	744.59	9.364	LPC	NormPhase_positive	0.232722	0.277696	0.28467	0.171338	0.214171	0.256515	0.92149	0.869278	0.799676	0.15845	0.154736	0.232541
LPC(34:3)	LPC(34:3)	742.574	9.364	LPC	NormPhase_positive	0.0114213	0.0501584	0.0250915	0.0394558	0.033042	0.0368301	0.161822	0.180778	0.217639	0.0221943	0.0114095	0.0146426
LPC(34:4)	LPC(34:4)	740.557	9.3996	LPC	NormPhase_positive	0.112415	0.13227	0.0811406	0.0998911	0.0916738	0.085604	0.417537	0.626223	0.540557	0.063199	0.0712218	0.0568666
LPC(34:5)	LPC(34:5)	738.543	9.382	LPC	NormPhase_positive	0.419244	0.382178	0.418381	0.223839	0.260658	0.221737	0.481769	0.431733	0.464288	0.181863	0.171433	0.168271
LPC(35:1)	LPC(35:1)	760.621	9.3283	LPC	NormPhase_positive	0.0190596	0	0	0.0142846	0	0	0.227545	0.282648	0.200223	0	0	0
LPC(36:1)	LPC(36:1)	774.637	9.3105	LPC	NormPhase_positive	0.412693	0.404255	0.375669	0.221354	0.241858	0.280479	1.81189	2.09926	1.72425	0.308951	0.308024	0.32577
LPC(36:2)	LPC(36:2)	772.621	9.3283	LPC	NormPhase_positive	0.210094	0.202154	0.190381	0.0869793	0.0844881	0.118626	0.281381	0.353657	0.267252	0.0952774	0.0991841	0.0869792
LPC(36:4)	LPC(36:4)	768.588	9.3462	LPC	NormPhase_positive	0.0765173	0.0924088	0.106409	0.0375609	0.0850392	0.0457102	0.292597	0.37486	0.312859	0.0486632	0.040886	0.0280189
LPC(36:5)	LPC(36:5)	766.574	9.3462	LPC	NormPhase_positive	0.886979	0.858622	0.911683	0.294584	0.32217	0.325459	0.721274	0.794341	0.74392	0.365417	0.451093	0.383967
LPC(36:6)	LPC(36:6)	764.559	9.364	LPC	NormPhase_positive	0.623504	0.623245	0.584551	0.328223	0.272839	0.346169	0.845267	0.881091	0.838202	0.415225	0.402418	0.492778
LPC(38:1)	LPC(38:1)	802.669	9.2747	LPC	NormPhase_positive	0.034014	0.0251848	0.0437863	0.00963144	0.0275757	0.0181679	0.332754	0.296107	0.332653	0.0191849	0.0201713	0.00694494
LPC(38:6)	LPC(38:6)	792.59	9.3283	LPC	NormPhase_positive	0.114374	0.216354	0.15516	0.0456934	0.0369735	0.0569828	0.266096	0.235444	0.208825	0.123862	0.0383625	0.0261338
LPC(40:1)	LPC(40:1)	830.7	9.248	LPC	NormPhase_positive	0.0159764	0.00550059	0	0	0	0	0.0591378	0.0804999	0.0459322	0	0	0
LPC(8:0)	LPC(8:0)	384.215	10.3983	LPC	NormPhase_positive	0.0105226	0.00985045	0.00689751	0.0122179	0.0124831	0.00765759	0.00493826	0.00598926	0.00696547	0.0136888	0.0141045	0.0105987
LPC(9:0)	LPC(9:0)	398.23	10.2623	LPC	NormPhase_positive	0.00342843	0.00126869	0	0.00253946	0.00354149	0.00219408	0.00503884	0.00131427	0.00471573	0.00305106	0	0
LPC(O-14:0)	LPC(O-14:0)	454.329	9.9012	LPC_O	NormPhase_positive	0.584281	0.637245	0.610688	1.08872	1.27782	1.2826	1.72516	1.8709	1.83902	1.07005	0.900566	0.987655
LPC(O-14:2)	LPC(O-14:2)	450.298	9.9013	LPC_O	NormPhase_positive	0.363102	0.356167	0.392273	0.220218	0.325479	0.388327	0.489059	0.551345	0.347392	0.423736	0.508847	0.429571
LPC(O-15:0)	LPC(O-15:0)	468.344	9.8472	LPC_O	NormPhase_positive	0.527447	0.561651	0.379858	2.96029	2.83897	3.50416	2.16083	2.83508	2.11099	1.77871	2.28041	2.11586
LPC(O-16:0)	LPC(O-16:0)	482.36	9.8118	LPC_O	NormPhase_positive	57.032	59.3472	59.5608	114.888	122.741	133.255	212.91	230.971	228.53	155.841	151.878	148.629
LPC(O-16:1)	LPC(O-16:1)	480.345	9.7584	LPC_O	NormPhase_positive	63.3168	62.4592	63.7838	59.6832	52.8068	68.8038	102.246	104.614	105.386	90.6636	87.428	88.2268
LPC(O-16:2)	LPC(O-16:2)	478.329	9.7937	LPC_O	NormPhase_positive	0.760212	0.779839	0.654831	0.32549	0.792464	0.955897	1.08671	1.04056	0.734332	0.864519	0.666678	0.78742
LPC(O-17:0)	LPC(O-17:0)	496.376	9.758	LPC_O	NormPhase_positive	1.40037	1.1799	0.911752	3.56111	4.01859	3.85882	5.51867	5.23853	6.20911	6.62265	8.17204	6.26645
LPC(O-17:1)	LPC(O-17:1)	494.36	9.7402	LPC_O	NormPhase_positive	2.97645	3.14959	3.03098	4.98351	5.18916	5.61659	6.39422	6.65683	6.55864	7.57419	7.45429	7.52426
LPC(O-17:2)	LPC(O-17:2)	492.345	9.7214	LPC_O	NormPhase_positive	0.112605	0.128232	0.157347	0.237921	0.302651	0.135685	0.233027	0.219295	0.175192	0.14786	0.178521	0.158784
LPC(O-18:0)	LPC(O-18:0)	510.392	9.7403	LPC_O	NormPhase_positive	28.8483	28.9999	30.1437	43.0647	45.329	49.7711	118.712	123.045	121.028	119.754	116.255	119.324
LPC(O-18:1)	LPC(O-18:1)	508.376	9.7225	LPC_O	NormPhase_positive	29.2329	27.9296	28.1271	34.4741	35.3863	39.5783	48.9941	46.3008	49.9349	52.3473	47.8458	48.5709
LPC(O-18:2)	LPC(O-18:2)	506.361	9.7046	LPC_O	NormPhase_positive	8.278	8.60589	8.10154	8.51826	8.50661	9.10763	8.19783	8.2201	8.09377	8.58866	8.01708	8.19519
LPC(O-18:3)	LPC(O-18:3)	504.345	9.6502	LPC_O	NormPhase_positive	0.265046	0.433551	0.221973	0.0372162	0.224249	0.252764	0.316169	0.0784486	0.170007	0.381779	0.035741	0.122854
LPC(O-19:0)	LPC(O-19:0)	524.407	9.7223	LPC_O	NormPhase_positive	0.307887	0.25304	0.30056	1.01117	1.05148	1.32983	1.04456	1.05969	1.11553	1.35501	1.21002	1.43011
LPC(O-19:2)	LPC(O-19:2)	520.376	9.6688	LPC_O	NormPhase_positive	0.0550238	0.081738	0.0760961	0.118582	0.119322	0.111151	0.0827186	0.0711823	0.101369	0.192427	0.150818	0.095477
LPC(O-20:0)	LPC(O-20:0)	538.423	9.669	LPC_O	NormPhase_positive	1.54872	1.34581	1.42429	2.65343	2.69156	2.83766	2.35848	2.47	2.50096	3.43406	3.04119	3.20408
LPC(O-20:2)	LPC(O-20:2)	534.392	9.6152	LPC_O	NormPhase_positive	0.149588	0.1998	0.200713	0.291169	0.254212	0.274422	0.112213	0.180989	0.158623	0.187909	0.181366	0.164487
LPC(O-21:0)	LPC(O-21:0)	552.439	9.6509	LPC_O	NormPhase_positive	0.0831302	0.0835919	0.0809603	0.193635	0.162659	0.172147	0.156628	0.147734	0.156354	0.167483	0.152635	0.162336
LPC(O-21:1)	LPC(O-21:1)	550.423	9.5611	LPC_O	NormPhase_positive	0.0728491	0.073666	0.078703	0.13757	0.0845053	0.0966974	0.0473798	0.0754498	0.0449791	0.118715	0.0880827	0.1044
LPC(O-22:0)	LPC(O-22:0)	566.455	9.6151	LPC_O	NormPhase_positive	1.64764	1.40507	1.60945	2.20846	2.18109	2.38868	1.74868	1.85937	1.79804	2.86208	2.47234	2.39808
LPC(O-22:1)	LPC(O-22:1)	564.439	9.6149	LPC_O	NormPhase_positive	1.04187	0.897089	0.962711	1.56227	1.45336	1.79419	0.72827	0.745053	0.768135	1.20309	1.1137	1.06665
LPC(O-22:2)	LPC(O-22:2)	562.424	9.5431	LPC_O	NormPhase_positive	0.323104	0.19205	0.436132	0.250644	0.304431	0.330594	0.095943	0.285751	0.167961	0.331273	0.272798	0.241991
LPC(O-23:0)	LPC(O-23:0)	580.471	9.597	LPC_O	NormPhase_positive	0.199553	0.157405	0.165615	0.237857	0.253187	0.268988	0.201916	0.21272	0.206812	0.315335	0.297227	0.277062
LPC(O-23:1)	LPC(O-23:1)	578.455	9.5971	LPC_O	NormPhase_positive	0.0714307	0.0709452	0.0830384	0.223031	0.22407	0.235583	0.0512493	0.0474181	0.046497	0.116631	0.124104	0.110968
LPC(O-24:0)	LPC(O-24:0)	594.486	9.5611	LPC_O	NormPhase_positive	2.03661	1.82779	2.051	2.28314	2.49397	2.58694	1.32942	1.42148	1.36312	4.37037	4.06036	3.81353
LPC(O-24:1)	LPC(O-24:1)	592.471	9.579	LPC_O	NormPhase_positive	2.15209	1.8138	2.08491	3.94257	4.22266	4.57527	0.70777	0.763672	0.67397	2.6096	2.47618	2.30359
LPC(O-24:2)	LPC(O-24:2)	590.455	9.5251	LPC_O	NormPhase_positive	0.206162	0.173215	0.201695	0.253547	0.25315	0.268496	0.0601211	0.10601	0.0837089	0.25071	0.252631	0.189979
LPC(O-24:3)	LPC(O-24:3)	588.437	9.6151	LPC_O	NormPhase_positive	0.0715812	0.080552	0.0674482	0.0783001	0.105362	0.100488	0.0512438	0.0788264	0.0600034	0.123994	0.100367	0.0928591
LPC(O-25:0)	LPC(O-25:0)	608.502	9.5341	LPC_O	NormPhase_positive	0.0283787	0.0253437	0.0277502	0.053922	0.0525847	0.049841	0.01276	0.0195675	0.0197406	0.0825124	0.0747495	0.0714347
LPC(O-25:1)	LPC(O-25:1)	606.486	9.561	LPC_O	NormPhase_positive	0.0903449	0.0746515	0.0855494	0.198522	0.217369	0.218607	0.0380066	0.0485231	0.0310332	0.149014	0.125368	0.121818
LPC(O-26:0)	LPC(O-26:0)	622.518	9.5071	LPC_O	NormPhase_positive	0.0445825	0.0521515	0.0485768	0.067283	0.0736934	0.0846195	0.0597276	0.0637723	0.0688101	0.146321	0.127973	0.144029
LPC(O-26:1)	LPC(O-26:1)	620.502	9.5251	LPC_O	NormPhase_positive	0.2884	0.274056	0.345432	0.43112	0.49138	0.531773	0.168598	0.189478	0.175853	0.485336	0.462006	0.448984
LPC(O-26:2)	LPC(O-26:2)	618.486	9.525	LPC_O	NormPhase_positive	0.0283621	0.0225913	0.0133442	0.0269386	0.0410666	0.0344268	0.0326985	0.00645181	0.0380786	0.0141686	0.0256159	0.0229981
LPE(12:0)	LPE(12:0)	396.216	8.8411	LPE	NormPhase_negative	0.265525	0.294932	0.396454	0.5815	0.603874	0.492622	0.501619	0.38044	0.400916	0.383533	0.469771	0.374974
LPE(13:0)	LPE(13:0)	410.231	8.7518	LPE	NormPhase_negative	0.157103	0.0442971	0	0.719022	0.593005	1.15568	0.313985	0.274342	0.357218	0.229152	0.128571	0.0843489
LPE(14:1)	LPE(14:1)	422.232	8.715	LPE	NormPhase_negative	0.334158	0.397092	0.243725	1.41844	1.187	1.23824	0.442665	0.278985	0.377639	0.149875	0.186656	0.0497981
LPE(15:0)	LPE(15:0)	438.263	8.6608	LPE	NormPhase_negative	1.48279	1.74345	1.52192	5.83722	4.8984	6.40835	2.17222	1.94954	2.20633	3.49492	2.87456	2.3238
LPE(16:0)	LPE(16:0)	452.278	8.6426	LPE	NormPhase_negative	44.3103	49.2187	44.4008	95.6523	97.2851	108.805	69.3011	66.3378	67.1177	54.5429	48.5318	46.999
LPE(16:1)	LPE(16:1)	450.263	8.6078	LPE	NormPhase_negative	35.0955	37.3308	33.0527	56.7197	51.0443	67.2127	29.1654	29.5456	29.7551	25.4944	21.7721	17.7683
LPE(17:0)	LPE(17:0)	466.294	8.5888	LPE	NormPhase_negative	3.21654	3.51686	3.23408	10.3736	10.8189	11.1685	6.29071	5.35412	6.61452	5.9313	5.13885	4.18402
LPE(17:1)	LPE(17:1)	464.278	8.5708	LPE	NormPhase_negative	4.17025	4.58013	3.98203	9.54211	8.4977	10.5825	4.66675	4.27528	5.23155	5.51115	4.32375	3.70748
LPE(18:0)	LPE(18:0)	480.31	8.5526	LPE	NormPhase_negative	81.2912	84.5457	74.3048	118.74	116.887	125.855	76.7897	70.677	74.8237	48.4654	46.5706	41.832
LPE(18:1)	LPE(18:1)	478.294	8.5172	LPE	NormPhase_negative	224.748	230.931	204.629	252.944	238.974	280.432	175.761	165.315	177.469	202.997	174.826	150.655
LPE(18:2)	LPE(18:2)	476.278	8.5172	LPE	NormPhase_negative	12.2266	11.9634	11.8839	16.7987	15.7201	19.1791	10.3941	9.24042	10.3516	11.6794	9.49128	7.70495
LPE(18:3)	LPE(18:3)	474.263	8.5346	LPE	NormPhase_negative	0.647271	0.697718	0.181652	1.70532	1.25119	1.35019	0.879788	0.245414	0.872304	0.779745	0.516159	0.392265
LPE(19:0)	LPE(19:0)	494.325	8.517	LPE	NormPhase_negative	0.520252	0.635491	0.549055	2.02016	1.85262	1.48988	0.72842	0.474771	0.459778	0.389378	0.499632	0.242052
LPE(19:1)	LPE(19:1)	492.31	8.4992	LPE	NormPhase_negative	2.1345	1.79071	1.67899	3.34344	3.48413	4.31614	1.92113	0.813032	1.3516	1.66924	2.26048	1.54053
LPE(19:2)	LPE(19:2)	490.294	8.4634	LPE	NormPhase_negative	0	0.321922	0.26011	1.26707	0.461311	0.813449	0	0	0.278085	0	0.110776	0.600801
LPE(19:3)	LPE(19:3)	488.278	8.4545	LPE	NormPhase_negative	0	0.264059	0.127508	0.700726	0.490461	0.865074	0.402845	0.213525	0.165921	0.59989	0.297553	0.360395
LPE(20:0)	LPE(20:0)	508.341	8.4653	LPE	NormPhase_negative	3.7937	3.47651	2.98064	3.7558	3.42471	2.46388	2.73059	2.42786	2.61021	2.85419	2.05412	2.3114
LPE(20:1)	LPE(20:1)	506.325	8.4634	LPE	NormPhase_negative	14.4529	14.4562	13.1608	11.2196	12.2306	12.7837	6.19035	6.04133	6.23226	7.66447	7.50987	7.09865
LPE(20:2)	LPE(20:2)	504.31	8.4428	LPE	NormPhase_negative	4.22759	3.90328	3.53512	4.62401	3.99105	4.1764	2.21309	2.28206	1.81078	3.88689	3.65517	2.84161
LPE(20:3)	LPE(20:3)	502.294	8.4277	LPE	NormPhase_negative	12.4793	13.4704	11.8447	19.2018	16.7742	20.0533	9.69939	8.20446	9.40364	12.8513	12.1456	9.28878
LPE(20:4)	LPE(20:4)	500.279	8.4277	LPE	NormPhase_negative	49.7452	55.5103	46.3198	79.206	73.048	86.7969	33.3125	30.7732	33.9587	44.8935	40.9016	29.8525
LPE(20:5)	LPE(20:5)	498.263	8.4455	LPE	NormPhase_negative	8.63124	11.6788	8.41197	14.2815	12.0005	16.2008	6.52174	7.10416	6.96331	8.19024	6.03218	5.74392
LPE(21:3)	LPE(21:3)	516.31	8.3919	LPE	NormPhase_negative	0.307147	0.438375	0.28619	0.403536	0.567135	0.641147	0.211478	0	0	0.565097	0.177933	0.17293
LPE(22:0)	LPE(22:0)	536.372	8.4097	LPE	NormPhase_negative	4.58286	5.03425	4.38939	4.4119	4.64983	3.66515	3.06785	2.66628	2.9074	3.07704	3.46196	3.05132
LPE(22:1)	LPE(22:1)	534.357	8.4098	LPE	NormPhase_negative	7.79131	7.53117	6.56337	5.45718	4.35103	5.6533	1.88643	2.34422	2.01575	4.18616	4.15968	3.39562
LPE(22:2)	LPE(22:2)	532.341	8.374	LPE	NormPhase_negative	0.671898	1.1433	0.847119	0.920311	0.578845	0.650054	0.15443	0.169707	0.143031	0.545076	0.509625	0.511018
LPE(22:3)	LPE(22:3)	530.325	8.3562	LPE	NormPhase_negative	0.890585	1.05383	0.771343	1.00038	1.04456	1.12821	0.618298	0.350409	0.350928	0.697151	0.64967	0.562854
LPE(22:4)	LPE(22:4)	528.31	8.3741	LPE	NormPhase_negative	2.81206	2.66721	2.65703	3.86943	3.46684	4.25455	2.26558	1.58761	2.22963	1.96367	1.70098	1.65683
LPE(22:5)	LPE(22:5)	526.294	8.3904	LPE	NormPhase_negative	14.8353	15.1271	12.9045	23.1093	20.6604	24.7365	12.6293	12.1122	12.0875	11.5109	10.8221	7.287
LPE(22:6)	LPE(22:6)	524.278	8.3916	LPE	NormPhase_negative	47.9819	52.0525	45.2448	70.3085	65.0953	74.8441	35.7177	34.3808	33.1142	37.4883	32.6849	25.7815
LPE(23:0)	LPE(23:0)	550.388	8.3737	LPE	NormPhase_negative	0.0685651	0.176502	0.113995	0.207329	0.282822	0.248888	0.145241	0.178789	0.140178	0.0840696	0.151301	0.0675108
LPE(24:0)	LPE(24:0)	564.404	8.3549	LPE	NormPhase_negative	6.20261	6.97678	5.89702	5.8776	5.03246	5.66403	6.4084	6.59394	6.17404	4.61761	4.59782	4.1409
LPE(24:1)	LPE(24:1)	562.388	8.3561	LPE	NormPhase_negative	4.04319	4.09093	3.54228	3.41085	2.95078	3.3493	2.42892	2.49208	2.43344	2.00279	1.83101	2.09109
LPE(24:2)	LPE(24:2)	560.373	8.3373	LPE	NormPhase_negative	0.146349	0.140374	0.121174	0.0847203	0.185916	0.167758	0	0.0564403	0.0541929	0.0776022	0.0915331	0.0359901
LPE(24:5)	LPE(24:5)	554.326	8.3379	LPE	NormPhase_negative	1.82014	1.88209	1.53087	1.61345	1.45188	1.72715	1.23035	1.54958	1.57126	1.4316	1.39488	1.12468
LPE(24:6)	LPE(24:6)	552.31	8.3199	LPE	NormPhase_negative	1.91465	2.11477	1.65252	1.93453	1.576	2.05295	2.01123	1.94886	1.89489	1.94838	1.79093	1.43753
LPE(26:0)	LPE(26:0)	592.435	8.284	LPE	NormPhase_negative	0.146479	0.456107	0.193854	0.3237	0.398935	0.444377	1.36185	0.843129	1.11191	0.0962718	0.0308721	0
LPE(26:1)	LPE(26:1)	590.42	8.3022	LPE	NormPhase_negative	0.279632	0.431669	0.344818	0.442467	0.240002	0.388885	0.356347	0.32088	0.521319	0	0.028471	0.0691865
LPE(O-15:1)	LPE(O-15:1)	422.268	8.5891	LPE_O	NormPhase_negative	0.057766	0.051395	0	0.878108	0.637355	0.817021	0.601088	0.636422	0.322772	0.28279	0.34903	0.527236
LPE(O-16:0)	LPE(O-16:0)	438.299	8.6257	LPE_O	NormPhase_negative	0.911463	1.23147	0.89514	1.63149	1.86303	2.34357	5.39263	5.66176	5.13179	3.21747	3.09268	2.91213
LPE(O-16:1)	LPE(O-16:1)	436.283	8.551	LPE_O	NormPhase_negative	47.0457	51.9787	50.3462	90.307	95.9248	103.139	109.733	105.062	113.05	79.9026	71.5002	69.6526
LPE(O-17:1)	LPE(O-17:1)	450.299	8.4993	LPE_O	NormPhase_negative	4.83096	4.94963	4.97083	15.4359	17.5505	18.6918	14.5016	15.3003	14.7129	15.8789	13.5761	14.297
LPE(O-18:0)	LPE(O-18:0)	466.33	8.5526	LPE_O	NormPhase_negative	0.654018	0.844341	1.02013	1.65625	1.99726	1.96111	5.71945	5.74736	5.87239	4.5358	4.38767	4.4988
LPE(O-18:1)	LPE(O-18:1)	464.315	8.4634	LPE_O	NormPhase_negative	74.377	81.6971	70.636	88.5358	95.8068	98.2163	163.277	153.661	170.543	169.962	152.816	148.26
LPE(O-18:2)	LPE(O-18:2)	462.299	8.4634	LPE_O	NormPhase_negative	55.5745	60.5573	54.8848	94.0224	96.1721	102.579	69.9986	67.1597	71.076	65.3321	60.216	57.1473
LPE(O-19:1)	LPE(O-19:1)	478.33	8.4277	LPE_O	NormPhase_negative	1.11568	1.45751	0.982961	2.78052	3.70755	3.16181	2.5815	2.20894	2.06016	3.68366	3.13719	3.29302
LPE(O-19:2)	LPE(O-19:2)	476.315	8.4276	LPE_O	NormPhase_negative	0.72774	0.746161	0.694765	1.66882	1.67083	1.94395	1.28514	1.25418	0.935611	1.11063	1.25426	1.17324
LPE(O-20:1)	LPE(O-20:1)	492.346	8.3927	LPE_O	NormPhase_negative	3.33265	3.45261	3.16283	4.44196	4.00967	4.38022	2.87707	3.345	2.92281	3.35748	3.50599	3.31841
LPE(O-20:2)	LPE(O-20:2)	490.331	8.3919	LPE_O	NormPhase_negative	1.88408	2.03477	2.43825	3.5824	3.23259	3.6187	1.41317	1.36304	2.00287	2.20827	1.63512	1.84914
LPE(O-22:1)	LPE(O-22:1)	520.378	8.3379	LPE_O	NormPhase_negative	1.32144	1.19877	1.03791	1.3552	1.21714	1.2286	1.04347	1.03912	1.20546	1.20597	1.09208	1.29814
LPE(O-22:2)	LPE(O-22:2)	518.362	8.3377	LPE_O	NormPhase_negative	1.08957	1.29865	1.0522	1.53315	1.50542	1.44998	0.766041	0.501083	0.398431	1.04901	0.887993	0.629348
LPE(O-24:1)	LPE(O-24:1)	548.409	8.2653	LPE_O	NormPhase_negative	0.187568	0.151831	0.101896	0.113396	0.417159	0.10866	0.0842215	0.0808349	0.0774097	0.105179	0.245061	0.16255
LPE(O-24:2)	LPE(O-24:2)	546.393	8.2664	LPE_O	NormPhase_negative	1.00974	1.36305	1.14051	1.71551	1.76148	1.81894	0.411526	0.22082	0.345834	1.09164	0.835332	0.859421
LPG(12:0)	LPG(12:0)	427.211	9.1493	LPG	NormPhase_negative	0.042107	0.056475	0.0665803	0.0776337	0.0729493	0.0484247	0.0460072	0.0655172	0.047022	0.0668652	0.0567417	0.0314393
LPG(14:1)	LPG(14:1)	453.227	9.0603	LPG	NormPhase_negative	0.0191755	0.0325177	0.02011	0.102053	0.0531048	0.0744443	0.011051	0.0282952	0	0.0151188	0.0144951	0.00913518
LPG(15:0)	LPG(15:0)	469.258	9.0046	LPG	NormPhase_negative	0.0609984	0.0792638	0.0470484	0.151598	0.126979	0.187376	0.0884526	0.0810003	0.0861313	0.14494	0.120879	0.0898397
LPG(16:0)	LPG(16:0)	483.274	8.9658	LPG	NormPhase_negative	2.20178	2.44114	2.06516	1.95201	1.59842	2.10001	2.62322	2.44399	2.42214	3.19749	2.94104	2.40019
LPG(16:1)	LPG(16:1)	481.258	8.9683	LPG	NormPhase_negative	1.56438	1.59768	1.28772	1.95935	1.60589	2.03004	1.24703	1.09254	1.09148	1.17159	1.20773	0.844629
LPG(17:0)	LPG(17:0)	497.289	8.9135	LPG	NormPhase_negative	0.388789	0.389623	0.299922	0.464097	0.365029	0.425634	0.691452	0.684108	0.690918	0.861081	0.770477	0.702304
LPG(17:1)	LPG(17:1)	495.274	8.9316	LPG	NormPhase_negative	0.217618	0.17425	0.188968	0.260527	0.22165	0.316821	0.197412	0.201296	0.210092	0.307183	0.277053	0.22915
LPG(18:0)	LPG(18:0)	511.304	8.8774	LPG	NormPhase_negative	3.81876	4.23211	3.67185	2.62421	2.30989	2.86681	4.80262	4.87442	4.68407	5.56091	4.63797	4.792
LPG(18:1)	LPG(18:1)	509.289	8.8952	LPG	NormPhase_negative	13.7547	14.4377	11.8497	8.69935	7.23422	9.11143	8.21589	7.88041	7.92074	15.5952	13.3137	12.0293
LPG(19:1)	LPG(19:1)	523.304	8.8587	LPG	NormPhase_negative	0.230043	0.229247	0.20691	0.130841	0.128803	0.154708	0.146844	0.163381	0.144619	0.405491	0.284711	0.358555
LPG(20:0)	LPG(20:0)	539.336	8.8232	LPG	NormPhase_negative	0.110466	0.0950459	0.0558122	0.0359159	0.017213	0.0167438	0.114073	0.124396	0.145803	0.142532	0.10523	0.184136
LPG(20:1)	LPG(20:1)	537.32	8.8232	LPG	NormPhase_negative	0.75813	0.869374	0.767024	0.325824	0.2895	0.363082	0.334799	0.440142	0.48475	1.00416	0.746042	0.86937
LPG(20:2)	LPG(20:2)	535.304	8.8232	LPG	NormPhase_negative	0.184642	0.224076	0.173601	0.0868971	0.0789662	0.0990315	0.0970964	0.0250377	0.112106	0.268903	0.186214	0.203277
LPG(20:3)	LPG(20:3)	533.289	8.8413	LPG	NormPhase_negative	0.407257	0.489261	0.418815	0.201796	0.260226	0.25289	0.437197	0.422771	0.446402	0.644099	0.538236	0.623972
LPG(20:4)	LPG(20:4)	531.273	8.8243	LPG	NormPhase_negative	0.0885788	0.0947875	0.0904397	0.0797641	0.0588072	0.10258	0.0642893	0.072584	0.0854719	0.100998	0.0688026	0.0797385
LPG(22:5)	LPG(22:5)	557.288	8.7778	LPG	NormPhase_negative	0.0454109	0.0281432	0.0299799	0	0	0	0.0195691	0.0443471	0	0.0649945	0.0427343	0.0539592
LPG(22:6)	LPG(22:6)	555.273	8.788	LPG	NormPhase_negative	0.581038	0.594934	0.548302	0.343545	0.33189	0.346653	0.49232	0.546994	0.565454	1.1896	0.842864	0.979468
MLCL1(48:3)	MLCL1(48:3)	1107.69	8.3558	MLCL1	NormPhase_negative	2.84777	2.89062	3.1015	9.22747	7.29872	9.75247	1.87597	2.01065	3.06272	1.53257	1.20822	1.24348
MLCL1(50:2)	MLCL1(50:2)	1137.74	8.338	MLCL1	NormPhase_negative	5.52392	3.64931	5.64472	11.5244	9.35392	12.657	4.14044	4.91326	3.11174	7.23189	6.98497	4.80536
MLCL1(50:3)	MLCL1(50:3)	1135.72	8.3199	MLCL1	NormPhase_negative	21.7027	18.6582	20.3478	34.2018	31.8918	39.274	15.7189	19.0492	15.3724	21.0137	19.6121	17.1221
MLCL1(51:3)	MLCL1(51:3)	1149.74	8.3022	MLCL1	NormPhase_negative	3.35047	3.63926	2.37225	7.98121	6.05218	7.44732	4.09946	4.75817	3.82005	8.18359	6.86606	6.407
MLCL1(52:2)	MLCL1(52:2)	1165.77	8.3198	MLCL1	NormPhase_negative	3.74378	4.83823	4.35638	5.9908	4.3733	10.2553	4.49554	3.41952	2.7908	7.21598	6.42503	4.85706
MLCL1(52:3)	MLCL1(52:3)	1163.75	8.301	MLCL1	NormPhase_negative	39.6757	34.7697	36.1207	38.6626	36.2319	44.9869	36.0116	36.236	37.1123	65.5206	55.1386	50.4871
MLCL1(52:4)	MLCL1(52:4)	1161.74	8.2838	MLCL1	NormPhase_negative	7.22926	7.57286	6.8435	9.33821	8.81202	11.5017	6.58695	8.56958	6.12848	9.98311	10.5061	9.53381
MLCL1(53:3)	MLCL1(53:3)	1177.77	8.2826	MLCL1	NormPhase_negative	3.23087	3.56293	3.67063	4.17726	4.29493	5.07913	4.85937	4.08064	4.71657	12.4812	11.1655	11.0488
MLCL1(53:4)	MLCL1(53:4)	1175.75	8.2664	MLCL1	NormPhase_negative	0.188216	0.236178	0.466697	0.55199	0.268644	0	0.610713	0.241859	0.593385	1.94959	1.98487	1.26881
MLCL1(54:2)	MLCL1(54:2)	1193.8	8.2829	MLCL1	NormPhase_negative	1.83921	1.85915	1.49165	1.66001	2.34644	3.11347	0.879718	1.25682	0.371005	3.81611	2.79447	0.651933
MLCL1(54:3)	MLCL1(54:3)	1191.78	8.2657	MLCL1	NormPhase_negative	21.7633	20.7793	19.1607	13.9435	12.2707	16.0015	18.8705	18.629	18.7371	47.751	40.2257	41.8758
MLCL1(54:4)	MLCL1(54:4)	1189.77	8.2477	MLCL1	NormPhase_negative	8.14788	7.47436	7.16388	6.13194	5.88638	7.84877	6.44589	8.30611	7.003	15.8079	15.2745	13.2416
MLCL1(54:5)	MLCL1(54:5)	1187.75	8.2477	MLCL1	NormPhase_negative	2.09067	2.87279	2.65431	3.94107	2.42762	5.41307	2.87912	3.24186	2.29653	5.80091	4.13131	3.43189
MLCL1(56:5)	MLCL1(56:5)	1215.78	8.2118	MLCL1	NormPhase_negative	0.590715	0.799632	0.223521	0.707923	1.8654	1.5026	0.488098	2.04213	1.74557	1.79302	2.26052	2.05036
PA(26:0)	PA(26:0)	563.372	8.0496	PA	NormPhase_negative	3.03064	2.90261	3.50705	3.04168	3.54977	2.91259	3.50636	3.59324	3.50621	3.0785	2.97257	2.89513
PA(29:0)	PA(29:0)	605.419	7.9464	PA	NormPhase_negative	0.44162	0.361731	0.229589	1.98934	2.31225	2.32241	1.97754	1.77535	1.8779	0.744321	0.64875	0.674518
PA(30:0)	PA(30:0)	619.435	7.9236	PA	NormPhase_negative	6.40501	6.3539	5.64902	22.7311	28.4858	29.9577	42.806	42.5805	40.9961	13.6206	12.416	11.9482
PA(30:1)	PA(30:1)	617.42	7.9054	PA	NormPhase_negative	2.38052	2.14457	1.55453	2.77348	3.75583	3.02357	3.63995	3.54379	3.7683	1.44359	1.33368	1.262
PA(31:1)	PA(31:1)	631.435	7.8695	PA	NormPhase_negative	0.493052	0.373605	0.496784	1.40663	1.83173	1.50594	1.25471	0.911406	0.936861	0.493272	0.548252	0.491469
PA(32:0)	PA(32:0)	647.467	7.8591	PA	NormPhase_negative	9.05847	9.10375	9.15349	38.6088	46.7174	49.9791	102.642	93.4722	93.8782	33.4348	31.3093	32.0626
PA(32:1)	PA(32:1)	645.451	7.8334	PA	NormPhase_negative	14.9597	14.971	15.2978	16.6185	19.8767	19.2995	27.9651	27.0471	26.5884	13.7785	12.6858	12.7056
PA(32:2)	PA(32:2)	643.436	7.8191	PA	NormPhase_negative	1.13156	1.27005	1.34218	1.55651	1.72485	1.45634	1.56001	1.39123	1.41378	0.845135	0.512149	0.600003
PA(33:1)	PA(33:1)	659.467	7.8	PA	NormPhase_negative	2.20522	1.8876	2.14471	3.95716	4.51579	4.41338	4.76057	4.57068	4.8525	3.36153	2.91253	3.3233
PA(33:2)	PA(33:2)	657.451	7.779	PA	NormPhase_negative	0.0900255	0.195083	0.310675	0.452802	0.513046	0.261841	0.416692	0.233263	0.458134	0.307112	0.101695	0.271868
PA(34:0)	PA(34:0)	675.498	7.797	PA	NormPhase_negative	4.3177	4.10144	3.84065	9.91121	12.6728	13.8092	42.2321	41.5286	38.7205	18.2456	15.1849	15.5422
PA(34:1)	PA(34:1)	673.482	7.7774	PA	NormPhase_negative	34.7706	38.0174	40.0914	29.2862	33.8719	33.0147	66.4293	65.0217	61.0739	42.4976	39.2773	41.7326
PA(34:2)	PA(34:2)	671.467	7.7609	PA	NormPhase_negative	8.46144	10.1495	10.9042	7.66117	8.8817	8.23165	10.0236	8.81745	9.09787	6.39821	6.07279	6.55894
PA(35:1)	PA(35:1)	687.498	7.7449	PA	NormPhase_negative	1.19969	1.27609	1.23154	2.00314	2.20628	2.16091	2.81354	2.64251	2.63216	2.1916	2.10341	2.11425
PA(35:2)	PA(35:2)	685.482	7.7263	PA	NormPhase_negative	0.719079	1.11397	1.4136	1.01988	1.22294	1.1534	1.38002	1.31096	1.48877	1.49817	1.19401	1.42256
PA(36:1)	PA(36:1)	701.513	7.7244	PA	NormPhase_negative	6.88539	7.95164	7.90524	5.70528	5.70851	6.04386	11.2714	10.4228	10.4422	6.94595	6.70929	6.38956
PA(36:2)	PA(36:2)	699.498	7.7065	PA	NormPhase_negative	17.334	20.3758	20.9077	10.003	11.5546	10.8764	17.3305	16.1352	16.091	15.0771	14.7585	15.4349
PA(36:3)	PA(36:3)	697.483	7.7062	PA	NormPhase_negative	1.26854	1.69892	1.31363	0.814733	0.791135	0.933484	1.20548	1.04137	1.37415	1.11187	1.04596	0.647249
PA(36:4)	PA(36:4)	695.467	7.6708	PA	NormPhase_negative	0.307338	0.453628	0.598611	0.324008	0.558361	0.249129	0.849407	0.728237	0.581765	0.377067	0.581958	0.460318
PA(37:2)	PA(37:2)	713.514	7.6881	PA	NormPhase_negative	0.269324	0.232737	0.488978	0.164613	0.396486	0.124568	0.286773	0.537747	0.259807	0.407637	0.192141	0.374241
PA(38:1)	PA(38:1)	729.545	7.6709	PA	NormPhase_negative	0.326611	0.320871	0.40739	0.169558	0.279623	0.368953	0.526126	0.694077	0.742899	0.3584	0.42125	0.345427
PA(38:2)	PA(38:2)	727.53	7.6529	PA	NormPhase_negative	1.6567	1.65773	2.11225	0.626596	0.819613	0.682197	1.2441	1.09861	1.02009	1.15637	1.13028	1.23522
PA(38:3)	PA(38:3)	725.514	7.635	PA	NormPhase_negative	0.561693	0.902006	0.671731	0.363227	0.252353	0.280649	0.671751	0.562706	0.629105	0.654514	0.679888	0.614358
PA(38:4)	PA(38:4)	723.498	7.6162	PA	NormPhase_negative	1.06151	0.843144	0.978451	0.545595	0.571228	0.491054	1.06264	1.1511	0.944364	0.959365	0.808194	0.683627
PA(38:5)	PA(38:5)	721.482	7.6162	PA	NormPhase_negative	0.472721	0.602184	0.442788	0.423529	0.239903	0.375709	0.745923	0.573735	0.529338	0.419534	0.489009	0.579351
PA(38:6)	PA(38:6)	719.467	7.6159	PA	NormPhase_negative	0.193331	0.206368	0.201443	0.170418	0.184301	0.212115	0.534097	0.516315	0.421616	0.359817	0.32728	0.345426
PA(40:1)	PA(40:1)	757.576	7.6342	PA	NormPhase_negative	0	0	0	0.0404221	0.133083	0.207257	0.541649	0.618491	0.445951	0.0605411	0.151262	0.251431
PA(40:2)	PA(40:2)	755.56	7.6304	PA	NormPhase_negative	0.176891	0.0846405	0.193213	0	0.0387934	0.0372345	0.0698883	0	0.0492806	0.0935083	0.0369781	0
PA(40:6)	PA(40:6)	747.498	7.5533	PA	NormPhase_negative	0.0616062	0.174415	0.107384	0	0	0	0	0.074434	0.157113	0.0362016	0.0687953	0
PA(42:1)	PA(42:1)	785.607	7.585	PA	NormPhase_negative	0.0402304	0	0.0468077	0.0330317	0.104123	0.0505238	0.619754	0.486473	0.372282	0	0	0
PC(26:0)	PC(26:0)	650.475	8.8985	PC	NormPhase_positive	20.799	22.0545	20.3468	24.0924	24.3715	25.8634	21.6103	22.9001	22.0314	20.1006	19.336	18.6102
PC(27:0)	PC(27:0)	664.491	8.8547	PC	NormPhase_positive	4.18388	4.43017	4.39036	16.8537	17.0557	17.7097	7.13649	7.54008	7.22128	5.89126	5.71058	5.66388
PC(27:1)	PC(27:1)	662.476	8.8638	PC	NormPhase_positive	0.139712	0.141296	0.15045	0.52427	0.511327	0.546399	0.235406	0.222971	0.128831	0.283	0.269512	0.177224
PC(28:1)	PC(28:1)	676.492	8.827	PC	NormPhase_positive	6.52811	7.03634	6.57394	15.1187	14.8134	15.7707	7.96728	7.59624	7.85272	4.57998	4.33593	4.10783
PC(28:2)	PC(28:2)	674.476	8.8278	PC	NormPhase_positive	0.119452	0.101449	0.220752	0.199155	0.0798226	0.165705	0.0895172	0.201759	0.235177	0.166434	0.0509006	0.176904
PC(29:0)	PC(29:0)	692.522	8.8099	PC	NormPhase_positive	112.396	117.747	115.132	306.489	308.745	307.287	148.81	147.121	146.316	160.982	150.997	151.122
PC(29:1)	PC(29:1)	690.507	8.7921	PC	NormPhase_positive	3.52322	3.07054	2.95794	11.9813	12.4252	11.4984	5.25459	4.59478	5.28018	5.07257	4.52031	4.25078
PC(29:2)	PC(29:2)	688.491	8.8099	PC	NormPhase_positive	0	0.0423161	0	0.376726	0.196148	0.217644	0.0640781	0.148828	0.174856	0.0919797	0.100661	0.0404655
PC(30:0)	PC(30:0)	706.537	8.788	PC	NormPhase_positive	1141.38	1193.93	1156.48	961.786	969.451	976.442	771.604	755.509	783.234	838.51	780.807	791.813
PC(30:1)	PC(30:1)	704.522	8.7568	PC	NormPhase_positive	357.259	371.877	371.842	492.622	503.434	504.8	333.461	318.942	333.87	266.622	246.463	253.13
PC(30:2)	PC(30:2)	702.507	8.7564	PC	NormPhase_positive	3.60227	3.63735	3.79628	5.98389	6.63733	6.73322	4.09917	3.50179	3.89515	3.35156	2.98101	3.50951
PC(31:0)	PC(31:0)	720.553	8.7565	PC	NormPhase_positive	162.424	174.863	169.936	316.794	324.613	330.632	211.414	204.102	217.034	268.721	244.004	249.589
PC(31:1)	PC(31:1)	718.538	8.7387	PC	NormPhase_positive	76.7668	83.1792	79.6641	198.92	206.457	209.85	100.606	97.4894	103.263	112.27	103.192	103.675
PC(31:2)	PC(31:2)	716.523	8.7322	PC	NormPhase_positive	0.627523	1.08333	0.495851	2.85788	3.01677	3.1784	1.60159	1.28061	1.5693	1.44602	1.43852	1.12151
PC(32:0)	PC(32:0)	734.568	8.7391	PC	NormPhase_positive	400.296	409.008	399.231	205.626	212.298	218.336	223.936	173.534	226.324	293.414	278.335	265.975
PC(32:1)	PC(32:1)	732.553	8.7206	PC	NormPhase_positive	1482.65	1587.87	1522.45	1583.3	1679.6	1715.29	1572.09	1540.71	1584.99	1438.41	1293.4	1329.51
PC(32:2)	PC(32:2)	730.538	8.703	PC	NormPhase_positive	87.6619	96.7624	88.8578	123.097	127.649	136.065	74.4185	71.3947	73.3226	65.0416	57.5602	56.7632
PC(32:3)	PC(32:3)	728.522	8.6961	PC	NormPhase_positive	2.00363	2.0935	1.81803	3.18108	3.51376	3.01797	3.26425	2.44292	1.90649	2.07158	2.19068	1.73855
PC(33:0)	PC(33:0)	748.584	8.703	PC	NormPhase_positive	47.5815	50.4275	47.8518	89.071	91.7698	95.5677	70.5369	69.5268	70.4886	95.8662	86.0071	89.3593
PC(33:1)	PC(33:1)	746.569	8.6852	PC	NormPhase_positive	180.85	194.765	187.469	336.267	351.087	365.539	238.03	244.787	239.092	310.748	276.418	285.897
PC(33:2)	PC(33:2)	744.554	8.6674	PC	NormPhase_positive	14.4109	16.6212	15.0169	32.3362	33.9994	35.7764	15.8147	14.8438	15.3526	17.8941	15.0601	15.2273
PC(33:3)	PC(33:3)	742.537	8.703	PC	NormPhase_positive	0.601094	0.463102	0.429627	1.18675	1.13098	1.275	0.646473	0.498322	0.594062	0.577267	0.574401	0.900639
PC(34:0)	PC(34:0)	762.599	8.7207	PC	NormPhase_positive	23.5046	28.5724	25.537	22.9213	23.7104	24.5302	32.7136	36.8941	32.5663	36.9226	32.0563	32.0687
PC(34:1)	PC(34:1)	760.584	8.6495	PC	NormPhase_positive	2193.88	2389.38	2266.54	1632.31	1736.8	1761.75	2193.19	2163.68	2226.01	2607.12	2310.18	2412.89
PC(34:2)	PC(34:2)	758.569	8.6484	PC	NormPhase_positive	464.053	497.943	479.264	513.339	556.525	560.657	360.528	354.944	369	348.16	311.17	325.459
PC(34:3)	PC(34:3)	756.553	8.6333	PC	NormPhase_positive	16.8452	19.0572	17.8672	24.8755	25.5829	26.1901	17.5806	17.5488	17.4593	17.5642	13.6173	14.1627
PC(34:4)	PC(34:4)	754.538	8.6138	PC	NormPhase_positive	8.1744	9.48271	8.5618	11.6803	11.4255	12.0484	6.05747	5.34876	6.27715	5.7758	5.71326	6.01134
PC(34:5)	PC(34:5)	752.522	8.6143	PC	NormPhase_positive	2.32613	2.5091	2.33721	2.46859	2.89614	2.70515	1.14859	1.39552	1.33752	1.3014	1.07367	1.38698
PC(35:0)	PC(35:0)	776.615	8.6496	PC	NormPhase_positive	7.75488	1.89822	1.84043	3.59665	3.80859	4.33701	5.18197	4.4962	4.56283	5.21457	4.6173	4.56871
PC(35:1)	PC(35:1)	774.6	8.6139	PC	NormPhase_positive	74.7618	82.9008	71.6122	131.031	139.307	127.456	99.1021	85.6097	83.4827	132.001	116.22	126.36
PC(35:2)	PC(35:2)	772.584	8.6138	PC	NormPhase_positive	42.4644	65.7966	33.1917	66.8968	103.781	103.197	57.2671	57.5769	37.6601	41.1101	45.6266	42.2689
PC(35:3)	PC(35:3)	770.569	8.596	PC	NormPhase_positive	2.69587	3.15986	2.70062	4.59065	6.10435	6.49372	3.29499	2.87826	2.8699	3.42479	3.44599	2.89279
PC(35:4)	PC(35:4)	768.553	8.5781	PC	NormPhase_positive	1.67459	1.42434	1.41664	4.25286	3.99816	4.79856	1.87064	1.46446	1.4469	2.43693	1.50911	2.04107
PC(35:5)	PC(35:5)	766.537	8.5939	PC	NormPhase_positive	0.532009	0.271345	0.417404	1.09685	0.907647	0.929444	0.217637	0.280089	0.185907	0.342748	0.370395	0.227953
PC(36:0)	PC(36:0)	790.631	8.6745	PC	NormPhase_positive	1.55064	1.96059	1.84558	0.890796	1.88473	1.7694	3.28966	3.27928	4.30937	3.55968	3.3385	3.71068
PC(36:1)	PC(36:1)	788.615	8.596	PC	NormPhase_positive	103.112	216.363	258.408	152.352	160.897	164.798	308.174	305.805	309.26	241.185	205.853	165.686
PC(36:2)	PC(36:2)	786.6	8.5782	PC	NormPhase_positive	1316.22	1433.78	1352.35	999.12	1072.81	1078.82	941.742	910.376	919.772	1099.04	975.213	1038.67
PC(36:3)	PC(36:3)	784.584	8.5781	PC	NormPhase_positive	97.2332	108.132	99.8264	98.2507	104.588	108.726	87.7547	86.4326	84.8527	95.2007	83.2226	89.6311
PC(36:4)	PC(36:4)	782.569	8.5603	PC	NormPhase_positive	77.0539	89.0898	78.2	93.8567	91.1902	94.8846	80.2534	74.5971	74.9345	81.1828	70.4831	72.1878
PC(36:5)	PC(36:5)	780.553	8.5571	PC	NormPhase_positive	32.8379	38.3509	32.1403	39.9197	40.7857	43.0799	29.1682	28.068	26.9673	25.9797	23.2844	24.5607
PC(36:6)	PC(36:6)	778.538	8.5603	PC	NormPhase_positive	11.1748	13.2026	10.7087	15.0522	15.367	15.9226	7.40819	7.24021	7.36756	7.88737	6.66001	6.66729
PC(36:7)	PC(36:7)	776.522	8.5523	PC	NormPhase_positive	0	0	0	0	0	0	0	0	0	0	0	0
PC(37:0)	PC(37:0)	804.646	8.5783	PC	NormPhase_positive	0	0.0645613	0	0.29053	0.275141	0.326268	0.32201	0.31999	0.241246	0.19294	0.103876	0.175085
PC(37:1)	PC(37:1)	802.631	8.5609	PC	NormPhase_positive	8.69762	9.7255	8.82365	14.6327	15.3136	14.9203	13.2529	12.8407	13.3732	13.3345	11.9	12.8603
PC(37:2)	PC(37:2)	800.615	8.5603	PC	NormPhase_positive	41.9494	46.1211	43.3696	45.3067	49.5829	49.8377	37.2416	35.7874	36.5593	47.623	43.6708	46.9071
PC(37:3)	PC(37:3)	798.6	8.5425	PC	NormPhase_positive	6.25026	6.97749	6.2201	8.56836	9.4643	9.56252	6.64714	6.54534	6.1797	8.50473	8.06346	7.80023
PC(37:4)	PC(37:4)	796.585	8.5247	PC	NormPhase_positive	3.57073	4.07494	4.09359	8.39028	8.40816	9.25619	4.01113	5.30882	4.71612	6.64848	5.93408	5.97318
PC(37:5)	PC(37:5)	794.569	8.5247	PC	NormPhase_positive	3.17664	4.20057	3.63449	6.54593	7.08611	6.78575	3.6307	3.19336	3.34758	4.5425	3.71807	3.83014
PC(37:6)	PC(37:6)	792.554	8.5262	PC	NormPhase_positive	1.88428	2.36511	2.1117	5.85224	6.37131	6.68935	1.67896	1.55203	2.32055	2.92305	2.33908	2.47341
PC(38:0)	PC(38:0)	818.662	8.5781	PC	NormPhase_positive	0.632283	0.576596	0.529627	0.739118	0.924111	0.814249	2.11649	1.73081	1.78163	0.535659	0.69691	0.81409
PC(38:1)	PC(38:1)	816.647	8.5432	PC	NormPhase_positive	15.4618	16.8845	15.9234	11.3115	13.2607	13.1482	27.1554	26.8416	25.1026	18.0647	15.6127	16.6128
PC(38:2)	PC(38:2)	814.631	8.5425	PC	NormPhase_positive	225.611	254.684	235.715	139.75	153.726	153.404	165.572	161.554	158.926	186.843	164.346	178.38
PC(38:3)	PC(38:3)	812.616	8.5246	PC	NormPhase_positive	46.5049	52.0587	47.3157	39.4263	41.5626	42.4264	38.9433	37.4071	36.8001	48.3618	43.432	47.1508
PC(38:4)	PC(38:4)	810.6	8.5069	PC	NormPhase_positive	61.4393	70.9473	62.1132	57.9446	61.6958	64.4919	57.2725	56.3855	55.6452	66.8229	59.2581	60.474
PC(38:5)	PC(38:5)	808.584	8.5069	PC	NormPhase_positive	149.78	175.297	150.467	139.82	141.777	147.312	104.032	101.255	98.2223	125.294	111.644	112.447
PC(38:6)	PC(38:6)	806.569	8.5068	PC	NormPhase_positive	133.251	154.709	134.994	133.017	134.36	142.369	99.8978	96.9736	96.1206	123.705	107.645	111.68
PC(38:7)	PC(38:7)	804.554	8.5068	PC	NormPhase_positive	26.2294	30.9461	26.2166	31.1093	30.8845	33.6118	15.6106	14.6364	15.1101	16.8868	15.0271	14.4497
PC(38:8)	PC(38:8)	802.538	8.4891	PC	NormPhase_positive	0	0.235636	0.131792	0.240584	0.217022	0.260246	0.0770641	0.0807956	0.0823095	0.0644945	0	0.043979
PC(39:0)	PC(39:0)	832.679	8.5247	PC	NormPhase_positive	0.0407694	0.0482864	0.0353259	0.466925	0.411516	0.453158	0.858565	0.95343	0.829688	0.374468	0.387951	0.26263
PC(39:1)	PC(39:1)	830.663	8.5246	PC	NormPhase_positive	1.44773	1.43663	0.882429	2.58836	2.77924	2.41624	2.71603	2.83004	2.59299	1.91643	2.02677	2.07861
PC(39:2)	PC(39:2)	828.647	8.5246	PC	NormPhase_positive	8.01731	9.24373	8.46328	8.98214	9.66831	9.69426	7.67259	6.93645	7.3924	9.39631	8.18912	8.62158
PC(39:3)	PC(39:3)	826.632	8.5068	PC	NormPhase_positive	2.52233	2.96322	2.52479	2.58587	2.75176	2.73174	2.01132	1.84676	1.94521	2.75086	2.54013	2.62366
PC(39:4)	PC(39:4)	824.616	8.489	PC	NormPhase_positive	2.42318	2.41776	2.14447	2.63325	3.0953	2.81782	2.01433	2.21736	2.12116	2.54335	2.4206	2.63979
PC(39:5)	PC(39:5)	822.601	8.489	PC	NormPhase_positive	3.88942	4.50503	4.21511	6.05065	6.11884	5.87405	3.56488	3.60676	3.47806	4.31232	4.38975	4.22242
PC(39:6)	PC(39:6)	820.585	8.489	PC	NormPhase_positive	5.33732	6.2347	5.83656	10.1806	10.4882	10.6077	5.45427	5.07265	4.88187	7.34771	6.99383	7.34954
PC(39:7)	PC(39:7)	818.569	8.4712	PC	NormPhase_positive	3.82769	4.41939	3.51448	5.52915	5.63904	6.12696	2.36893	2.22212	2.38278	3.59854	3.22855	3.11861
PC(40:0)	PC(40:0)	846.694	8.5247	PC	NormPhase_positive	1.70006	1.80166	1.70436	2.47984	2.67448	3.13676	8.65849	9.17956	8.17455	1.91292	1.83891	2.25461
PC(40:1)	PC(40:1)	844.678	8.5068	PC	NormPhase_positive	10.2352	11.4195	10.5894	11.0372	11.596	11.9229	26.4112	25.961	25.7596	10.1821	9.09108	9.47441
PC(40:2)	PC(40:2)	842.663	8.5068	PC	NormPhase_positive	40.9721	46.2844	43.4359	26.4965	29.2378	29.4792	37.6855	37.9898	36.889	30.2121	26.7048	28.179
PC(40:3)	PC(40:3)	840.647	8.489	PC	NormPhase_positive	11.572	13.461	12.4769	7.91229	7.90638	8.24973	7.50504	7.48719	6.82172	9.23762	8.24458	8.59102
PC(40:4)	PC(40:4)	838.632	8.472	PC	NormPhase_positive	10.2225	11.5647	10.2863	8.3451	9.18649	9.0121	7.93982	8.07581	8.22847	8.71674	8.34163	8.05689
PC(40:5)	PC(40:5)	836.616	8.4712	PC	NormPhase_positive	38.297	44.1262	38.5144	33.1089	33.1308	36.0045	29.5671	28.4898	28.9705	33.953	29.251	30.262
PC(40:6)	PC(40:6)	834.6	8.4711	PC	NormPhase_positive	77.1587	87.4034	76.5988	67.0783	66.5803	73.9116	58.3646	57.6192	56.6666	69.4966	63.7023	63.7968
PC(40:7)	PC(40:7)	832.585	8.4533	PC	NormPhase_positive	184.374	214.476	182.942	135.798	130.497	147.323	81.1508	81.6178	80.6063	131.787	118.621	117.54
PC(40:8)	PC(40:8)	830.569	8.4533	PC	NormPhase_positive	8.12949	9.4877	8.26023	8.66962	7.89591	8.79281	4.02009	4.48871	4.55954	7.01439	6.69713	6.30769
PC(40:9)	PC(40:9)	828.553	8.4533	PC	NormPhase_positive	0.975661	1.41704	0.580485	0.720652	0.589233	0.979135	0.523395	0.610123	0.408435	0.76771	0.970479	0.818967
PC(41:0)	PC(41:0)	860.71	8.489	PC	NormPhase_positive	0.223995	0.287402	0.288365	1.03059	0.961535	1.13856	2.78142	2.88339	2.69779	0.776997	0.642982	0.739781
PC(41:1)	PC(41:1)	858.694	8.489	PC	NormPhase_positive	1.69761	1.79511	1.83041	3.23717	3.34973	3.25062	6.01202	6.4156	6.10006	2.04792	1.91847	2.03309
PC(41:2)	PC(41:2)	856.679	8.489	PC	NormPhase_positive	1.61046	2.17988	1.81005	2.92492	2.73168	2.80917	3.78249	3.87689	3.79147	1.7318	1.40117	1.36864
PC(41:3)	PC(41:3)	854.663	8.4711	PC	NormPhase_positive	0.600401	0.673489	0.693467	0.531208	0.6965	0.741298	0.698267	0.667757	0.482993	0.568159	0.412578	0.477349
PC(41:4)	PC(41:4)	852.647	8.4534	PC	NormPhase_positive	0.385071	0.540498	0.33316	0.531989	0.532143	0.562327	0.360339	0.4065	0.414438	0.495479	0.442505	0.343999
PC(41:5)	PC(41:5)	850.632	8.4693	PC	NormPhase_positive	0.890286	1.21303	1.13099	1.58176	1.50038	1.54622	0.789723	1.02208	0.980625	1.20038	1.04126	1.26616
PC(41:6)	PC(41:6)	848.616	8.4533	PC	NormPhase_positive	1.79512	2.02875	1.86665	2.25695	2.31781	2.80703	1.69661	1.74841	1.56798	2.30577	2.24856	1.82426
PC(41:7)	PC(41:7)	846.601	8.4355	PC	NormPhase_positive	2.26455	2.86132	2.31949	2.79154	2.40655	2.92428	1.2216	1.2143	1.23032	2.44439	2.38192	2.14144
PC(41:8)	PC(41:8)	844.585	8.4189	PC	NormPhase_positive	0.275922	0.299898	0.193445	0.315126	0.251782	0.340508	0.228352	0.0974645	0.096995	0.33311	0.173417	0.290313
PC(42:0)	PC(42:0)	874.726	8.4891	PC	NormPhase_positive	1.13225	1.06907	1.22	2.18834	2.23054	2.5924	14.2034	14.2756	13.9659	1.62557	1.3182	1.72895
PC(42:1)	PC(42:1)	872.71	8.4711	PC	NormPhase_positive	19.6661	22.5792	19.9731	18.7175	20.3264	21.8629	72.4187	72.548	72.6679	20.1743	18.7315	19.1335
PC(42:10)	PC(42:10)	854.569	8.382	PC	NormPhase_positive	3.97153	5.00477	3.93915	4.23181	3.05309	3.87392	1.89914	2.28754	2.26269	3.8262	3.80143	2.96112
PC(42:11)	PC(42:11)	852.554	8.382	PC	NormPhase_positive	0.767133	0.96664	0.708741	0.680204	0.614632	0.621013	0.143939	0.189496	0.25816	0.515598	0.495421	0.355096
PC(42:2)	PC(42:2)	870.694	8.4711	PC	NormPhase_positive	22.5597	25.4331	23.0388	20.1137	20.7906	21.6819	44.1961	43.4825	44.2344	15.9354	13.9883	14.1708
PC(42:3)	PC(42:3)	868.679	8.4533	PC	NormPhase_positive	5.17269	5.89442	5.21759	3.99346	4.26455	4.48663	6.00925	5.80744	6.16253	3.3603	3.34201	3.03367
PC(42:4)	PC(42:4)	866.663	8.4493	PC	NormPhase_positive	2.26369	2.60377	2.14452	2.03855	1.88645	2.21582	2.13828	2.50336	2.51828	2.01519	1.82487	1.97414
PC(42:5)	PC(42:5)	864.648	8.4533	PC	NormPhase_positive	6.81366	7.43576	6.37985	4.76331	4.84777	5.22134	5.53396	5.04319	5.20358	4.88636	4.58779	4.68016
PC(42:6)	PC(42:6)	862.632	8.4355	PC	NormPhase_positive	16.761	19.4819	16.4529	11.144	10.9751	11.9954	10.5725	10.7873	11.3573	12.5366	12.0443	11.5042
PC(42:7)	PC(42:7)	860.616	8.4177	PC	NormPhase_positive	19.6639	23.5739	20.1143	14.2755	13.4926	15.7693	10.6667	10.1198	10.1025	16.1369	14.2858	13.6107
PC(42:8)	PC(42:8)	858.601	8.4176	PC	NormPhase_positive	2.48318	2.87358	2.45373	2.09007	2.02017	2.55575	1.40887	1.21124	1.14332	2.75965	2.42833	2.36283
PC(42:9)	PC(42:9)	856.585	8.3998	PC	NormPhase_positive	3.24965	3.49032	3.177	2.8288	2.48527	3.62858	1.42177	1.6098	1.86587	2.9887	2.96645	2.29924
PC(43:0)	PC(43:0)	888.742	8.4533	PC	NormPhase_positive	0.125733	0.110958	0.0880541	0.531286	0.488871	0.667204	2.32286	2.38896	2.39812	0.484652	0.342225	0.409266
PC(43:1)	PC(43:1)	886.726	8.4533	PC	NormPhase_positive	1.47906	1.65336	1.51938	2.97545	3.21211	3.22711	9.4412	9.67863	9.74558	1.8919	1.77723	1.68835
PC(43:2)	PC(43:2)	884.71	8.4533	PC	NormPhase_positive	1.64019	1.76495	1.55572	2.17506	2.61074	2.67988	4.9841	4.74908	4.67704	1.39459	1.2675	1.20597
PC(43:3)	PC(43:3)	882.695	8.4355	PC	NormPhase_positive	0.295353	0.256015	0.139468	0.302474	0.390877	0.3474	0.686679	0.678267	0.620794	0.304864	0.200757	0.165082
PC(43:4)	PC(43:4)	880.679	8.4177	PC	NormPhase_positive	0.124052	0.119867	0.0522471	0.195268	0.179806	0.239278	0.21951	0.212149	0.142641	0.162259	0.0635386	0.0846104
PC(43:5)	PC(43:5)	878.663	8.4176	PC	NormPhase_positive	0.29134	0.196035	0.182886	0.274986	0.264348	0.337359	0.156673	0.142625	0.278549	0.202177	0.147543	0.158351
PC(43:6)	PC(43:6)	876.648	8.4177	PC	NormPhase_positive	0.357354	0.466443	0.301894	0.456142	0.396572	0.435854	0.283074	0.269785	0.203896	0.336879	0.263001	0.3186
PC(43:7)	PC(43:7)	874.632	8.3999	PC	NormPhase_positive	0.411844	0.448935	0.389041	0.512545	0.466067	0.441597	0.224743	0.200664	0.170376	0.437813	0.409749	0.336451
PC(44:0)	PC(44:0)	902.757	8.4701	PC	NormPhase_positive	0.568048	0.693186	0.646972	1.46307	1.63002	1.45303	11.942	11.3511	12.1756	1.00513	0.860502	0.620303
PC(44:1)	PC(44:1)	900.742	8.4354	PC	NormPhase_positive	12.0509	14.2411	12.1106	14.4889	14.8541	16.3779	86.7855	84.9805	86.6129	14.1845	13.877	12.765
PC(44:10)	PC(44:10)	882.601	8.3642	PC	NormPhase_positive	0.429466	0.514208	0.415657	0.491527	0.3883	0.591206	0.221639	0.340265	0.21406	0.364969	0.274469	0.443146
PC(44:11)	PC(44:11)	880.585	8.364	PC	NormPhase_positive	1.33775	1.49309	1.18277	1.41407	1.20401	1.3866	0.50991	0.405399	0.530178	1.00596	0.890525	0.920189
PC(44:12)	PC(44:12)	878.57	8.3462	PC	NormPhase_positive	1.72335	2.11082	1.71604	1.75095	1.26743	1.7158	0.559295	0.656187	0.587169	1.58214	1.18724	1.18653
PC(44:2)	PC(44:2)	898.726	8.4355	PC	NormPhase_positive	12.3705	14.3099	12.3729	13.0114	12.7908	14.8023	35.8655	35.6031	36.4595	8.29714	7.80434	7.68516
PC(44:3)	PC(44:3)	896.71	8.4177	PC	NormPhase_positive	3.00822	3.2328	3.12772	2.63233	2.48054	2.98121	5.82223	5.32141	5.36671	2.29009	1.97765	1.87778
PC(44:4)	PC(44:4)	894.695	8.3998	PC	NormPhase_positive	1.74191	1.81931	1.5497	2.04439	2.08126	2.13465	3.43604	4.03238	4.12488	1.74298	1.62461	1.6221
PC(44:5)	PC(44:5)	892.679	8.3998	PC	NormPhase_positive	1.76461	2.12019	1.91847	2.33435	2.12772	2.31315	3.27645	3.17065	3.06108	1.68448	1.61876	1.49065
PC(44:6)	PC(44:6)	890.664	8.3998	PC	NormPhase_positive	2.83786	3.35491	2.7829	2.09202	2.20097	2.22612	2.30837	2.32087	2.31459	2.03165	1.73683	1.80799
PC(44:7)	PC(44:7)	888.648	8.3987	PC	NormPhase_positive	2.44105	2.96008	2.31759	1.91612	1.84663	1.91655	1.48735	1.76481	1.53134	2.11228	1.78549	1.70922
PC(44:8)	PC(44:8)	886.632	8.3819	PC	NormPhase_positive	0.45398	0.499338	0.337185	0.206999	0.306196	0.27687	0.184981	0.193086	0.147561	0.307255	0.371522	0.352794
PC(44:9)	PC(44:9)	884.617	8.3819	PC	NormPhase_positive	0.32813	0.42755	0.506125	0.300643	0.292455	0.314259	0.102468	0.182063	0.133135	0.435061	0.363604	0.225009
PC(45:0)	PC(45:0)	916.774	8.4237	PC	NormPhase_positive	0	0.0473078	0	0.306379	0.303218	0.389027	1.97009	1.62407	1.652	0.163687	0.162001	0.093412
PC(45:1)	PC(45:1)	914.758	8.4185	PC	NormPhase_positive	0.813615	0.984611	0.699909	2.03622	2.3571	2.48298	6.26853	6.56313	5.98012	1.02472	1.05128	0.939547
PC(45:2)	PC(45:2)	912.742	8.4177	PC	NormPhase_positive	0.705036	0.79362	0.673848	1.40194	1.50117	1.51989	2.3058	2.59383	2.59277	0.616354	0.481468	0.543023
PC(45:3)	PC(45:3)	910.726	8.3998	PC	NormPhase_positive	0.137328	0.0765531	0.0368783	0.117204	0.0794319	0.229905	0.359111	0.361808	0.340465	0.0564994	0.137495	0.0868285
PC(45:4)	PC(45:4)	908.711	8.3819	PC	NormPhase_positive	0	0.0650173	0.0636666	0.136983	0.12165	0.140018	0.225655	0.352756	0.303739	0.0634061	0.0602218	0.062058
PC(45:5)	PC(45:5)	906.695	8.3819	PC	NormPhase_positive	0.0524206	0.090593	0.032865	0.160068	0.235332	0.256742	0.19848	0.314279	0.169269	0.0892904	0.138795	0.0755575
PC(45:6)	PC(45:6)	904.679	8.3641	PC	NormPhase_positive	0.0904031	0.147062	0.118732	0.216623	0.163715	0.152432	0.139526	0.170524	0.103776	0.0742681	0.0382908	0.143131
PC(45:7)	PC(45:7)	902.664	8.3818	PC	NormPhase_positive	0.0274736	0.0449309	0.0412466	0.0712288	0.103151	0.111112	0.0669751	0.0415927	0.0196955	0.0178438	0.0570786	0.0429134
PC(46:0)	PC(46:0)	930.789	8.4185	PC	NormPhase_positive	0.277792	0.421521	0.374571	0.771212	0.61994	0.764392	8.84956	8.49571	8.48364	0.732885	0.58681	0.618199
PC(46:1)	PC(46:1)	928.773	8.4176	PC	NormPhase_positive	7.02517	7.74661	6.65259	11.0514	11.2853	11.9563	51.4511	51.2648	52.612	6.66043	6.23471	5.7506
PC(46:10)	PC(46:10)	910.633	8.3462	PC	NormPhase_positive	0.0661235	0.109657	0.0769828	0.0793223	0.0826043	0.0682784	0.0353842	0.0443689	0.0478211	0.0732297	0.0567654	0.0247087
PC(46:11)	PC(46:11)	908.617	8.3284	PC	NormPhase_positive	0.271112	0.29024	0.231867	0.141651	0.101375	0.224691	0.0675992	0.0680438	0.0776216	0.173441	0.162142	0.151184
PC(46:12)	PC(46:12)	906.601	8.3105	PC	NormPhase_positive	0.0805351	0.121085	0.141292	0.107788	0.0122271	0.0372342	0.0559491	0.0414905	0.0360374	0.0817082	0.0695174	0.0255988
PC(46:2)	PC(46:2)	926.757	8.3999	PC	NormPhase_positive	9.06249	10.1575	8.96467	11.7168	11.4805	13.003	26.5602	27.0638	26.3933	5.16406	4.5508	4.66301
PC(46:3)	PC(46:3)	924.742	8.3827	PC	NormPhase_positive	1.20607	1.32096	1.06687	1.39788	1.42223	1.41802	3.46797	3.60876	3.46689	0.865591	0.827393	0.830836
PC(46:4)	PC(46:4)	922.726	8.3641	PC	NormPhase_positive	0.745426	0.757769	0.814977	1.28471	1.15338	1.27471	3.82632	4.0368	3.63779	1.09085	0.774983	0.845106
PC(46:5)	PC(46:5)	920.711	8.3641	PC	NormPhase_positive	1.05872	0.954816	0.810038	1.4167	1.29978	1.74569	2.9895	2.88698	2.98468	0.945021	0.924225	0.810789
PC(46:6)	PC(46:6)	918.695	8.3634	PC	NormPhase_positive	1.63619	1.84291	1.44774	2.01424	2.08484	2.28083	3.02286	2.87118	2.94909	1.39625	1.36299	1.43777
PC(46:7)	PC(46:7)	916.679	8.3475	PC	NormPhase_positive	1.2719	1.33614	1.19041	1.43238	1.43476	1.5783	1.57624	1.67061	1.6854	1.08422	0.83942	0.843444
PC(46:8)	PC(46:8)	914.664	8.3641	PC	NormPhase_positive	0.0634116	0.123825	0.0869449	0.0753647	0.0670896	0.0953576	0.0848259	0.0282594	0.0689533	0.0232239	0.0166182	0.0142371
PC(46:9)	PC(46:9)	912.648	8.3469	PC	NormPhase_positive	0.0346244	0	0.0175843	0	0.0181729	0.0220061	0.0266109	0	0.0223769	0	0	0
PC(47:0)	PC(47:0)	944.805	8.3883	PC	NormPhase_positive	0	0.0307393	0.0881726	0.127536	0.175675	0.150451	0.62717	0.725503	0.610005	0.0221155	0.0370272	0.0191794
PC(47:1)	PC(47:1)	942.789	8.3998	PC	NormPhase_positive	0.953056	0.961664	0.834243	2.56891	2.76739	2.82921	6.48708	6.07774	6.08536	1.05535	0.748872	0.854978
PC(47:2)	PC(47:2)	940.773	8.3998	PC	NormPhase_positive	1.09144	1.11978	0.983599	2.43826	2.54953	2.84357	4.15576	4.1818	4.1546	0.990864	0.773042	0.661348
PC(47:3)	PC(47:3)	938.758	8.3819	PC	NormPhase_positive	0.134449	0.050475	0.0668186	0.197758	0.169783	0.233106	0.365484	0.349634	0.398326	0.026182	0.0409459	0.0534078
PC(47:4)	PC(47:4)	936.742	8.353	PC	NormPhase_positive	0	0	0.0135008	0.0369152	0	0.0376301	0.168133	0.148793	0.0932903	0	0.0343228	0.0143187
PC(47:5)	PC(47:5)	934.726	8.3466	PC	NormPhase_positive	0.0156273	0.0461916	0.0565549	0.0964467	0.0755249	0.154025	0.125574	0.132768	0.101705	0.0157427	0.0302906	0.0262297
PC(47:6)	PC(47:6)	932.711	8.3405	PC	NormPhase_positive	0.0395675	0.0139422	0.0300037	0.123973	0.135429	0.120497	0.253319	0.232474	0.211456	0.0896356	0.0352542	0.0223863
PC(47:7)	PC(47:7)	930.695	8.3297	PC	NormPhase_positive	0.0136111	0	0	0.103259	0.0625174	0.11393	0.0690092	0.107201	0.0904673	0.0358305	0	0
PC(48:0)	PC(48:0)	958.82	8.3826	PC	NormPhase_positive	0.0739997	0.0884939	0.0635477	0.0464826	0.0559121	0.0377523	2.50842	2.2945	2.16069	0.0582193	0.0479478	0.0299489
PC(48:1)	PC(48:1)	956.804	8.3987	PC	NormPhase_positive	6.2975	6.79143	6.09138	9.32866	8.76798	9.64488	36.6432	36.1246	35.8246	4.45794	3.86724	4.19011
PC(48:11)	PC(48:11)	936.648	8.3106	PC	NormPhase_positive	0.0122924	0	0	0.0147726	0	0	0	0.0167919	0	0.0281931	0	0.0228642
PC(48:12)	PC(48:12)	934.632	8.2757	PC	NormPhase_positive	0	0	0	0	0	0	0	0	0	0	0	0
PC(48:2)	PC(48:2)	954.788	8.3819	PC	NormPhase_positive	13.2863	14.925	12.9623	19.1569	18.4038	20.795	42.8988	43.3039	42.3999	7.22975	6.8794	6.24589
PC(48:3)	PC(48:3)	952.773	8.3642	PC	NormPhase_positive	1.1492	1.39919	1.14614	1.87163	1.96676	2.04009	4.11228	3.86959	4.03438	0.879673	0.75414	0.661607
PC(48:4)	PC(48:4)	950.757	8.3462	PC	NormPhase_positive	0.33275	0.439574	0.515544	0.877137	0.795012	0.860739	2.25216	2.04601	2.1897	0.468554	0.276576	0.387585
PC(48:5)	PC(48:5)	948.742	8.3462	PC	NormPhase_positive	0.88961	0.938718	0.813995	1.01795	1.03253	1.12052	2.0212	2.23504	2.2797	0.435363	0.447498	0.486501
PC(48:6)	PC(48:6)	946.726	8.3283	PC	NormPhase_positive	0.961538	1.2717	1.02337	1.36633	1.24362	1.44967	3.26773	3.27549	3.64136	0.926035	0.806645	0.833573
PC(48:7)	PC(48:7)	944.71	8.3294	PC	NormPhase_positive	0.739402	0.737785	0.645053	0.888209	0.868345	0.856556	1.36312	1.22581	1.16101	0.535763	0.46338	0.392145
PC(48:8)	PC(48:8)	942.694	8.3458	PC	NormPhase_positive	0	0.0449862	0.0232402	0	0.0443665	0.0151605	0.0431692	0.041263	0.0141429	0	0	0
PC(48:9)	PC(48:9)	940.679	8.3379	PC	NormPhase_positive	0	0.0133811	0	0	0	0	0	0.052806	0	0	0	0
PC(49:1)	PC(49:1)	970.821	8.3819	PC	NormPhase_positive	0.71948	0.773975	0.597793	1.84563	1.95481	1.96336	3.86068	3.95293	3.72269	0.583213	0.473287	0.541045
PC(49:2)	PC(49:2)	968.804	8.3641	PC	NormPhase_positive	1.93351	2.1342	1.74898	3.68189	3.37361	4.27861	6.75908	7.25197	7.09375	1.2875	1.01616	0.952454
PC(49:3)	PC(49:3)	966.789	8.3503	PC	NormPhase_positive	0.102001	0.161363	0.164699	0.332014	0.356655	0.495153	0.591381	0.713475	0.707638	0.154731	0.0895591	0.0665539
PC(49:4)	PC(49:4)	964.773	8.3641	PC	NormPhase_positive	0.0130792	0.0244966	0.0322575	0.121921	0.12448	0.11331	0.193579	0.159746	0.207661	0.0523068	0.0580843	0.0427312
PC(49:5)	PC(49:5)	962.757	8.3819	PC	NormPhase_positive	0.144017	0.149249	0.0580009	0.276981	0.23236	0.287918	0.183408	0.236313	0.339454	0.109508	0.118369	0.0705306
PC(49:6)	PC(49:6)	960.742	8.3641	PC	NormPhase_positive	0.0753705	0.0633982	0.0712946	0.10143	0.144677	0.130514	0.180461	0.283033	0.135076	0.0976761	0.0701635	0.0185507
PC(49:7)	PC(49:7)	958.726	8.3472	PC	NormPhase_positive	0	0	0.0124769	0	0.0167253	0.0152594	0.0138931	0	0.0649632	0.020594	0.0153774	0
PC(50:1)	PC(50:1)	984.836	8.3707	PC	NormPhase_positive	2.9046	3.01197	2.62943	3.05243	3.85751	3.77826	14.6443	13.9837	14.2374	2.10198	1.60558	1.69473
PC(50:2)	PC(50:2)	982.82	8.3462	PC	NormPhase_positive	21.8998	22.8523	20.2507	23.6292	23.485	26.1842	61.107	61.5218	61.0906	10.8419	9.15451	9.00093
PC(50:3)	PC(50:3)	980.804	8.3462	PC	NormPhase_positive	2.41415	2.43199	2.11419	3.23842	3.29871	3.53581	6.84733	7.07187	6.89368	1.57198	1.25303	1.22436
PC(50:4)	PC(50:4)	978.789	8.3436	PC	NormPhase_positive	0.681416	0.871603	0.741743	1.03517	1.11443	1.24518	2.6776	2.34029	2.51951	0.417278	0.471089	0.465047
PC(50:5)	PC(50:5)	976.774	8.3284	PC	NormPhase_positive	1.42925	1.47809	1.43581	1.50844	1.51516	1.72253	2.78813	2.98128	2.8568	0.816043	0.649578	0.621356
PC(50:6)	PC(50:6)	974.758	8.347	PC	NormPhase_positive	3.08506	3.31289	2.85892	2.33725	2.25941	2.5908	3.89776	4.24067	3.71222	1.66175	1.51104	1.38692
PC(50:7)	PC(50:7)	972.742	8.3464	PC	NormPhase_positive	1.38009	1.50723	1.41822	1.09115	1.20997	1.17302	1.85404	1.89799	1.89528	1.15912	0.97141	0.908678
PC(50:8)	PC(50:8)	970.726	8.3462	PC	NormPhase_positive	0.0158538	0.0182865	0.0135427	0.0144152	0	0	0	0.0334125	0.0315112	0.0193527	0	0
PC(50:9)	PC(50:9)	968.71	8.3203	PC	NormPhase_positive	0	0	0	0	0	0.0156554	0	0	0	0	0	0
PC(51:1)	PC(51:1)	998.852	8.3462	PC	NormPhase_positive	0.187188	0.118827	0.0986153	0.527984	0.464643	0.464971	1.15843	1.22042	1.14807	0.133353	0.266341	0.139448
PC(51:2)	PC(51:2)	996.836	8.3284	PC	NormPhase_positive	1.50678	1.63019	1.49454	2.51439	2.39203	2.60936	5.07242	5.50801	5.31157	0.918784	0.762505	0.726953
PC(51:3)	PC(51:3)	994.82	8.3284	PC	NormPhase_positive	0.155425	0.150132	0.168325	0.3823	0.390232	0.361031	0.724782	0.731122	0.717673	0.0925663	0.0727232	0.199365
PC(51:4)	PC(51:4)	992.804	8.3284	PC	NormPhase_positive	0.0948806	0.0620836	0.0555786	0.240231	0.21321	0.165679	0.336361	0.314316	0.395706	0.0608185	0	0.0553913
PC(51:5)	PC(51:5)	990.789	8.3405	PC	NormPhase_positive	0.246282	0.288593	0.192254	0.346631	0.363556	0.454536	0.547951	0.509441	0.553477	0.201627	0.175784	0.154886
PC(51:6)	PC(51:6)	988.773	8.3469	PC	NormPhase_positive	0.416395	0.539793	0.38937	0.513867	0.490732	0.568748	0.716829	0.617427	0.601517	0.472778	0.410849	0.387268
PC(51:7)	PC(51:7)	986.757	8.3462	PC	NormPhase_positive	0.0706514	0.0778569	0.0629502	0.114266	0.143727	0.136906	0.146309	0.164234	0.183889	0.113338	0.0753735	0.0634203
PC(52:0)	PC(52:0)	1014.88	8.3293	PC	NormPhase_positive	0.0792485	0.056159	0.106611	0	0.0354831	0.0175481	0.30733	0.237116	0.210556	0.0797549	0	0.0118432
PC(52:1)	PC(52:1)	1012.87	8.3474	PC	NormPhase_positive	0.359382	0.229344	0.279635	0.39219	0.407749	0.478114	2.383	2.77013	2.56967	0.267931	0.177978	0.310656
PC(52:10)	PC(52:10)	994.726	8.2757	PC	NormPhase_positive	0	0.0140841	0	0.0134386	0	0	0	0.0163692	0	0	0	0
PC(52:2)	PC(52:2)	1010.85	8.3105	PC	NormPhase_positive	15.4653	16.5835	14.8912	12.2291	11.6605	12.9538	37.9848	38.3344	38.1888	7.24424	5.96319	5.67688
PC(52:3)	PC(52:3)	1008.84	8.3105	PC	NormPhase_positive	2.71242	3.02064	2.62847	2.74482	2.57019	2.89041	5.85512	5.76518	5.69257	1.53821	1.26239	1.13491
PC(52:4)	PC(52:4)	1006.82	8.3105	PC	NormPhase_positive	1.03962	1.02668	0.913938	1.23254	1.22463	1.24406	2.23363	2.41069	2.50434	0.740293	0.562579	0.523469
PC(52:5)	PC(52:5)	1004.8	8.2927	PC	NormPhase_positive	1.55542	1.75155	1.63551	2.00815	1.81644	1.979	3.83767	4.44976	4.03662	1.24535	0.909045	0.967161
PC(52:6)	PC(52:6)	1002.79	8.3284	PC	NormPhase_positive	8.88336	9.21625	8.10761	4.81596	4.55006	5.12321	7.52937	7.51579	7.51401	4.24505	4.0109	3.74184
PC(52:7)	PC(52:7)	1000.77	8.3285	PC	NormPhase_positive	5.49428	6.29362	5.42819	4.1346	3.84073	4.2582	6.62169	6.50997	6.54299	4.32916	3.49403	3.57334
PC(52:8)	PC(52:8)	998.757	8.328	PC	NormPhase_positive	0.157996	0.229878	0.153509	0.120072	0.142958	0.162249	0.233203	0.287571	0.273851	0.134666	0.128878	0.0593576
PC(52:9)	PC(52:9)	996.741	8.3108	PC	NormPhase_positive	0	0	0	0	0	0	0.0384593	0	0.0306242	0.0137363	0	0
PC(53:1)	PC(53:1)	1026.88	8.3118	PC	NormPhase_positive	0	0	0.0156178	0.0156146	0.0355683	0.0323405	0.272707	0.27552	0.263907	0.02277	0.0176358	0
PC(53:2)	PC(53:2)	1024.87	8.2927	PC	NormPhase_positive	0.392704	0.420068	0.333109	0.446673	0.41258	0.537128	1.42868	1.29758	1.19917	0.216735	0.155011	0.151145
PC(53:3)	PC(53:3)	1022.85	8.2932	PC	NormPhase_positive	0.165028	0.0746047	0.139367	0.131889	0.142749	0.160443	0.313572	0.346042	0.292325	0.0872782	0.0394792	0.0213036
PC(53:4)	PC(53:4)	1020.84	8.2761	PC	NormPhase_positive	0.0774972	0.0773833	0.0166898	0.0840372	0.0137024	0.0821026	0.14337	0.167815	0.167252	0.0532697	0.0175769	0.0460664
PC(53:5)	PC(53:5)	1018.82	8.2926	PC	NormPhase_positive	0.131851	0.0421802	0.106451	0.0805725	0.07473	0.21846	0.324191	0.382095	0.27475	0.0921242	0.0641818	0
PC(53:6)	PC(53:6)	1016.8	8.3116	PC	NormPhase_positive	0.650298	0.674693	0.513844	0.456898	0.537089	0.519243	0.651734	0.6531	0.764298	0.574304	0.449528	0.306888
PC(53:7)	PC(53:7)	1014.79	8.3106	PC	NormPhase_positive	0.341754	0.340465	0.31227	0.396319	0.433639	0.413424	0.537659	0.624995	0.61501	0.355823	0.32151	0.343946
PC(54:0)	PC(54:0)	1042.92	8.293	PC	NormPhase_positive	0.0185384	0	0.0295779	0	0.0202729	0	0.722436	0.455856	0.499661	0	0	0
PC(54:1)	PC(54:1)	1040.9	8.3106	PC	NormPhase_positive	0.0328585	0	0.0200601	0.0760244	0.0842209	0.0447347	0.782286	0.747883	0.747367	0.0524493	0.0403009	0.0403045
PC(54:10)	PC(54:10)	1022.76	8.257	PC	NormPhase_positive	0.0856467	0.0808827	0.124085	0.121948	0.0523196	0.0647285	0.0779042	0.0884303	0.0357597	0.0162774	0.0694227	0.0444567
PC(54:11)	PC(54:11)	1020.74	8.2574	PC	NormPhase_positive	0.016879	0	0	0	0	0.0187604	0.0122994	0.016381	0.0134429	0.0166426	0.0473523	0
PC(54:12)	PC(54:12)	1018.73	8.2394	PC	NormPhase_positive	0	0	0	0	0	0	0	0	0	0	0	0
PC(54:2)	PC(54:2)	1038.88	8.2749	PC	NormPhase_positive	2.36272	2.47979	2.2641	1.63311	1.56601	1.91498	7.1966	7.03735	6.77144	1.18466	0.958183	1.06373
PC(54:3)	PC(54:3)	1036.87	8.2757	PC	NormPhase_positive	1.69409	1.77192	1.59332	0.929735	0.793301	0.926518	2.20602	2.01381	1.85561	0.688765	0.571096	0.644013
PC(54:4)	PC(54:4)	1034.85	8.2748	PC	NormPhase_positive	0.648968	0.700421	0.594886	0.560215	0.447682	0.466531	1.17818	1.10736	1.05196	0.427565	0.304898	0.262159
PC(54:5)	PC(54:5)	1032.84	8.2398	PC	NormPhase_positive	0.661552	0.684566	0.637885	0.920813	0.856475	0.773583	2.18571	2.22457	2.03337	0.612965	0.350464	0.421978
PC(54:6)	PC(54:6)	1030.82	8.2927	PC	NormPhase_positive	11.2805	11.4261	10.4116	3.80325	3.79199	4.35223	6.98729	6.95151	6.28374	5.19396	4.77611	4.24729
PC(54:7)	PC(54:7)	1028.8	8.294	PC	NormPhase_positive	10.0153	10.675	9.73689	4.98816	5.03352	5.59641	10.476	10.413	10.0465	7.96807	6.85938	6.58822
PC(54:8)	PC(54:8)	1026.79	8.2927	PC	NormPhase_positive	0.570396	0.77799	0.610987	0.412925	0.44139	0.467737	0.72177	0.821941	0.826456	0.405958	0.431599	0.45816
PC(54:9)	PC(54:9)	1024.77	8.2615	PC	NormPhase_positive	0.241863	0.223396	0.191724	0.115466	0.111576	0.142999	0.298407	0.266614	0.280589	0.0791671	0.0752049	0.15112
PC(55:2)	PC(55:2)	1052.9	8.257	PC	NormPhase_positive	0.0176802	0.0484252	0.0616522	0.0539482	0.0496274	0.0611981	0.274703	0.25896	0.189332	0.0220586	0.0175443	0.0323703
PC(55:6)	PC(55:6)	1044.84	8.2615	PC	NormPhase_positive	0.141214	0.0277262	0.111734	0.0358017	0.0179739	0.037887	0.097298	0.158304	0.114887	0	0.0157256	0.0589937
PC(55:7)	PC(55:7)	1042.82	8.2581	PC	NormPhase_positive	0.12642	0.0924831	0.0728479	0.0933224	0.0381265	0.0804415	0.208282	0.285236	0.266036	0.0874184	0.0504491	0.0866677
PC(56:0)	PC(56:0)	1070.95	8.2583	PC	NormPhase_positive	0	0	0	0	0	0	0.411564	0.309912	0.255634	0	0	0.0275397
PC(56:1)	PC(56:1)	1068.93	8.2754	PC	NormPhase_positive	0	0	0	0.0486086	0	0.0134858	0.576163	0.604907	0.543438	0	0.0175857	0
PC(56:10)	PC(56:10)	1050.79	8.2218	PC	NormPhase_positive	0.28575	0.592291	0.421993	0.213907	0.228971	0.252322	0.404909	0.283115	0.343995	0.235584	0.266302	0.20048
PC(56:11)	PC(56:11)	1048.77	8.2212	PC	NormPhase_positive	0.166994	0.228001	0.196774	0.115695	0.159387	0.0823078	0.147591	0.176561	0.189729	0.110174	0.0369998	0.044663
PC(56:12)	PC(56:12)	1046.76	8.2035	PC	NormPhase_positive	0.0123299	0.0315906	0.0658252	0	0	0.0118125	0.0145955	0.0148591	0.0484565	0.0261713	0.0290866	0
PC(56:2)	PC(56:2)	1066.91	8.2569	PC	NormPhase_positive	0.340722	0.353429	0.365662	0.245089	0.208232	0.235566	1.52231	1.28956	1.28192	0.196696	0.150738	0.176423
PC(56:3)	PC(56:3)	1064.9	8.2406	PC	NormPhase_positive	0.174298	0.149208	0.131248	0.107015	0.061743	0.0283137	0.393147	0.308498	0.294044	0.0426075	0.016099	0.0149689
PC(56:5)	PC(56:5)	1060.87	8.1987	PC	NormPhase_positive	0.135027	0.0781628	0.0584192	0.0871532	0.0888854	0.0768234	0.362964	0.339065	0.350614	0.0189407	0.0246894	0.0443757
PC(56:6)	PC(56:6)	1058.85	8.2406	PC	NormPhase_positive	1.06897	1.09373	1.08109	0.300657	0.299808	0.370378	0.964143	0.911288	0.776066	0.272446	0.312678	0.333566
PC(56:7)	PC(56:7)	1056.84	8.257	PC	NormPhase_positive	2.45232	2.70221	2.62866	1.29742	1.38358	1.49118	3.32376	3.28812	3.08583	1.64532	1.49083	1.30831
PC(56:8)	PC(56:8)	1054.82	8.2569	PC	NormPhase_positive	0.291312	0.407419	0.315658	0.209576	0.216191	0.230577	0.405223	0.466359	0.416516	0.21591	0.181418	0.185698
PC(56:9)	PC(56:9)	1052.8	8.2391	PC	NormPhase_positive	0.517615	0.573003	0.307909	0.200942	0.264695	0.256601	0.376963	0.397864	0.305426	0.197899	0.22889	0.198907
PC(58:1)	PC(58:1)	1096.96	8.2396	PC	NormPhase_positive	0	0	0	0.01576	0.0285421	0.0141481	0.632461	0.495765	0.491794	0	0.0168963	0
PC(58:10)	PC(58:10)	1078.82	8.2027	PC	NormPhase_positive	0.138717	0.119403	0.1488	0.0801378	0.0634645	0.0796187	0.0689759	0.152005	0.124051	0.0694065	0.0247968	0.0962657
PC(58:11)	PC(58:11)	1076.8	8.1856	PC	NormPhase_positive	0.310196	0.387462	0.274381	0.138888	0.0865631	0.136903	0.195015	0.249681	0.132245	0.123812	0.101589	0.0922127
PC(58:12)	PC(58:12)	1074.79	8.1688	PC	NormPhase_positive	0.17646	0.204923	0.216675	0.123724	0.140183	0.110427	0.143378	0.150668	0.149185	0.11051	0.107381	0.0682134
PC(58:2)	PC(58:2)	1094.94	8.222	PC	NormPhase_positive	0.013456	0.0851645	0.0198366	0.0179878	0.0334648	0.0600151	0.437321	0.293205	0.397333	0.0178764	0	0.030208
PC(58:7)	PC(58:7)	1084.87	8.2213	PC	NormPhase_positive	0.427328	0.554146	0.385358	0.07675	0.0672171	0.175103	0.602862	0.628406	0.509055	0.171864	0.13171	0.144025
PC(58:8)	PC(58:8)	1082.85	8.2035	PC	NormPhase_positive	0.135109	0.0448687	0.0723902	0.0722672	0.0153074	0.0371349	0.110915	0.0355061	0.102365	0.0272764	0.0263416	0.020521
PC(60:1)	PC(60:1)	1124.99	8.2049	PC	NormPhase_positive	0	0	0	0	0	0	0.631329	0.442815	0.400868	0	0	0
PC(60:12)	PC(60:12)	1102.82	8.1496	PC	NormPhase_positive	0.0412078	0.0301673	0.0238003	0.0162528	0.0187295	0.0144938	0.0229363	0.0224039	0.0425624	0.0220743	0.0235238	0
PC(60:2)	PC(60:2)	1122.98	8.2166	PC	NormPhase_positive	0.0242791	0.0145224	0	0	0	0	0.24957	0.262232	0.170717	0	0	0
PC(62:1)	PC(62:1)	1153.02	8.1871	PC	NormPhase_positive	0.0185049	0	0	0	0.0174314	0	0.36508	0.2659	0.263937	0	0	0
PC(62:2)	PC(62:2)	1151.01	8.194	PC	NormPhase_positive	0	0	0	0	0	0	0.223467	0.322989	0.275364	0	0	0
PC(64:1)	PC(64:1)	1181.06	8.1515	PC	NormPhase_positive	0	0	0	0	0	0	0.0869253	0.0756701	0.114628	0	0	0
PC(64:2)	PC(64:2)	1179.04	8.1499	PC	NormPhase_positive	0	0	0	0	0	0.0211817	0.285087	0.265255	0.235005	0	0	0
PC(66:2)	PC(66:2)	1207.07	8.1337	PC	NormPhase_positive	0	0	0	0	0	0	0.208312	0.194807	0.150141	0	0	0
PC(O-26:0)	PC(O-26:0)	636.496	8.8457	PC_O	NormPhase_positive	0.851141	0.827391	0.959793	0.767255	0.788303	0.811686	0.673709	0.494006	0.71843	0.648877	0.510865	0.586322
PC(O-26:1)	PC(O-26:1)	634.48	8.8835	PC_O	NormPhase_positive	0.0704653	0.181398	0.186588	0.142136	0.0858047	0.103977	0.195062	0.104888	0.211876	0.127215	0.191503	0.101436
PC(O-27:0)	PC(O-27:0)	650.512	8.8099	PC_O	NormPhase_positive	0.407053	0.361484	0.526589	0.907886	0.879676	0.775611	0.559523	0.59357	0.437431	0.340173	0.323869	0.33843
PC(O-27:1)	PC(O-27:1)	648.496	8.8634	PC_O	NormPhase_positive	0.269825	0.301982	0.134737	0.302306	0.269261	0.336071	0.286279	0.204528	0.246217	0.394858	0.352499	0.257005
PC(O-28:0)	PC(O-28:0)	664.527	8.7921	PC_O	NormPhase_positive	10.1555	10.6662	10.1415	14.6874	14.4181	14.6984	13.1239	13.6521	13.1268	10.0194	8.79243	9.1667
PC(O-28:1)	PC(O-28:1)	662.512	8.8279	PC_O	NormPhase_positive	5.85074	6.313	5.72249	6.60886	6.62614	6.53351	8.38029	8.35331	8.01325	5.80109	5.37772	5.18678
PC(O-28:2)	PC(O-28:2)	660.495	8.8118	PC_O	NormPhase_positive	0	0	0.11287	0.103476	0	0	0.0388283	0.0903595	0	0	0.0514802	0.0392607
PC(O-29:0)	PC(O-29:0)	678.543	8.7387	PC_O	NormPhase_positive	7.92462	9.1761	8.51266	24.7759	28.8045	29.1442	15.9029	14.3367	16.5486	17.184	13.8154	15.0905
PC(O-29:1)	PC(O-29:1)	676.528	8.7922	PC_O	NormPhase_positive	7.19381	8.22849	7.7493	14.0336	13.9002	14.15	13.4216	13.1467	11.8378	12.5851	12.3784	11.5513
PC(O-30:0)	PC(O-30:0)	692.558	8.7387	PC_O	NormPhase_positive	150.795	164.57	159.547	175.984	183.081	187.483	158.005	153.048	163.225	157.959	143.864	142.754
PC(O-30:1)	PC(O-30:1)	690.543	8.7744	PC_O	NormPhase_positive	312.974	332.33	319.576	235.69	236.312	240.036	309.811	298.554	310.691	309.25	284.977	289.751
PC(O-30:2)	PC(O-30:2)	688.527	8.7566	PC_O	NormPhase_positive	5.31485	5.98636	5.90011	7.91372	7.6926	7.98874	7.61011	6.71554	7.24509	5.17816	5.13349	5.35992
PC(O-31:0)	PC(O-31:0)	706.574	8.7029	PC_O	NormPhase_positive	34.0127	40.0267	34.8871	93.5669	101.609	103.963	61.791	62.0657	61.3995	93.2237	81.8554	87.1548
PC(O-31:1)	PC(O-31:1)	704.558	8.7387	PC_O	NormPhase_positive	57.2156	63.2593	59.9183	99.5902	102.032	106.086	86.4933	81.9041	87.0704	122.194	111.022	114.876
PC(O-31:2)	PC(O-31:2)	702.543	8.7386	PC_O	NormPhase_positive	3.65191	3.88514	3.51772	5.42678	6.4798	6.18513	5.73454	5.64535	5.67396	7.38839	6.02225	6.96338
PC(O-32:0)	PC(O-32:0)	720.589	8.6852	PC_O	NormPhase_positive	194.766	212.62	199.974	261.201	275.576	286.982	256.445	256.286	260.848	265.796	238.931	244.835
PC(O-32:1)	PC(O-32:1)	718.574	8.6775	PC_O	NormPhase_positive	548.727	587.766	558.146	601.774	636.208	648.358	585.378	574.986	591.6	641.57	574.432	589.35
PC(O-32:2)	PC(O-32:2)	716.558	8.7031	PC_O	NormPhase_positive	205.08	220.496	212.008	187.701	198.067	202.88	220.523	219.303	221.765	230.281	206.754	208.512
PC(O-32:3)	PC(O-32:3)	714.543	8.6852	PC_O	NormPhase_positive	2.58444	2.611	2.1418	2.26076	2.63493	1.78995	1.7847	2.42395	2.7286	3.31575	2.22722	2.53587
PC(O-33:0)	PC(O-33:0)	734.605	8.6493	PC_O	NormPhase_positive	20.6137	19.6632	18.9647	61.3698	64.0756	64.4134	40.0383	41.2036	43.1134	64.9527	58.0193	58.1917
PC(O-33:1)	PC(O-33:1)	732.589	8.6273	PC_O	NormPhase_positive	31.7859	35.9693	38.6338	87.0592	89.3844	100.626	73.8369	68.1847	64.9492	96.8138	76.4958	88.8756
PC(O-33:2)	PC(O-33:2)	730.574	8.6851	PC_O	NormPhase_positive	21.7232	24.5238	24.0796	32.1077	35.0214	35.5604	31.4735	31.3412	32.7428	43.7774	37.9171	39.5741
PC(O-33:3)	PC(O-33:3)	728.558	8.6674	PC_O	NormPhase_positive	0.593153	0.736513	0.636092	1.03284	1.03938	1.23251	0.62598	0.918902	1.03057	1.17162	0.869947	1.11132
PC(O-34:0)	PC(O-34:0)	748.62	8.6317	PC_O	NormPhase_positive	41.4558	45.6816	40.9637	54.0226	57.692	56.9914	78.9292	75.2279	79	95.228	87.8517	91.9627
PC(O-34:1)	PC(O-34:1)	746.605	8.596	PC_O	NormPhase_positive	719.048	780.962	733.108	815.924	863.618	875.645	918.215	889.302	901.433	1060.67	938.913	987.034
PC(O-34:2)	PC(O-34:2)	744.59	8.6318	PC_O	NormPhase_positive	426.805	459.732	441.474	382.528	408.887	412.502	458.411	451.835	461.452	583.359	510.777	540.168
PC(O-34:3)	PC(O-34:3)	742.574	8.6318	PC_O	NormPhase_positive	31.7988	33.4715	31.6268	31.7216	35.0736	35.7976	30.2859	29.5147	30.8295	30.5478	27.4865	29.2082
PC(O-34:4)	PC(O-34:4)	740.559	8.6137	PC_O	NormPhase_positive	1.46365	1.91185	2.07269	2.24257	2.59353	2.19221	1.28413	2.12857	2.22979	2.32942	1.58035	1.84741
PC(O-35:0)	PC(O-35:0)	762.636	8.5782	PC_O	NormPhase_positive	2.68942	2.95769	2.34623	7.69198	8.34305	8.28567	6.71722	6.11828	6.56575	11.4255	10.1579	10.4701
PC(O-35:1)	PC(O-35:1)	760.621	8.5603	PC_O	NormPhase_positive	35.3383	34.2681	29.9408	65.1275	76.0798	79.8512	58.9989	54.8383	58.8772	95.7603	72.6336	86.2443
PC(O-35:2)	PC(O-35:2)	758.605	8.5782	PC_O	NormPhase_positive	29.9442	33.0994	31.3776	48.5917	51.7394	53.2159	40.3043	40.2021	40.2312	64.7805	57.4446	62.6566
PC(O-35:3)	PC(O-35:3)	756.59	8.5788	PC_O	NormPhase_positive	4.50408	4.54311	4.88804	7.4337	7.65511	7.64019	5.14499	5.25921	4.626	6.55786	5.99702	6.54211
PC(O-35:4)	PC(O-35:4)	754.574	8.5436	PC_O	NormPhase_positive	0.81134	0.955103	0.761966	2.21553	2.58675	2.29202	1.17385	1.47392	1.36597	1.28103	1.39772	1.33415
PC(O-35:5)	PC(O-35:5)	752.558	8.5425	PC_O	NormPhase_positive	0.248454	0.22355	0.182223	0.521123	0.566987	0.460397	0.435998	0.399811	0.332049	0.375953	0.25033	0.313925
PC(O-36:0)	PC(O-36:0)	776.652	8.5783	PC_O	NormPhase_positive	6.05723	7.43536	6.14646	9.80326	9.77306	10.6708	8.51078	8.22235	7.83862	9.6807	8.35209	9.22424
PC(O-36:1)	PC(O-36:1)	774.636	8.5425	PC_O	NormPhase_positive	279.016	315.965	288.036	224.016	243.406	245.825	402.45	389.136	382.461	592.948	521.132	559.652
PC(O-36:2)	PC(O-36:2)	772.621	8.5425	PC_O	NormPhase_positive	437.794	488.501	450.978	377.051	403.805	409.855	401.721	391.012	386.174	595.014	536.935	570.603
PC(O-36:3)	PC(O-36:3)	770.605	8.5426	PC_O	NormPhase_positive	111.095	122.312	113.348	107.756	114.724	118.703	97.1904	96.3391	95.8451	122.6	108.949	115.737
PC(O-36:4)	PC(O-36:4)	768.59	8.5219	PC_O	NormPhase_positive	55.9798	62.2668	57.0263	87.2726	91.1864	93.0388	93.2846	90.6598	91.2335	86.4016	74.7921	80.4429
PC(O-36:5)	PC(O-36:5)	766.574	8.5246	PC_O	NormPhase_positive	32.2378	36.2167	33.2308	39.6983	41.6876	42.584	47.5235	46.4573	47.023	42.8161	38.4127	38.8521
PC(O-36:6)	PC(O-36:6)	764.559	8.5425	PC_O	NormPhase_positive	5.9595	7.5783	6.02397	4.90883	6.00466	6.19311	6.59772	6.99943	6.41524	6.10092	5.37838	5.91628
PC(O-37:0)	PC(O-37:0)	790.668	8.5425	PC_O	NormPhase_positive	0.542076	0.639207	0.653232	1.98903	2.4275	2.40311	1.14346	1.22113	0.803133	1.72332	1.47654	1.56177
PC(O-37:1)	PC(O-37:1)	788.652	8.5082	PC_O	NormPhase_positive	7.96267	9.7621	6.71156	14.3488	14.5535	17.3738	7.66845	8.67041	8.26782	20.1023	15.4879	18.714
PC(O-37:2)	PC(O-37:2)	786.637	8.5019	PC_O	NormPhase_positive	8.05898	7.198	8.10863	11.2265	11.0522	12.0393	5.46863	6.62358	5.613	12.594	12.5993	12.3376
PC(O-37:3)	PC(O-37:3)	784.621	8.5068	PC_O	NormPhase_positive	4.99519	5.28867	5.4073	8.71552	8.90199	9.45841	5.85232	5.60633	5.72661	10.1868	9.02624	8.95474
PC(O-37:4)	PC(O-37:4)	782.606	8.4891	PC_O	NormPhase_positive	3.83878	4.88848	4.15134	9.78975	10.0696	10.3349	6.80836	7.29539	6.75545	9.98505	9.24661	9.76644
PC(O-37:5)	PC(O-37:5)	780.59	8.5068	PC_O	NormPhase_positive	2.92734	3.07096	2.89192	5.6854	6.77498	6.56814	4.88395	4.64563	4.53465	6.1276	5.02382	5.82109
PC(O-37:6)	PC(O-37:6)	778.574	8.5067	PC_O	NormPhase_positive	1.29053	1.47422	1.58769	3.53146	4.14907	3.94952	2.43797	2.18144	2.1047	2.66308	2.14696	2.38271
PC(O-37:7)	PC(O-37:7)	776.558	8.5248	PC_O	NormPhase_positive	0	0	0.0351073	0.0560241	0.312289	0.168885	0.0781464	0.139952	0.0951965	0.186158	0	0.118969
PC(O-38:0)	PC(O-38:0)	804.683	8.5247	PC_O	NormPhase_positive	5.87912	6.53516	5.88584	10.161	10.8173	10.2654	8.49538	9.2515	8.51776	9.71418	8.52747	9.35999
PC(O-38:1)	PC(O-38:1)	802.668	8.5068	PC_O	NormPhase_positive	53.713	59.6355	53.5484	47.3012	50.9805	50.0351	35.1029	35.0698	33.5966	68.9947	61.5662	64.094
PC(O-38:2)	PC(O-38:2)	800.652	8.5068	PC_O	NormPhase_positive	68.1547	74.8847	69.0034	55.6754	59.2675	59.5438	33.7638	33.0219	31.984	71.5756	63.2544	66.1681
PC(O-38:3)	PC(O-38:3)	798.637	8.489	PC_O	NormPhase_positive	30.5399	33.7733	30.4176	26.7821	28.5019	29.3664	26.522	25.6604	25.7871	45.7503	42.0782	42.8898
PC(O-38:4)	PC(O-38:4)	796.621	8.4711	PC_O	NormPhase_positive	47.0393	50.6538	46.8445	53.547	56.9917	60.042	63.3009	61.0065	63.8586	89.7929	81.8198	83.2833
PC(O-38:5)	PC(O-38:5)	794.606	8.4711	PC_O	NormPhase_positive	76.5782	84.7952	76.5094	99.8467	105.185	110.329	92.3204	92.6524	91.4357	109.61	99.6646	102.552
PC(O-38:6)	PC(O-38:6)	792.59	8.4711	PC_O	NormPhase_positive	104.569	116.727	107.463	139.855	146.049	155.478	133.9	133.447	133.708	154.864	145.703	148.293
PC(O-38:7)	PC(O-38:7)	790.574	8.5068	PC_O	NormPhase_positive	39.4036	43.4819	38.7164	35.7676	36.5203	38.1424	35.4153	35.0276	34.9304	42.2401	38.8765	40.9722
PC(O-38:8)	PC(O-38:8)	788.558	8.5068	PC_O	NormPhase_positive	0.235219	0.157621	0.113266	0.229079	0.296942	0.27706	0.106543	0.21447	0.189085	0.118784	0.131657	0.161758
PC(O-39:0)	PC(O-39:0)	818.699	8.5068	PC_O	NormPhase_positive	0.657486	0.638855	0.598853	1.82086	1.95038	1.94559	0.931721	0.724228	1.03993	1.58609	1.15973	1.15039
PC(O-39:1)	PC(O-39:1)	816.683	8.489	PC_O	NormPhase_positive	3.8627	4.97604	4.07895	6.95684	7.82028	7.18121	2.92183	2.86272	2.72856	6.10822	5.60004	5.46849
PC(O-39:2)	PC(O-39:2)	814.668	8.4767	PC_O	NormPhase_positive	4.00189	4.36027	3.94526	5.86945	6.47855	6.83719	1.0362	1.81307	1.79576	5.11608	5.03863	4.50342
PC(O-39:3)	PC(O-39:3)	812.652	8.4711	PC_O	NormPhase_positive	1.82137	1.39869	1.8086	1.89833	2.19233	2.35012	1.04113	1.27805	1.00754	2.41574	2.40093	2.18775
PC(O-39:4)	PC(O-39:4)	810.637	8.4534	PC_O	NormPhase_positive	1.57277	1.75762	1.67231	2.54351	2.66475	2.83806	1.54744	1.70733	1.45861	2.55766	2.68097	2.49174
PC(O-39:5)	PC(O-39:5)	808.621	8.4533	PC_O	NormPhase_positive	2.68283	2.78215	2.18051	5.97801	5.88557	6.74751	3.86344	3.23473	3.55663	5.59273	5.14203	5.58106
PC(O-39:6)	PC(O-39:6)	806.605	8.4533	PC_O	NormPhase_positive	4.45561	5.07744	5.10505	12.1567	13.0744	13.2165	7.78648	8.17338	8.28863	14.1477	12.6299	13.6356
PC(O-39:7)	PC(O-39:7)	804.59	8.4711	PC_O	NormPhase_positive	2.07914	2.53559	1.79538	3.39741	3.91463	4.26484	1.92349	2.55545	2.43102	3.2378	4.02802	4.3761
PC(O-40:0)	PC(O-40:0)	832.715	8.489	PC_O	NormPhase_positive	3.04317	3.58154	2.91391	5.72121	6.14402	6.18285	3.21979	2.95306	2.99971	5.45808	5.13194	5.22871
PC(O-40:1)	PC(O-40:1)	830.699	8.4711	PC_O	NormPhase_positive	28.0155	32.4704	28.6272	33.3565	34.3931	36.199	16.5003	15.5233	15.6744	32.1705	30.4414	30.8978
PC(O-40:2)	PC(O-40:2)	828.684	8.4711	PC_O	NormPhase_positive	37.3893	41.0818	37.1776	37.7743	39.7157	41.4448	11.6584	11.9564	11.548	31.8208	28.3757	29.9932
PC(O-40:3)	PC(O-40:3)	826.668	8.4711	PC_O	NormPhase_positive	12.7046	14.7332	13.2296	11.7937	11.6318	12.6927	5.91135	5.85238	5.76139	12.7057	11.4013	11.6056
PC(O-40:4)	PC(O-40:4)	824.653	8.4522	PC_O	NormPhase_positive	8.61186	9.21072	8.25919	9.71368	9.75373	11.2941	6.81867	6.73838	6.98775	11.6014	10.2723	10.3351
PC(O-40:5)	PC(O-40:5)	822.637	8.4522	PC_O	NormPhase_positive	33.2027	35.9958	33.256	35.8047	36.0321	40.2362	35.6985	35.5416	35.7428	48.6769	45.2261	43.6026
PC(O-40:6)	PC(O-40:6)	820.621	8.4354	PC_O	NormPhase_positive	65.5749	74.1839	65.8216	70.4052	70.6099	76.6604	79.5402	80.4729	81.755	134.166	121.917	121.846
PC(O-40:7)	PC(O-40:7)	818.606	8.4354	PC_O	NormPhase_positive	48.3787	54.5242	49.2587	56.7603	56.824	62.9833	42.6609	41.7119	42.3053	69.9222	64.5273	65.2365
PC(O-40:8)	PC(O-40:8)	816.59	8.4533	PC_O	NormPhase_positive	9.86469	11.8562	10.474	10.6155	10.5837	11.9853	5.95558	6.11444	6.10253	9.40772	8.37515	8.56751
PC(O-40:9)	PC(O-40:9)	814.572	8.4533	PC_O	NormPhase_positive	0.726514	0.830006	0.724783	0.86606	1.18674	1.24659	0.871089	0.901552	0.836089	1.22403	0.777801	0.868844
PC(O-41:0)	PC(O-41:0)	846.731	8.4711	PC_O	NormPhase_positive	0.213178	0.203504	0.152944	0.567359	0.555806	0.519484	0.211825	0.210815	0.252287	0.477303	0.412192	0.424231
PC(O-41:1)	PC(O-41:1)	844.715	8.4533	PC_O	NormPhase_positive	2.46334	2.29379	2.1333	3.92424	4.00155	4.75602	1.40709	0.998743	1.40403	3.53136	3.60115	3.28255
PC(O-41:2)	PC(O-41:2)	842.699	8.4533	PC_O	NormPhase_positive	3.25302	3.94769	3.47614	5.57399	6.02379	6.49386	1.13538	1.10672	1.05974	4.5356	3.69046	4.01225
PC(O-41:3)	PC(O-41:3)	840.684	8.4533	PC_O	NormPhase_positive	0.864251	1.02845	0.975357	1.49862	1.33129	1.61777	0.396358	0.495245	0.414655	1.0832	1.08987	1.18409
PC(O-41:4)	PC(O-41:4)	838.668	8.4355	PC_O	NormPhase_positive	0.527547	0.610877	0.663925	1.09997	1.05906	1.09654	0.679122	0.652596	0.693836	0.978278	0.93233	0.773925
PC(O-41:5)	PC(O-41:5)	836.652	8.4354	PC_O	NormPhase_positive	0.962455	1.05644	1.03038	2.14064	2.32566	2.18602	1.25835	1.01561	1.37308	2.00146	2.04245	1.78475
PC(O-41:6)	PC(O-41:6)	834.637	8.4176	PC_O	NormPhase_positive	1.27971	1.21382	1.3014	2.73534	2.77016	3.16729	1.59541	1.29908	1.8046	3.88274	3.25507	3.16095
PC(O-41:8)	PC(O-41:8)	830.606	8.4354	PC_O	NormPhase_positive	0.147493	0.152371	0.0828937	0.19326	0.240941	0.238353	0.0639636	0.0885623	0.0906378	0.144902	0.20271	0.0929887
PC(O-42:0)	PC(O-42:0)	860.747	8.4533	PC_O	NormPhase_positive	0.263223	0.246678	0.14761	0.567078	0.511303	0.531174	1.02547	1.07229	0.856556	0.520927	0.351478	0.513863
PC(O-42:1)	PC(O-42:1)	858.731	8.4354	PC_O	NormPhase_positive	8.44381	9.54248	8.53022	10.0635	10.173	11.0477	4.65797	4.61953	5.12884	15.8332	14.0172	13.6612
PC(O-42:10)	PC(O-42:10)	840.588	8.4212	PC_O	NormPhase_positive	0.413587	0.500005	0.25583	0.496766	0.563826	0.526107	0.348363	0.391006	0.254602	0.612113	0.526375	0.599064
PC(O-42:2)	PC(O-42:2)	856.715	8.4354	PC_O	NormPhase_positive	31.1608	36.0792	31.6751	32.7013	33.3692	36.865	6.74943	6.38198	6.53633	31.9908	29.4015	29.4109
PC(O-42:3)	PC(O-42:3)	854.7	8.4355	PC_O	NormPhase_positive	8.26263	9.30181	8.32219	9.07069	8.54997	9.8686	2.85066	2.84897	2.7275	8.95761	8.02416	7.55436
PC(O-42:4)	PC(O-42:4)	852.684	8.3998	PC_O	NormPhase_positive	3.45418	3.68203	3.39049	5.59513	5.51749	6.21135	2.50849	2.48928	2.36627	4.56469	3.99395	4.12579
PC(O-42:5)	PC(O-42:5)	850.668	8.4009	PC_O	NormPhase_positive	7.57942	8.76747	7.68564	12.0688	11.7761	12.9917	7.46055	7.29382	7.39068	13.3351	12.1489	11.4134
PC(O-42:6)	PC(O-42:6)	848.653	8.3998	PC_O	NormPhase_positive	13.2529	15.2899	13.2722	16.3068	16.7182	18.1824	11.3926	11.6471	11.8326	21.0981	18.049	17.7041
PC(O-42:7)	PC(O-42:7)	846.637	8.3998	PC_O	NormPhase_positive	7.83161	8.53508	7.54358	9.52549	9.51116	10.2245	6.14138	5.96398	6.13362	10.3694	9.42859	9.47676
PC(O-42:8)	PC(O-42:8)	844.621	8.4176	PC_O	NormPhase_positive	1.72636	1.86276	1.74689	1.62212	1.36697	1.62696	0.681896	0.951621	1.01386	1.9025	1.65936	1.57158
PC(O-42:9)	PC(O-42:9)	842.604	8.4187	PC_O	NormPhase_positive	0.517068	0.702787	0.631165	0.617356	0.759565	0.759284	0.531405	0.726759	0.522591	1.17134	0.982183	1.18385
PC(O-43:0)	PC(O-43:0)	874.763	8.4212	PC_O	NormPhase_positive	0	0.0318971	0	0	0.0242902	0.045631	0.168541	0.15239	0.225107	0.0261453	0.0343009	0
PC(O-43:1)	PC(O-43:1)	872.747	8.4002	PC_O	NormPhase_positive	0.0918842	0.331005	0.159913	0.49379	0.62993	0.363691	0.137173	0.0952307	0.108687	0.621903	0.445249	0.398401
PC(O-43:2)	PC(O-43:2)	870.731	8.4176	PC_O	NormPhase_positive	0.997213	1.23743	1.1228	1.85722	1.9322	2.37846	0.303383	0.370322	0.23515	1.79552	1.52675	1.52795
PC(O-43:3)	PC(O-43:3)	868.715	8.4176	PC_O	NormPhase_positive	0.290566	0.393868	0.394374	0.594695	0.577317	0.611148	0.12664	0.0936754	0.0843797	0.570102	0.363655	0.469132
PC(O-43:4)	PC(O-43:4)	866.7	8.3819	PC_O	NormPhase_positive	0.15372	0.302752	0.234002	0.581767	0.445497	0.555848	0.150031	0.150292	0.120322	0.319588	0.308005	0.334457
PC(O-43:5)	PC(O-43:5)	864.684	8.3819	PC_O	NormPhase_positive	0.335282	0.279697	0.2186	0.767476	0.856614	1.01097	0.195926	0.202876	0.2548	0.543706	0.323532	0.454702
PC(O-43:6)	PC(O-43:6)	862.668	8.3645	PC_O	NormPhase_positive	0.260043	0.322989	0.293555	0.687651	0.74514	0.761421	0.254461	0.244472	0.253421	0.497103	0.358481	0.525151
PC(O-43:7)	PC(O-43:7)	860.653	8.381	PC_O	NormPhase_positive	0.0440732	0.0551307	0.0996697	0.356505	0.365684	0.448742	0.0743369	0.117352	0.090235	0.142001	0.168832	0.172474
PC(O-44:0)	PC(O-44:0)	888.778	8.4176	PC_O	NormPhase_positive	0.129246	0.177956	0.159897	0.482057	0.493906	0.597145	3.56653	3.2574	3.22823	0.747572	0.575312	0.610199
PC(O-44:1)	PC(O-44:1)	886.762	8.4316	PC_O	NormPhase_positive	1.09481	1.16785	1.06328	1.74985	1.70021	2.11158	7.68347	7.44406	7.53655	2.09313	1.98186	1.84436
PC(O-44:2)	PC(O-44:2)	884.747	8.4164	PC_O	NormPhase_positive	3.57895	4.14444	3.52633	4.95769	4.54027	5.04971	3.6852	3.70431	3.79218	5.21922	4.28544	4.10121
PC(O-44:3)	PC(O-44:3)	882.731	8.3998	PC_O	NormPhase_positive	1.47566	1.39272	1.408	1.71377	1.66822	1.81978	0.725538	0.59898	0.702063	1.80625	1.62665	1.81016
PC(O-44:4)	PC(O-44:4)	880.716	8.3641	PC_O	NormPhase_positive	1.76474	1.76013	1.61634	2.74565	2.60284	3.09393	0.623154	0.593889	0.757341	2.47836	1.97552	2.06224
PC(O-44:5)	PC(O-44:5)	878.7	8.3641	PC_O	NormPhase_positive	2.61625	3.13823	2.73806	5.21471	5.06143	6.15768	1.21554	1.25572	1.26807	3.52057	3.32598	3.04129
PC(O-44:6)	PC(O-44:6)	876.684	8.3463	PC_O	NormPhase_positive	2.79741	3.12267	2.81777	5.09464	4.64018	5.64455	1.50289	1.79622	1.57705	3.52205	3.31304	3.15362
PC(O-44:7)	PC(O-44:7)	874.669	8.3641	PC_O	NormPhase_positive	1.55169	1.88735	1.5139	2.85031	2.74762	3.18345	0.538183	0.701712	0.641728	1.70615	1.42486	1.33302
PC(O-44:8)	PC(O-44:8)	872.653	8.3819	PC_O	NormPhase_positive	0.28292	0.275476	0.290185	0.633975	0.657538	0.633833	0.159787	0.127403	0.107498	0.311618	0.2429	0.32983
PC(O-44:9)	PC(O-44:9)	870.635	8.3992	PC_O	NormPhase_positive	0.044318	0.0998056	0.0766324	0.138295	0.132883	0.161659	0.0402558	0.103516	0.0766491	0.161135	0.228583	0.101596
PC(O-45:0)	PC(O-45:0)	902.794	8.3883	PC_O	NormPhase_positive	0.0151847	0	0	0.0349588	0.0474992	0.0538646	0.349485	0.385042	0.380306	0.0199857	0.02283	0.0518224
PC(O-45:1)	PC(O-45:1)	900.778	8.3998	PC_O	NormPhase_positive	0.0146361	0.0230493	0.0349669	0.210961	0.279089	0.258485	0.715783	0.383061	0.301101	0.353361	0.263006	0.224428
PC(O-45:2)	PC(O-45:2)	898.762	8.3999	PC_O	NormPhase_positive	0.0429057	0.0536232	0.069562	0.0961531	0.332094	0.259042	0.716967	0.480824	0.462569	0.18424	0.251541	0.289779
PC(O-45:5)	PC(O-45:5)	892.716	8.3285	PC_O	NormPhase_positive	0.100984	0.106433	0.0633039	0.356066	0.263683	0.283823	0.0599239	0.0442215	0.0171396	0.177059	0.147724	0.135811
PC(O-45:6)	PC(O-45:6)	890.7	8.3284	PC_O	NormPhase_positive	0.19173	0.164902	0.184323	0.491677	0.365855	0.533643	0.116992	0.143836	0.0952099	0.298687	0.236854	0.242009
PC(O-45:7)	PC(O-45:7)	888.684	8.3284	PC_O	NormPhase_positive	0.111814	0.168426	0.0905396	0.297014	0.291686	0.416577	0.0162853	0.0135955	0.0185034	0.0711863	0.116171	0.134102
PC(O-46:0)	PC(O-46:0)	916.81	8.3819	PC_O	NormPhase_positive	0.0904738	0.114815	0.157634	0.301695	0.269387	0.24994	2.78923	2.87323	2.68469	0.465783	0.569402	0.40426
PC(O-46:1)	PC(O-46:1)	914.794	8.3998	PC_O	NormPhase_positive	0.956211	0.958767	0.818067	2.10668	2.08929	2.33681	9.16572	9.10483	9.13953	2.23631	2.04017	2.30442
PC(O-46:2)	PC(O-46:2)	912.778	8.4165	PC_O	NormPhase_positive	1.2597	1.3414	1.17277	2.01436	1.97707	2.05161	7.27309	7.18753	7.25704	2.209	1.90909	1.98508
PC(O-46:3)	PC(O-46:3)	910.763	8.3896	PC_O	NormPhase_positive	0.390274	0.514597	0.354436	0.4835	0.508185	0.587442	0.846874	0.765497	0.748459	0.546846	0.407552	0.478933
PC(O-46:4)	PC(O-46:4)	908.747	8.3461	PC_O	NormPhase_positive	0.219341	0.217595	0.198414	0.2579	0.276326	0.306397	0.0159078	0.0516729	0.104525	0.216918	0.255325	0.191473
PC(O-46:5)	PC(O-46:5)	906.732	8.328	PC_O	NormPhase_positive	0.646136	0.644827	0.517993	1.09868	0.971546	1.10346	0.247731	0.24029	0.264618	0.807729	0.619495	0.69598
PC(O-46:6)	PC(O-46:6)	904.716	8.3105	PC_O	NormPhase_positive	1.73775	1.8444	1.56196	2.70168	2.53808	2.96143	0.703741	0.566719	0.69464	2.2971	2.06946	2.08347
PC(O-46:7)	PC(O-46:7)	902.7	8.3105	PC_O	NormPhase_positive	2.30522	2.24811	2.13593	3.86737	3.66944	3.95515	0.445448	0.465189	0.530886	2.41455	2.13353	2.11486
PC(O-46:8)	PC(O-46:8)	900.684	8.3284	PC_O	NormPhase_positive	0.236496	0.356973	0.25114	0.4375	0.512421	0.565579	0.0173254	0.0451415	0.0522089	0.283677	0.226517	0.230087
PC(O-47:0)	PC(O-47:0)	930.826	8.353	PC_O	NormPhase_positive	0	0	0	0	0	0	0.216946	0.193126	0.126119	0	0.0158704	0
PC(O-47:1)	PC(O-47:1)	928.81	8.38	PC_O	NormPhase_positive	0.110496	0.0865962	0.0164404	0.359904	0.318847	0.457963	0.94407	0.801307	0.714495	0.342906	0.241421	0.235925
PC(O-47:2)	PC(O-47:2)	926.794	8.3964	PC_O	NormPhase_positive	0	0.0770115	0.0659118	0.326935	0.273911	0.396711	1.06022	0.919698	0.978988	0.336452	0.227748	0.230651
PC(O-47:7)	PC(O-47:7)	916.715	8.2927	PC_O	NormPhase_positive	0.0159435	0.022466	0.0934714	0.120752	0.10871	0.111044	0	0	0	0.147708	0.0856057	0.058717
PC(O-48:0)	PC(O-48:0)	944.842	8.3407	PC_O	NormPhase_positive	0	0	0	0.0356331	0.0181753	0.0399024	0.833604	0.763779	0.74556	0.100284	0.0198854	0
PC(O-48:1)	PC(O-48:1)	942.825	8.3641	PC_O	NormPhase_positive	0.861952	1.03757	0.758979	1.9555	1.99177	2.06557	6.39023	6.03955	6.15815	1.99686	1.73032	1.47108
PC(O-48:2)	PC(O-48:2)	940.809	8.3819	PC_O	NormPhase_positive	1.05482	1.04192	0.975828	1.5716	1.76249	1.99003	6.29231	6.27886	6.12475	1.94006	1.69097	1.64405
PC(O-48:3)	PC(O-48:3)	938.794	8.3641	PC_O	NormPhase_positive	0.235211	0.197489	0.220683	0.373822	0.348859	0.501201	1.15613	1.03861	1.1152	0.344155	0.28832	0.302399
PC(O-48:5)	PC(O-48:5)	934.763	8.3016	PC_O	NormPhase_positive	0.0896228	0.0530633	0.0621153	0.0517475	0.0570969	0.119141	0.0182357	0	0.0136287	0.175049	0.0381763	0.109573
PC(O-48:6)	PC(O-48:6)	932.747	8.2927	PC_O	NormPhase_positive	0.257182	0.353628	0.213347	0.460494	0.359218	0.443338	0.0714156	0.0349845	0.0423105	0.378068	0.238002	0.258722
PC(O-48:7)	PC(O-48:7)	930.731	8.2748	PC_O	NormPhase_positive	0.270411	0.374303	0.280356	0.477734	0.451892	0.42891	0.0612566	0.0840534	0.124392	0.353623	0.302721	0.357961
PC(O-49:1)	PC(O-49:1)	956.84	8.3292	PC_O	NormPhase_positive	0.0551064	0.0170009	0.0284088	0.298965	0.257862	0.228284	0.601131	0.588143	0.689179	0.23075	0.161922	0.181116
PC(O-49:2)	PC(O-49:2)	954.824	8.3469	PC_O	NormPhase_positive	0	0.0154428	0	0.13004	0.0290454	0.052532	0.228744	0.58756	0.152056	0.168556	0.166678	0
PC(O-49:3)	PC(O-49:3)	952.809	8.3674	PC_O	NormPhase_positive	0	0	0	0	0	0	0.112973	0.0980872	0.127282	0	0.0136856	0.0156306
PC(O-50:1)	PC(O-50:1)	970.857	8.3284	PC_O	NormPhase_positive	0.735823	0.66839	0.57788	1.28433	1.08747	1.28556	3.56778	3.71161	3.58148	1.27193	1.00062	1.10247
PC(O-50:2)	PC(O-50:2)	968.84	8.3462	PC_O	NormPhase_positive	0.776907	0.831166	0.753037	1.04188	1.07852	1.11883	3.69019	3.50813	3.50893	1.03984	0.940343	1.01304
PC(O-50:3)	PC(O-50:3)	966.825	8.3462	PC_O	NormPhase_positive	0.15016	0.187153	0.11624	0.343775	0.175701	0.2958	0.818554	0.775871	0.733471	0.163993	0.226973	0.204211
PC(O-51:1)	PC(O-51:1)	984.872	8.3105	PC_O	NormPhase_positive	0.0299499	0.05621	0	0.0953842	0.0623559	0.13245	0.293132	0.201882	0.239202	0.0959695	0.0447121	0.0316077
PC(O-52:1)	PC(O-52:1)	998.888	8.2927	PC_O	NormPhase_positive	0.21662	0.243868	0.198443	0.389647	0.281316	0.467709	1.31562	1.27034	1.07664	0.442158	0.349963	0.40825
PC(O-52:2)	PC(O-52:2)	996.872	8.2971	PC_O	NormPhase_positive	0.306414	0.302546	0.267901	0.366369	0.351199	0.470496	1.23361	1.38137	1.38189	0.431759	0.261664	0.372187
PC(O-52:3)	PC(O-52:3)	994.856	8.3105	PC_O	NormPhase_positive	0.0727001	0.0952176	0.0519284	0.091182	0.0906989	0.0662235	0.373796	0.435859	0.424726	0.0694195	0.0904258	0.0290774
PC(O-54:1)	PC(O-54:1)	1026.92	8.2582	PC_O	NormPhase_positive	0.0144553	0.0277569	0.039071	0	0.017617	0.0409276	0.285968	0.284993	0.279642	0.13801	0.0168936	0.0441635
PC(O-54:2)	PC(O-54:2)	1024.9	8.2749	PC_O	NormPhase_positive	0.0370318	0.0478557	0.0309546	0.0195207	0.0325184	0.0328322	0.290435	0.280393	0.273091	0.0353574	0.0543374	0
PE(26:0)	PE(26:0)	606.415	7.3433	PE	NormPhase_negative	2.40471	2.43282	2.36312	2.46551	2.55976	2.5698	2.34007	2.33412	2.4152	2.28103	2.28435	2.34319
PE(28:1)	PE(28:1)	632.431	7.251	PE	NormPhase_negative	0.357844	0.341866	0.207446	0.577113	0.600814	0.578776	0.410784	0.348756	0.413061	0.0939993	0.137106	0.103662
PE(29:0)	PE(29:0)	648.462	7.2152	PE	NormPhase_negative	1.46288	1.21166	1.40528	5.65781	5.28399	5.86468	2.5696	2.43364	2.23807	1.62733	1.47659	1.374
PE(29:1)	PE(29:1)	646.446	7.1972	PE	NormPhase_negative	0.179593	0.149728	0.119519	0.746212	0.717579	0.909512	0.343681	0.249019	0.316639	0.150515	0.149556	0.169126
PE(30:0)	PE(30:0)	662.478	7.1966	PE	NormPhase_negative	23.75	24.7566	23.1881	28.9316	28.7455	32.2795	23.6798	22.8176	21.4162	16.1274	16.0947	13.7671
PE(30:1)	PE(30:1)	660.462	7.1779	PE	NormPhase_negative	22.2169	22.6367	21.4997	36.2128	34.6958	37.8178	20.5311	20.7282	20.0813	11.1938	11.0305	9.73543
PE(30:2)	PE(30:2)	658.447	7.1598	PE	NormPhase_negative	0.450817	0.31598	0.315646	0.936446	0.846581	0.944729	0.452386	0.417288	0.452322	0.180413	0.168158	0.186454
PE(31:0)	PE(31:0)	676.493	7.1597	PE	NormPhase_negative	8.73249	8.8338	8.57342	27.7618	26.0129	28.5516	18.4235	17.6863	17.3626	13.7661	13.9165	12.9459
PE(31:1)	PE(31:1)	674.477	7.1413	PE	NormPhase_negative	6.43385	5.93268	6.10668	19.1351	17.9754	20.0278	8.98285	9.47939	9.28106	6.82738	6.47535	6.47511
PE(31:2)	PE(31:2)	672.462	7.1422	PE	NormPhase_negative	0.0676314	0	0.0227027	0.392017	0.368457	0.507473	0.114422	0.111615	0.149824	0.0560604	0.0752181	0.0288004
PE(32:0)	PE(32:0)	690.508	7.1412	PE	NormPhase_negative	29.5018	28.3279	27.4731	23.7584	24.1396	26.9338	31.9552	31.2742	31.0608	23.0346	22.4336	20.5917
PE(32:1)	PE(32:1)	688.493	7.1051	PE	NormPhase_negative	208.386	205.627	199.096	315.299	308.545	328.358	233.835	244.847	238.025	161.872	150.408	150.104
PE(32:2)	PE(32:2)	686.477	7.0871	PE	NormPhase_negative	23.1456	22.9033	22.3643	34.3402	35.7066	36.975	22.1775	22.8021	21.065	12.206	11.3541	10.7859
PE(32:3)	PE(32:3)	684.462	7.0849	PE	NormPhase_negative	0.231152	0.215965	0.236163	0.43728	0.52201	0.499384	0.324859	0.277103	0.223892	0.216848	0.152879	0.198834
PE(33:0)	PE(33:0)	704.524	7.1048	PE	NormPhase_negative	6.47841	6.15196	6.42211	14.3289	13.4329	15.2303	12.167	12.9026	11.7858	11.6262	11.1794	10.6465
PE(33:1)	PE(33:1)	702.508	7.0687	PE	NormPhase_negative	27.3561	26.0268	25.0302	60.6124	62.1098	66.2608	39.047	40.3727	39.3575	37.2618	33.5382	34.3095
PE(33:2)	PE(33:2)	700.493	7.0551	PE	NormPhase_negative	3.76308	3.45119	3.50164	8.41453	9.32122	9.5383	4.39086	4.64688	4.38618	3.70194	3.06426	3.59564
PE(34:0)	PE(34:0)	718.539	7.0862	PE	NormPhase_negative	6.24073	5.94904	5.59364	3.68456	4.01077	3.67882	7.61807	8.0022	7.14961	5.56002	5.19637	5.01715
PE(34:1)	PE(34:1)	716.524	7.0325	PE	NormPhase_negative	346.319	331.056	324.46	400.884	431.194	447.503	359.216	376.636	352.248	312.379	283.986	287.209
PE(34:2)	PE(34:2)	714.508	7.0141	PE	NormPhase_negative	151.352	141.675	142.837	166.337	180.352	185.173	132.465	138.4	128.903	100.694	94.5909	93.6574
PE(34:3)	PE(34:3)	712.493	6.9961	PE	NormPhase_negative	5.36269	4.41225	4.65595	7.45695	7.36543	7.55217	4.96093	5.47793	5.08978	3.94826	3.55543	3.45655
PE(34:4)	PE(34:4)	710.477	6.9754	PE	NormPhase_negative	0.892377	0.802228	0.821371	1.38932	1.44367	1.35913	0.736642	0.614953	0.764305	0.650082	0.578035	0.527171
PE(34:5)	PE(34:5)	708.461	6.963	PE	NormPhase_negative	0.194453	0.197422	0.192111	0.251428	0.317791	0.214422	0	0.144111	0.12072	0	0.104632	0
PE(35:0)	PE(35:0)	732.555	7.0495	PE	NormPhase_negative	0.862848	1.03749	0.738245	1.8039	1.7999	1.65579	1.94507	2.04624	1.94525	1.97994	1.91942	1.82385
PE(35:1)	PE(35:1)	730.54	6.9959	PE	NormPhase_negative	21.5611	20.7691	19.8738	35.9278	37.0028	38.7011	29.8453	30.8153	28.342	28.5758	25.993	25.3248
PE(35:2)	PE(35:2)	728.524	6.9771	PE	NormPhase_negative	18.2174	16.6777	16.9257	28.3747	30.78	30.3449	19.534	20.6147	18.6817	18.9638	18.2149	18.4028
PE(35:3)	PE(35:3)	726.509	6.9597	PE	NormPhase_negative	0.891551	0.658383	0.675733	1.89213	2.04942	1.9659	0.947452	1.08292	0.924735	1.07923	0.849552	0.760006
PE(35:4)	PE(35:4)	724.494	6.9235	PE	NormPhase_negative	0.103886	0.072535	0.0328756	0.677074	0.60381	0.521062	0.0564683	0.211089	0.214818	0.0349233	0.109323	0.0803304
PE(36:1)	PE(36:1)	744.555	6.9597	PE	NormPhase_negative	134.16	123.902	120.843	108.225	115.877	116.508	128.123	138.752	125.017	89.0417	81.4856	80.409
PE(36:2)	PE(36:2)	742.54	6.9265	PE	NormPhase_negative	343.991	328.174	315.651	283.768	308.526	304.535	258.841	280.757	259.389	267.879	246.176	253.046
PE(36:3)	PE(36:3)	740.524	6.923	PE	NormPhase_negative	36.9318	34.6893	34.2712	42.1029	44.5985	44.1116	31.6259	33.4541	31.1608	31.389	29.0416	29.4491
PE(36:4)	PE(36:4)	738.509	6.8872	PE	NormPhase_negative	19.1027	18.742	18.0264	41.8216	45.4384	46.0973	23.2726	24.7338	23.3677	18.5833	16.2713	16.7782
PE(36:5)	PE(36:5)	736.493	6.8866	PE	NormPhase_negative	7.58397	6.4676	6.65104	12.3756	12.9845	13.927	7.2753	8.2678	7.72377	4.99587	4.4784	4.87983
PE(36:6)	PE(36:6)	734.477	6.8856	PE	NormPhase_negative	1.39472	1.3862	1.52454	2.28443	2.2591	2.13329	1.19856	0.961939	1.03279	0.871269	0.679319	0.724337
PE(37:0)	PE(37:0)	760.586	6.9207	PE	NormPhase_negative	0.103292	0.0262422	0	0.18506	0.154305	0.179173	0.134715	0.173436	0.0884954	0.18436	0.0899602	0.110501
PE(37:1)	PE(37:1)	758.57	6.9234	PE	NormPhase_negative	2.4952	2.34701	2.52666	3.37198	3.40788	3.63116	3.07249	3.10991	3.05652	2.58657	2.21831	2.41277
PE(37:2)	PE(37:2)	756.555	6.8901	PE	NormPhase_negative	7.71927	7.64543	6.82469	8.63514	9.16582	8.86276	6.76871	6.80629	6.40466	7.29465	6.34523	6.60606
PE(37:3)	PE(37:3)	754.539	6.8688	PE	NormPhase_negative	2.49908	2.50868	2.59209	4.6546	4.33636	4.93607	2.86732	2.96451	2.67915	2.90145	2.61986	2.68491
PE(37:4)	PE(37:4)	752.524	6.8509	PE	NormPhase_negative	3.16178	3.16706	2.78325	7.55371	7.55519	8.22957	4.14823	3.90988	4.14418	3.72788	3.47402	3.81208
PE(37:5)	PE(37:5)	750.508	6.8507	PE	NormPhase_negative	0.883572	0.80407	0.881613	2.32062	2.4424	2.41378	1.04685	1.03985	1.123	1.00096	0.892876	0.906573
PE(37:6)	PE(37:6)	748.493	6.8689	PE	NormPhase_negative	0.158197	0.0477122	0.022758	0.526137	0.539552	0.579481	0.03833	0.147231	0.213879	0.0826125	0.0781199	0.0938933
PE(38:1)	PE(38:1)	772.586	6.8872	PE	NormPhase_negative	7.15047	6.95276	6.55106	5.30563	4.82488	5.03517	6.18446	6.05738	6.44296	5.44054	4.60984	5.20601
PE(38:2)	PE(38:2)	770.571	6.8693	PE	NormPhase_negative	33.7271	32.5873	30.2949	19.5054	19.0934	20.5265	17.7378	17.4733	17.4438	19.5038	17.7415	18.5336
PE(38:3)	PE(38:3)	768.555	6.8331	PE	NormPhase_negative	20.9091	18.9723	19.0136	22.6323	23.3627	23.6535	17.0646	17.9943	17.0006	17.0356	15.3814	15.6306
PE(38:4)	PE(38:4)	766.539	6.8147	PE	NormPhase_negative	105.625	98.1129	95.9662	116.975	128.964	126.248	88.777	94.0058	83.109	69.3277	62.0189	63.5308
PE(38:5)	PE(38:5)	764.524	6.797	PE	NormPhase_negative	77.2935	69.4234	70.817	82.1597	91.5671	89.8557	60.9799	63.5662	59.3258	56.6777	48.326	52.015
PE(38:6)	PE(38:6)	762.508	6.8144	PE	NormPhase_negative	31.4661	29.2298	29.4862	41.9572	46.1223	45.7339	31.4165	32.0123	30.4102	24.0243	21.1838	22.0879
PE(38:7)	PE(38:7)	760.493	6.7969	PE	NormPhase_negative	4.28257	3.6894	3.56417	5.4083	5.55669	6.10541	3.68866	3.50632	2.90623	1.97238	1.94826	1.7662
PE(39:0)	PE(39:0)	788.618	6.8504	PE	NormPhase_negative	0.064397	0	0.0326659	0.311151	0.207067	0.130694	0.298234	0.329451	0.351324	0.217356	0.187884	0.248414
PE(39:1)	PE(39:1)	786.602	6.851	PE	NormPhase_negative	0.851434	0.908287	0.897938	0.999898	1.08471	0.926892	0.791447	0.878392	0.890799	0.815927	0.665197	0.957808
PE(39:2)	PE(39:2)	784.586	6.849	PE	NormPhase_negative	1.88895	1.60303	1.7693	1.56082	1.48251	1.51032	0.970599	1.07589	1.12289	1.42753	1.31402	1.5017
PE(39:3)	PE(39:3)	782.571	6.8139	PE	NormPhase_negative	1.53027	1.53618	1.36428	1.6217	1.63295	1.63605	1.47192	1.50272	1.20663	1.582	1.46608	1.61659
PE(39:4)	PE(39:4)	780.555	6.7949	PE	NormPhase_negative	1.75148	1.64764	1.75309	3.02915	3.07729	3.12834	1.85498	1.89008	1.52025	1.45622	1.26818	1.29216
PE(39:5)	PE(39:5)	778.54	6.795	PE	NormPhase_negative	2.02992	1.98708	1.84934	3.2472	3.75862	3.67115	2.42225	2.4277	2.27086	1.90353	1.8215	1.68932
PE(39:6)	PE(39:6)	776.524	6.7783	PE	NormPhase_negative	1.88325	1.86652	1.86944	4.75881	5.60389	5.08677	3.06656	2.72432	2.90705	1.9902	1.58696	1.7667
PE(39:7)	PE(39:7)	774.509	6.7783	PE	NormPhase_negative	0.344616	0.200343	0.378617	0.71476	1.03576	0.98889	0.221437	0.262428	0.207408	0.271755	0.255319	0.439798
PE(40:1)	PE(40:1)	800.618	6.8311	PE	NormPhase_negative	7.28955	6.91542	6.74005	5.32849	4.69761	4.63099	7.05239	7.93452	7.07003	4.58359	4.35034	4.52791
PE(40:2)	PE(40:2)	798.602	6.815	PE	NormPhase_negative	11.2035	10.9634	10.3839	5.48187	4.85539	5.18668	5.14362	5.30406	5.33722	5.40421	4.78022	4.78657
PE(40:3)	PE(40:3)	796.587	6.7786	PE	NormPhase_negative	4.06797	3.98035	3.35833	2.35125	2.69445	2.34698	2.50116	2.53419	2.1485	2.53076	2.38589	2.51338
PE(40:4)	PE(40:4)	794.571	6.7601	PE	NormPhase_negative	10.1888	8.85739	8.94349	7.19995	8.23194	8.16987	8.80229	8.59568	8.11528	6.88841	6.91521	6.70781
PE(40:5)	PE(40:5)	792.555	6.7602	PE	NormPhase_negative	33.2006	29.468	30.1265	31.1816	33.2062	33.2112	31.063	31.9151	29.2456	17.6839	15.3621	17.2
PE(40:6)	PE(40:6)	790.539	6.742	PE	NormPhase_negative	68.4179	60.9907	61.5946	76.4015	91.3948	86.2757	69.5763	72.0732	64.4607	32.7843	31.0453	33.5222
PE(40:7)	PE(40:7)	788.524	6.7065	PE	NormPhase_negative	56.3589	55.6219	52.8269	53.7887	65.9131	62.2957	43.0347	43.1958	39.8708	36.4073	34.1347	35.9845
PE(40:8)	PE(40:8)	786.508	6.7061	PE	NormPhase_negative	0.876525	1.48405	1.1562	1.87192	1.79035	1.73747	1.24113	0.749149	1.0555	0.946771	0.825057	0.835383
PE(41:0)	PE(41:0)	816.649	6.8141	PE	NormPhase_negative	0.0443224	0.063836	0.0320114	0.165466	0.216744	0.253344	0.279278	0.195124	0.186733	0.147922	0.0507333	0.231324
PE(41:1)	PE(41:1)	814.634	6.7962	PE	NormPhase_negative	0.55286	0.633965	0.650653	0.910073	0.707504	0.756378	0.81045	0.969642	0.792176	0.519842	0.304404	0.464866
PE(41:2)	PE(41:2)	812.618	6.7949	PE	NormPhase_negative	0.392445	0.277701	0.275345	0.218199	0.23958	0.441173	0.184378	0.331624	0.21973	0.333723	0.214186	0.143061
PE(41:4)	PE(41:4)	808.587	6.7064	PE	NormPhase_negative	0.505716	0.360893	0.416195	0.179535	0.255168	0.232756	0.346521	0.168091	0.304867	0.443756	0.447927	0.325726
PE(41:5)	PE(41:5)	806.571	6.7148	PE	NormPhase_negative	0.91907	0.931433	0.626326	0.911881	1.003	0.813216	0.518468	0.780367	0.454599	0.443257	0.496128	0.630394
PE(41:6)	PE(41:6)	804.555	6.7063	PE	NormPhase_negative	0.913743	1.07773	1.05072	1.90165	1.66836	1.76451	0.985945	0.987633	1.04547	0.512987	0.844024	0.581317
PE(41:7)	PE(41:7)	802.54	6.6783	PE	NormPhase_negative	1.06902	0.732592	0.956896	1.18235	1.92228	1.60929	0.68892	0.532393	0.96825	0.756966	0.331832	0.444183
PE(42:1)	PE(42:1)	828.649	6.7601	PE	NormPhase_negative	5.16696	4.86528	4.40976	2.67884	3.11488	2.74412	5.71607	6.1461	5.64623	2.94434	2.60226	2.82442
PE(42:10)	PE(42:10)	810.509	6.5717	PE	NormPhase_negative	1.26265	1.53044	1.21032	0.918538	1.40261	1.44779	0.422385	0.581771	0.529802	0.723614	0.466061	0.241749
PE(42:2)	PE(42:2)	826.634	6.7592	PE	NormPhase_negative	3.61812	3.28292	3.21692	1.47328	2.19607	2.17306	2.77906	2.65755	2.63068	1.5799	1.40381	1.413
PE(42:3)	PE(42:3)	824.618	6.7061	PE	NormPhase_negative	1.08038	1.11525	1.01064	0.934123	0.906928	0.558221	0.903716	0.925435	0.992737	0.999157	0.648749	0.942754
PE(42:4)	PE(42:4)	822.602	6.6698	PE	NormPhase_negative	6.86468	7.52668	6.30116	4.85145	5.93436	5.55881	6.53697	7.27162	6.12837	6.85774	7.98023	6.36429
PE(42:5)	PE(42:5)	820.587	6.6704	PE	NormPhase_negative	11.3772	11.0318	10.861	6.56665	9.09579	7.71838	7.31992	8.3086	6.53131	7.04464	6.84269	6.87062
PE(42:6)	PE(42:6)	818.571	6.6706	PE	NormPhase_negative	10.0439	10.0252	8.70981	6.33663	7.04762	6.82311	9.4798	9.45653	9.35877	5.83392	5.31346	5.43454
PE(42:7)	PE(42:7)	816.555	6.6524	PE	NormPhase_negative	10.8651	9.98339	9.93274	7.6019	8.70447	7.75342	6.54228	7.47553	7.46982	5.45231	5.85877	5.18395
PE(42:8)	PE(42:8)	814.54	6.6167	PE	NormPhase_negative	0.817172	1.18341	0.693662	0.68622	1.18724	1.64784	0.760034	0.0964728	0.570886	0.426562	0.579021	0.469709
PE(42:9)	PE(42:9)	812.524	6.5809	PE	NormPhase_negative	0.481689	0.649541	0.348192	0.883381	0.698646	0.942349	0	0.140835	0	0.0723175	0.188781	0.0857445
PE(43:1)	PE(43:1)	842.665	6.7244	PE	NormPhase_negative	0	0.0463846	0	0.105495	0	0	0.0537579	0.268354	0.100441	0	0	0
PE(43:2)	PE(43:2)	840.649	6.7424	PE	NormPhase_negative	0.114604	0	0.0811069	0	0.0469836	0.0520018	0.0358337	0.0733045	0.0539749	0	0.0228036	0
PE(43:4)	PE(43:4)	836.618	6.6331	PE	NormPhase_negative	0.375697	0.693324	0.341193	0.384388	0.218989	0.206683	0.401228	0.0976639	0.421441	0.265129	0.459871	0.406321
PE(43:5)	PE(43:5)	834.602	6.6347	PE	NormPhase_negative	0.467919	0.475811	0.274037	0.123691	0.427101	0.299342	0.202371	0.239684	0.163574	0	0.384413	0.192699
PE(44:1)	PE(44:1)	856.68	6.6882	PE	NormPhase_negative	0.221694	0.597314	0.268789	0.178613	0.486123	0.144121	1.24487	1.27854	1.32918	0	0.072818	0.055838
PE(44:10)	PE(44:10)	838.54	6.5263	PE	NormPhase_negative	0.117199	0.322772	0.20556	0.123323	0.0622889	0.0978213	0.12699	0.14922	0.158092	0	0.147521	0.118364
PE(44:11)	PE(44:11)	836.524	6.5269	PE	NormPhase_negative	0.328613	0.493947	0.25964	0.439271	0.546385	0.708537	0.113966	0.0826977	0.231772	0.0383871	0.139866	0.181995
PE(44:12)	PE(44:12)	834.509	6.4983	PE	NormPhase_negative	0.252344	0.290272	0.273586	0.239952	0.286209	0.443918	0.134164	0.134346	0.0390294	0.133298	0.0916065	0.147014
PE(44:2)	PE(44:2)	854.665	6.6883	PE	NormPhase_negative	0.279844	0.397014	0.15961	0.222807	0.339247	0.439696	0.645475	0.131046	0.803441	0.154011	0.0986154	0.0659953
PE(44:3)	PE(44:3)	852.649	6.5988	PE	NormPhase_negative	0.602047	0.562837	0.430705	0.248561	0.206073	0.310223	0.91557	0.501208	1.15835	0.453016	0.658834	0.431787
PE(44:4)	PE(44:4)	850.634	6.5986	PE	NormPhase_negative	12.4434	11.1291	10.3695	7.19183	7.36465	7.4841	17.7675	18.9961	17.6292	12.7433	12.3719	10.8987
PE(44:5)	PE(44:5)	848.618	6.5987	PE	NormPhase_negative	12.0028	10.4642	10.2826	7.15972	7.30886	6.29229	10.2197	11.4548	9.67557	8.00492	6.90059	6.47821
PE(44:6)	PE(44:6)	846.602	6.5986	PE	NormPhase_negative	5.73934	6.47111	5.31998	3.05431	3.64463	3.58348	5.48637	5.75226	4.5545	4.06144	3.36658	3.26623
PE(44:7)	PE(44:7)	844.587	6.5959	PE	NormPhase_negative	5.00697	4.29089	4.69706	3.07333	2.38912	2.80034	2.54794	3.25595	2.58668	3.06322	2.60285	2.10018
PE(44:8)	PE(44:8)	842.571	6.5628	PE	NormPhase_negative	0.285871	0.531887	0.334021	0.087414	0	0.108399	0.189655	0	0	0.183904	0.0806857	0.140225
PE(44:9)	PE(44:9)	840.555	6.5449	PE	NormPhase_negative	0.0785641	0.18123	0.0539592	0.162094	0.105954	0.0469488	0	0.0761322	0.0629913	0.176859	0.0462198	0.0378559
PE(45:4)	PE(45:4)	864.649	6.5449	PE	NormPhase_negative	0.15689	0.271434	0.131473	0.0758865	0	0.0736849	0.401485	0.582253	0.864086	0.0722186	0.245116	0.203832
PE(45:5)	PE(45:5)	862.634	6.5599	PE	NormPhase_negative	0.19528	0.271887	0.157453	0.146714	0.14489	0.121545	0.247592	0.0825007	0.182299	0.0646265	0.0960627	0
PE(46:10)	PE(46:10)	866.572	6.5179	PE	NormPhase_negative	0	0	0	0	0	0	0	0	0	0.0877988	0	0
PE(46:12)	PE(46:12)	862.541	6.4724	PE	NormPhase_negative	0.012271	0	0	0	0	0	0.0109702	0	0.0115994	0	0.0155288	0
PE(46:2)	PE(46:2)	882.696	6.6257	PE	NormPhase_negative	0	0.0815328	0.149863	0.108055	0	0	0.0887522	0	0.179486	0	0	0
PE(46:3)	PE(46:3)	880.681	6.545	PE	NormPhase_negative	0	0.105735	0.0192287	0.0349083	0.0806482	0	0.340929	0.089906	0.118571	0	0	0
PE(46:4)	PE(46:4)	878.665	6.527	PE	NormPhase_negative	0.502488	0.755051	0.38745	0.568165	0.331634	0.415935	2.43934	2.65074	2.32301	0.539436	0.560225	0.551572
PE(46:5)	PE(46:5)	876.65	6.545	PE	NormPhase_negative	1.46044	1.3913	1.29739	1.39445	0.858709	1.31937	2.70987	2.49527	2.20258	1.02399	0.849322	0.655226
PE(46:6)	PE(46:6)	874.634	6.527	PE	NormPhase_negative	3.57058	3.56004	2.80244	2.04351	2.10422	1.84032	3.77158	3.47511	4.2278	2.00748	1.97856	1.85464
PE(46:7)	PE(46:7)	872.618	6.527	PE	NormPhase_negative	1.46715	1.73914	1.61586	0.926649	0.719615	1.18255	1.52152	1.45189	0.877229	0.768307	0.800438	0.692155
PE(46:8)	PE(46:8)	870.603	6.5179	PE	NormPhase_negative	0	0.0390199	0	0.0129121	0	0.0350717	0	0	0.0253907	0	0	0
PE(47:6)	PE(47:6)	888.65	6.4909	PE	NormPhase_negative	0	0.0368333	0.0274404	0	0	0.0414458	0.0551641	0.0410953	0.0431157	0	0	0
PE(48:4)	PE(48:4)	906.698	6.4908	PE	NormPhase_negative	0	0	0	0.0408511	0.0262565	0	0.202987	0.171823	0.147993	0	0	0
PE(48:5)	PE(48:5)	904.682	6.4891	PE	NormPhase_negative	0.0148182	0.0542115	0.0453175	0.122665	0.0483766	0.141017	0.32391	0.239395	0.245762	0	0.0620555	0
PE(48:6)	PE(48:6)	902.666	6.4727	PE	NormPhase_negative	0.141204	0.237439	0.22039	0.150752	0.205608	0.12998	0.60096	0.625592	0.682484	0.0528011	0.0843966	0.0773145
PE(50:2)	PE(50:2)	938.759	6.5269	PE	NormPhase_negative	0.415958	0.470908	0.535996	0.417617	0.470459	0.383256	1.02428	0.902077	1.19136	0	0.0508099	0.0575976
PE(50:5)	PE(50:5)	932.714	6.4355	PE	NormPhase_negative	0	0	0	0	0.0136759	0.0110913	0.128992	0.148731	0.0799958	0	0	0
PE(50:6)	PE(50:6)	930.698	6.4354	PE	NormPhase_negative	0	0	0	0	0	0	0.0984335	0.0650544	0.135412	0	0	0
PE(52:2)	PE(52:2)	966.791	6.4729	PE	NormPhase_negative	0.31574	0.365661	0.33621	0.280758	0.243095	0.250781	0.661802	0.69907	0.491671	0.0308863	0	0
PE(O-28:0)	PE(O-28:0)	620.467	7.1964	PE_O	NormPhase_negative	0.460299	0.309247	0.388646	0.332677	0.327716	0.334888	0.471773	0.472063	0.335219	0.234877	0.277257	0.278689
PE(O-28:1)	PE(O-28:1)	618.451	7.2305	PE_O	NormPhase_negative	0.721962	0.926805	0.678159	0.804434	0.650684	0.682809	1.12625	1.09724	0.978836	0.604298	0.455955	0.470745
PE(O-28:2)	PE(O-28:2)	616.436	7.2147	PE_O	NormPhase_negative	0.138641	0.149246	0.155404	0.0882837	0.0808574	0.221946	0.173521	0.134378	0.197102	0.0535059	0.0485574	0.0534798
PE(O-29:0)	PE(O-29:0)	634.483	7.1411	PE_O	NormPhase_negative	0.161056	0.134486	0.114611	0.603053	0.4924	0.563412	0.397831	0.450438	0.534122	0.510985	0.469024	0.386886
PE(O-29:1)	PE(O-29:1)	632.467	7.178	PE_O	NormPhase_negative	0.755332	0.765566	0.65336	2.39433	2.27374	2.72322	2.30663	2.21046	2.33089	1.37253	1.39137	1.32033
PE(O-29:2)	PE(O-29:2)	630.451	7.1776	PE_O	NormPhase_negative	0.160264	0.150329	0.178079	0.196037	0.289775	0.202835	0.271654	0.200826	0.193233	0.197136	0.105427	0.110439
PE(O-30:0)	PE(O-30:0)	648.498	7.1255	PE_O	NormPhase_negative	3.4577	3.57495	3.40293	2.91645	2.29588	2.73698	3.27661	3.38658	2.99471	2.53476	2.38463	2.35836
PE(O-30:1)	PE(O-30:1)	646.483	7.1597	PE_O	NormPhase_negative	18.3773	18.3166	17.2131	10.2667	9.41436	10.937	17.0992	16.3651	17.0935	12.2615	12.3699	10.9781
PE(O-30:2)	PE(O-30:2)	644.467	7.1412	PE_O	NormPhase_negative	5.1984	5.23999	5.08249	9.58871	9.30854	9.94896	7.56154	7.60709	7.65208	2.84555	2.91083	2.64284
PE(O-31:0)	PE(O-31:0)	662.514	7.0866	PE_O	NormPhase_negative	0.645383	0.558084	0.570612	1.11235	1.38307	1.43794	1.17455	1.16761	1.39515	1.69379	1.49167	1.43528
PE(O-31:1)	PE(O-31:1)	660.498	7.1231	PE_O	NormPhase_negative	5.36263	5.29498	5.29516	7.78817	7.72601	8.13048	9.9544	10.1303	9.41724	10.5425	9.86867	9.26723
PE(O-31:2)	PE(O-31:2)	658.483	7.1047	PE_O	NormPhase_negative	3.16082	3.11043	2.91416	5.69956	5.56656	6.27615	5.16522	5.30545	4.97793	4.10866	3.70245	3.62223
PE(O-32:0)	PE(O-32:0)	676.529	7.0677	PE_O	NormPhase_negative	6.66166	5.85722	5.92007	4.84923	4.48114	5.04483	6.42885	6.1438	6.02386	5.91003	5.16671	5.45455
PE(O-32:1)	PE(O-32:1)	674.513	7.0865	PE_O	NormPhase_negative	36.2058	35.4404	35.1511	19.6081	20.3199	21.6047	36.9235	38.6459	36.1757	36.164	33.1427	32.7717
PE(O-32:2)	PE(O-32:2)	672.498	7.0683	PE_O	NormPhase_negative	216.046	209.92	203.619	182.274	189.328	199.533	250.262	263.019	248.9	188.536	167.882	169.803
PE(O-32:3)	PE(O-32:3)	670.483	7.0495	PE_O	NormPhase_negative	2.72225	2.27402	2.30324	2.82754	3.12596	3.16716	3.32861	3.52096	3.05375	2.54503	2.28474	2.25667
PE(O-32:4)	PE(O-32:4)	668.467	6.9981	PE_O	NormPhase_negative	0.225858	0.220558	0.172136	0.16974	0.158741	0.101592	0.21213	0.275376	0.299847	0.168184	0.143715	0.17847
PE(O-33:0)	PE(O-33:0)	690.545	7.0139	PE_O	NormPhase_negative	0.695014	0.590133	0.595954	1.59959	1.55532	1.66296	1.40972	1.5373	1.23523	2.25091	1.8306	1.88568
PE(O-33:1)	PE(O-33:1)	688.529	7.0568	PE_O	NormPhase_negative	7.4676	7.39728	7.03444	10.8109	11.3528	11.6821	13.8569	14.7737	13.2475	18.3524	17.0845	16.7482
PE(O-33:2)	PE(O-33:2)	686.513	7.032	PE_O	NormPhase_negative	31.0716	28.3077	28.2874	40.3407	42.7522	45.3655	49.9997	50.7718	46.9625	53.0359	47.4146	47.1061
PE(O-33:3)	PE(O-33:3)	684.498	7.0136	PE_O	NormPhase_negative	1.12713	1.27097	1.11818	1.79968	1.96786	2.00329	1.87494	1.85628	1.7305	1.67712	1.633	1.61279
PE(O-34:0)	PE(O-34:0)	704.56	6.9831	PE_O	NormPhase_negative	2.82957	2.21677	2.65823	1.83928	1.70477	1.86734	3.20605	3.48522	2.99345	3.30104	3.36712	3.06982
PE(O-34:1)	PE(O-34:1)	702.544	6.9597	PE_O	NormPhase_negative	36.177	33.48	32.8379	24.6077	26.5132	27.1003	43.1706	45.9952	42.8318	48.6979	45.8405	45.3562
PE(O-34:2)	PE(O-34:2)	700.529	6.9783	PE_O	NormPhase_negative	459.84	431.236	416.445	300.382	325.445	321.369	537.605	576.873	522.058	540.034	507.844	489.208
PE(O-34:3)	PE(O-34:3)	698.514	6.9756	PE_O	NormPhase_negative	95.2902	88.4565	86.9873	92.6482	98.6281	98.9972	103.093	110.835	101.479	88.0092	83.793	80.1114
PE(O-34:4)	PE(O-34:4)	696.498	6.9416	PE_O	NormPhase_negative	5.86207	5.30356	5.10671	6.59386	6.49305	6.94782	7.33188	8.04874	7.08224	6.19182	5.68655	5.56635
PE(O-34:5)	PE(O-34:5)	694.482	6.9232	PE_O	NormPhase_negative	0.370983	0.380171	0.277952	0.522145	0.50235	0.522919	0.520215	0.781738	0.539418	0.297888	0.299085	0.325245
PE(O-35:0)	PE(O-35:0)	718.576	6.9239	PE_O	NormPhase_negative	0.105473	0.0383317	0.201378	0.2659	0.223497	0.214793	0.347028	0.311929	0.368114	0.767604	0.380399	0.644545
PE(O-35:1)	PE(O-35:1)	716.56	6.9235	PE_O	NormPhase_negative	3.00394	2.23056	1.93198	4.05469	4.50491	4.56236	5.56663	5.79382	5.24573	7.69241	7.29084	7.47098
PE(O-35:2)	PE(O-35:2)	714.545	6.9426	PE_O	NormPhase_negative	31.403	29.8282	28.2976	39.3573	43.6164	41.1716	52.4745	58.5791	50.334	68.4507	62.5988	63.9576
PE(O-35:3)	PE(O-35:3)	712.529	6.9235	PE_O	NormPhase_negative	12.3972	11.6237	11.1157	17.9188	19.0464	18.8958	17.0846	17.6542	17.0876	19.5141	18.1177	18.6455
PE(O-35:4)	PE(O-35:4)	710.514	6.8856	PE_O	NormPhase_negative	2.7227	2.52155	2.66102	5.13836	4.99919	5.19325	3.68681	3.64399	3.46358	4.45774	3.78851	3.96003
PE(O-35:5)	PE(O-35:5)	708.498	6.8694	PE_O	NormPhase_negative	0.549903	0.588543	0.644986	1.79947	1.62911	1.60442	1.16946	0.92289	1.0564	0.85335	0.874024	0.761597
PE(O-35:6)	PE(O-35:6)	706.482	6.8691	PE_O	NormPhase_negative	0.163437	0.193042	0.203225	0.507172	0.391998	0.561901	0.18027	0.224637	0.361008	0.237415	0.220792	0.259174
PE(O-36:0)	PE(O-36:0)	732.592	6.9061	PE_O	NormPhase_negative	0.384557	0.423234	0.385537	0.50324	0.38089	0.527009	0.464652	0.451425	0.392807	0.558663	0.420458	0.436683
PE(O-36:1)	PE(O-36:1)	730.576	6.8697	PE_O	NormPhase_negative	19.6156	19.3488	17.7766	13.4926	14.204	14.2646	25.9227	27.0742	26.1474	32.6347	29.8933	30.4602
PE(O-36:2)	PE(O-36:2)	728.56	6.9052	PE_O	NormPhase_negative	163.955	152.579	151.283	96.2893	105.416	103.186	211.531	218.864	209	235.662	211.171	218.692
PE(O-36:3)	PE(O-36:3)	726.545	6.8872	PE_O	NormPhase_negative	218.113	202.614	196.922	167.929	174.624	176.129	221.441	230.75	223.341	249.105	227.547	236.49
PE(O-36:4)	PE(O-36:4)	724.529	6.8674	PE_O	NormPhase_negative	73.8038	69.4075	66.9701	76.3718	79.2302	80.0783	84.5948	85.3895	82.6915	84.8382	75.9551	77.5292
PE(O-36:5)	PE(O-36:5)	722.514	6.8328	PE_O	NormPhase_negative	115.38	108.99	106.057	148.45	155.758	157.224	141.195	147.634	138.64	124.316	112.759	116.761
PE(O-36:6)	PE(O-36:6)	720.498	6.8328	PE_O	NormPhase_negative	49.5748	47.3503	45.2795	52.6458	55.0416	55.0846	56.8981	57.5527	54.4419	50.5885	45.395	47.1911
PE(O-36:7)	PE(O-36:7)	718.483	6.8331	PE_O	NormPhase_negative	0.424995	0.352818	0.390767	0.429784	0.474746	0.422422	0.365446	0.465044	0.294662	0.42449	0.331256	0.243252
PE(O-37:1)	PE(O-37:1)	744.592	6.8509	PE_O	NormPhase_negative	1.285	1.06895	0.883651	1.70417	1.64375	1.42195	1.19098	1.42217	1.60006	2.38689	2.10385	2.34029
PE(O-37:2)	PE(O-37:2)	742.576	6.8694	PE_O	NormPhase_negative	7.27394	6.33159	6.81387	8.64257	8.65988	8.69399	8.38163	8.36171	8.61081	12.4107	11.106	11.1682
PE(O-37:3)	PE(O-37:3)	740.561	6.8493	PE_O	NormPhase_negative	6.4984	6.44681	6.24478	7.01121	7.05773	7.05598	7.59932	8.0593	7.60683	11.6454	10.461	10.473
PE(O-37:4)	PE(O-37:4)	738.545	6.8153	PE_O	NormPhase_negative	8.43652	7.61481	7.72247	12.0852	12.8624	12.7823	11.8824	11.5718	11.1014	16.6634	13.8661	15.1574
PE(O-37:5)	PE(O-37:5)	736.529	6.797	PE_O	NormPhase_negative	10.314	9.72408	9.34074	20.8238	22.9471	22.7137	17.3811	18.5409	16.2612	20.517	18.8665	19.9402
PE(O-37:6)	PE(O-37:6)	734.514	6.813	PE_O	NormPhase_negative	5.21849	4.27352	4.56189	8.92925	9.15868	9.27566	8.09991	8.68762	7.9342	9.5574	7.65982	8.7175
PE(O-37:7)	PE(O-37:7)	732.498	6.7966	PE_O	NormPhase_negative	0.846622	0.681432	0.812429	1.61858	2.01203	1.83902	1.0595	1.02982	1.20724	1.24531	1.09497	1.15768
PE(O-38:0)	PE(O-38:0)	760.623	6.8507	PE_O	NormPhase_negative	0.298498	0.252449	0.237108	0.317679	0.170851	0.248913	0.311217	0.303468	0.305681	0.322602	0.389803	0.278646
PE(O-38:1)	PE(O-38:1)	758.607	6.8147	PE_O	NormPhase_negative	5.58351	5.02576	5.11631	2.64124	2.77414	2.6959	4.73908	5.22396	5.18062	7.40458	6.59138	6.86868
PE(O-38:2)	PE(O-38:2)	756.591	6.8331	PE_O	NormPhase_negative	29.5447	27.2888	27.9155	14.961	16.129	15.6106	24.1777	24.9412	23.283	30.487	27.3896	28.7916
PE(O-38:3)	PE(O-38:3)	754.576	6.815	PE_O	NormPhase_negative	31.5952	29.7854	29.6519	19.3386	20.1404	19.8739	21.8865	22.4163	21.7884	31.5545	27.8135	29.1598
PE(O-38:4)	PE(O-38:4)	752.56	6.7785	PE_O	NormPhase_negative	45.2121	40.7673	40.0218	33.9089	35.4255	35.6494	60.1109	62.2616	55.2341	75.7294	64.2395	70.2814
PE(O-38:5)	PE(O-38:5)	750.544	6.7602	PE_O	NormPhase_negative	130.604	117.438	121.687	119.056	136.652	131.99	184.364	192.343	176.062	187.665	165.695	180.252
PE(O-38:6)	PE(O-38:6)	748.529	6.7773	PE_O	NormPhase_negative	203.272	181.502	185.793	214.815	238.731	236.191	222.946	236.164	216.25	218.377	193.088	201.978
PE(O-38:7)	PE(O-38:7)	746.514	6.7589	PE_O	NormPhase_negative	192.762	169.83	177.652	181.867	211.589	202.434	184.148	192.59	175.602	188.286	162.295	177.074
PE(O-38:8)	PE(O-38:8)	744.498	6.7425	PE_O	NormPhase_negative	0.66569	0.411808	0.484364	0.457251	0.767756	0.620379	0.968439	0.634217	1.08464	0.551292	0.611144	0.5445
PE(O-39:1)	PE(O-39:1)	772.623	6.7811	PE_O	NormPhase_negative	0.200829	0.194322	0.285912	0.196369	0.183574	0.165148	0.230906	0.304555	0.131822	0.404965	0.298098	0.228231
PE(O-39:2)	PE(O-39:2)	770.607	6.813	PE_O	NormPhase_negative	1.55958	1.5249	1.32167	1.6223	1.77415	1.97	1.45819	1.55647	1.29952	2.44073	1.93667	2.19099
PE(O-39:3)	PE(O-39:3)	768.591	6.7787	PE_O	NormPhase_negative	1.95168	1.63933	1.65741	1.7979	1.97743	2.0246	1.18416	1.46089	1.21294	2.11225	1.84891	1.91119
PE(O-39:4)	PE(O-39:4)	766.576	6.7424	PE_O	NormPhase_negative	2.41752	2.22703	2.08212	2.16648	2.55899	2.48365	2.4536	2.57811	2.33283	3.68238	3.2694	3.65215
PE(O-39:5)	PE(O-39:5)	764.56	6.7408	PE_O	NormPhase_negative	3.87998	3.97874	3.96909	5.58761	8.42	7.40806	5.69286	6.39307	5.11779	6.83464	6.32875	6.69851
PE(O-39:6)	PE(O-39:6)	762.544	6.7426	PE_O	NormPhase_negative	10.0892	9.35637	9.19613	18.7376	21.2146	21.6454	15.1152	14.5293	13.3404	16.8509	15.5407	15.8342
PE(O-39:7)	PE(O-39:7)	760.529	6.7064	PE_O	NormPhase_negative	14.3259	13.9919	13.5064	25.3427	31.896	28.7076	21.2334	23.1723	21.0045	29.4615	26.6444	28.3164
PE(O-40:1)	PE(O-40:1)	786.638	6.7421	PE_O	NormPhase_negative	0.904948	0.631397	0.710972	0.410397	0.310332	0.395413	0.725816	0.408887	0.885058	1.07914	0.981579	1.01374
PE(O-40:2)	PE(O-40:2)	784.623	6.76	PE_O	NormPhase_negative	5.47538	5.54274	5.41001	2.83256	3.10647	2.92016	4.40845	4.15045	3.85685	6.26185	5.70144	5.63857
PE(O-40:3)	PE(O-40:3)	782.607	6.7424	PE_O	NormPhase_negative	9.1965	8.50174	8.85934	5.24352	6.14981	5.83535	4.7911	5.315	4.51345	7.66856	6.98139	7.41197
PE(O-40:4)	PE(O-40:4)	780.592	6.7063	PE_O	NormPhase_negative	8.82733	8.79814	7.67387	6.01381	6.78715	6.63389	7.04763	5.92513	6.68441	9.87351	9.65078	9.09374
PE(O-40:5)	PE(O-40:5)	778.576	6.705	PE_O	NormPhase_negative	24.2469	23.1229	21.5377	18.7264	21.3716	21.9118	26.6305	26.8319	24.0542	28.44	28.6102	28.495
PE(O-40:6)	PE(O-40:6)	776.56	6.7063	PE_O	NormPhase_negative	107.871	102.812	97.2367	83.7727	101.211	91.8158	137.57	141.847	126.666	134.694	126.799	130.899
PE(O-40:7)	PE(O-40:7)	774.545	6.6703	PE_O	NormPhase_negative	219.377	217.29	201.227	176.349	216.891	195.271	288.087	290.329	267.053	295.1	285.027	289.608
PE(O-40:8)	PE(O-40:8)	772.529	6.6524	PE_O	NormPhase_negative	117.974	113.713	106.242	114.985	142.168	131.425	93.622	101.889	91.6267	99.5092	99.2045	96.67
PE(O-40:9)	PE(O-40:9)	770.513	6.65	PE_O	NormPhase_negative	0.771403	0.725252	0.693049	0.994737	0.930289	1.03898	0.189056	0.631677	0.351211	0.412155	0.392933	0.525577
PE(O-41:3)	PE(O-41:3)	796.623	6.7246	PE_O	NormPhase_negative	0.427576	0.239708	0.364409	0.14555	0.266212	0.165391	0.115713	0.0743866	0.148414	0.422281	0.182967	0.345776
PE(O-41:4)	PE(O-41:4)	794.607	6.7058	PE_O	NormPhase_negative	0.358953	0.221314	0.119747	0.1778	0.376483	0.398195	0.190236	0.235808	0.160651	0.37027	0.332614	0.493073
PE(O-41:5)	PE(O-41:5)	792.592	6.6714	PE_O	NormPhase_negative	0.632534	0.742183	0.768591	1.18229	1.20895	0.955252	1.04975	0.942206	1.1818	0.996809	0.583494	1.0752
PE(O-41:6)	PE(O-41:6)	790.576	6.7041	PE_O	NormPhase_negative	4.09449	3.37684	3.74777	5.04147	6.27865	5.73459	5.84744	5.01033	4.57572	6.15714	6.0137	5.98421
PE(O-41:7)	PE(O-41:7)	788.56	6.6523	PE_O	NormPhase_negative	6.77487	6.03506	5.90004	8.07295	10.1658	8.49311	9.54039	9.54543	8.03501	9.83401	9.77609	9.78363
PE(O-41:8)	PE(O-41:8)	786.545	6.6165	PE_O	NormPhase_negative	2.11249	1.93176	1.63768	2.66626	3.16953	3.02656	1.99688	1.52214	1.40932	2.09188	2.86632	2.07781
PE(O-42:2)	PE(O-42:2)	812.654	6.7065	PE_O	NormPhase_negative	0.566658	0.458859	0.563325	0.0542401	0.378934	0.201147	0.0405598	0.092536	0.109073	0.304727	0.513837	0.44523
PE(O-42:3)	PE(O-42:3)	810.639	6.7059	PE_O	NormPhase_negative	2.3098	2.24944	2.25992	1.71664	1.70819	1.59125	0.959601	0.748469	0.922949	1.50912	1.65328	1.4405
PE(O-42:4)	PE(O-42:4)	808.623	6.6702	PE_O	NormPhase_negative	1.74381	1.92854	1.64579	1.51273	1.4841	1.03631	1.04408	0.877143	1.17887	1.59342	2.08096	1.27456
PE(O-42:5)	PE(O-42:5)	806.607	6.6352	PE_O	NormPhase_negative	4.59609	4.86121	4.6644	3.9446	5.04557	4.06297	4.38076	4.66425	4.26708	5.50689	5.55238	5.47867
PE(O-42:6)	PE(O-42:6)	804.592	6.6693	PE_O	NormPhase_negative	23.3954	23.68	21.1773	15.9065	17.9681	15.3781	27.0187	26.8711	24.263	28.9748	27.513	26.6054
PE(O-42:7)	PE(O-42:7)	802.576	6.6166	PE_O	NormPhase_negative	41.3042	39.8824	37.9285	29.2407	30.8539	30.0999	50.9859	55.8913	50.9676	55.6695	53.1048	50.2035
PE(O-42:8)	PE(O-42:8)	800.561	6.5987	PE_O	NormPhase_negative	20.1929	17.1472	17.8554	15.5664	15.6863	16.7709	16.455	17.5861	16.3649	16.603	17.1838	14.7086
PE(O-43:7)	PE(O-43:7)	816.592	6.5807	PE_O	NormPhase_negative	1.04996	0.956891	0.735372	1.02039	0.973101	0.827633	1.13373	1.07032	0.93022	1.32594	1.63183	1.22609
PE(O-44:5)	PE(O-44:5)	834.639	6.5449	PE_O	NormPhase_negative	0.881283	0.662231	0.89621	1.08361	0.788366	0.810471	0.205884	0.283739	0.151424	0.84496	0.611084	0.373358
PE(O-44:6)	PE(O-44:6)	832.623	6.545	PE_O	NormPhase_negative	3.51512	2.94038	3.10563	3.62973	2.84037	3.62047	1.11376	1.23958	1.59283	2.27701	1.7867	1.84588
PE(O-44:7)	PE(O-44:7)	830.608	6.545	PE_O	NormPhase_negative	4.40166	4.44664	3.87942	4.48411	4.04848	4.69676	2.85133	2.52716	2.14093	3.6392	3.08168	2.84806
PE(O-44:8)	PE(O-44:8)	828.592	6.5417	PE_O	NormPhase_negative	2.47737	3.18821	2.94376	2.81492	2.64223	3.51406	0.981868	1.06099	1.17672	1.91877	1.63744	1.78373
PE(O-46:6)	PE(O-46:6)	860.655	6.5067	PE_O	NormPhase_negative	0.334503	0.285069	0.347607	0.3576	0.249769	0.430616	0.0725665	0.0750706	0.0124326	0.142742	0.251155	0.13892
PE(O-46:7)	PE(O-46:7)	858.639	6.4909	PE_O	NormPhase_negative	1.2612	1.41176	1.25922	0.734666	1.12854	1.58413	0.393493	0.297938	0.349601	0.915747	0.909269	0.980534
PE(O-46:8)	PE(O-46:8)	856.624	6.4727	PE_O	NormPhase_negative	1.66816	1.64695	1.39391	1.36876	1.4386	1.53321	0.485232	0.474751	0.411618	0.930618	0.998867	0.834886
PG(29:0)	PG(29:0)	679.456	8.1222	PG	NormPhase_negative	0.146427	0.107435	0.138966	0.43841	0.327359	0.433647	0.204662	0.0387698	0.122866	0.0895178	0.131733	0.148897
PG(30:0)	PG(30:0)	693.472	8.1044	PG	NormPhase_negative	2.71296	3.25061	3.40728	3.49385	3.92778	4.51883	2.61416	2.91471	3.36441	1.67038	1.43328	1.51599
PG(30:1)	PG(30:1)	691.456	8.1029	PG	NormPhase_negative	2.44854	2.94837	2.92445	4.04082	3.72626	4.1701	1.76333	1.78858	1.64918	1.19705	0.852773	0.935595
PG(31:0)	PG(31:0)	707.488	8.0845	PG	NormPhase_negative	0.49301	0.83766	0.671039	1.79361	1.85171	1.7843	0.823417	0.864175	0.912952	0.81278	0.681091	0.604801
PG(31:1)	PG(31:1)	705.472	8.0682	PG	NormPhase_negative	0.575456	0.582651	0.556311	1.45051	1.4817	1.65696	0.588439	0.619523	0.45012	0.603509	0.383498	0.543611
PG(32:0)	PG(32:0)	721.503	8.0665	PG	NormPhase_negative	5.74844	5.85085	5.89539	7.48949	7.13581	7.9075	6.16899	6.01482	6.49426	3.99523	3.30182	3.67071
PG(32:1)	PG(32:1)	719.488	8.0494	PG	NormPhase_negative	21.4158	22.6659	22.4758	22.0108	23.788	23.6218	17.6928	18.3141	18.0321	10.8601	9.84511	10.9772
PG(32:2)	PG(32:2)	717.472	8.0392	PG	NormPhase_negative	4.4033	4.99109	5.23598	8.46673	7.03997	7.74321	3.08857	3.47837	3.15749	2.38278	2.22983	2.05194
PG(33:0)	PG(33:0)	735.519	8.032	PG	NormPhase_negative	0.813224	1.03206	0.816258	1.85484	1.98553	2.01428	1.47904	1.54276	1.39577	1.21121	1.29215	1.38392
PG(33:1)	PG(33:1)	733.504	8.0279	PG	NormPhase_negative	3.22215	3.25857	3.16698	4.97528	5.86876	6.51102	4.02666	3.58514	3.90699	3.00284	2.74909	2.76979
PG(33:2)	PG(33:2)	731.488	8.0136	PG	NormPhase_negative	0.826576	0.735504	0.682002	1.51629	1.51376	1.69117	0.751025	0.663993	0.602504	0.761676	0.721152	0.691522
PG(34:0)	PG(34:0)	749.534	8.0137	PG	NormPhase_negative	1.88117	1.79698	1.89195	0.99583	1.25587	9.37613	4.49311	2.42552	2.1208	2.03378	1.89147	4.90404
PG(34:1)	PG(34:1)	747.519	7.9959	PG	NormPhase_negative	117.184	122.48	122.243	93.363	96.7092	102.556	98.521	104.934	99.8116	60.2243	58.2596	55.2
PG(34:2)	PG(34:2)	745.504	7.9955	PG	NormPhase_negative	28.3198	32.2028	30.1034	26.7091	23.9936	26.7142	19.6903	20.533	18.4296	20.0592	18.6653	17.6402
PG(34:3)	PG(34:3)	743.488	7.9924	PG	NormPhase_negative	1.64134	1.85447	1.81205	2.24964	1.69371	2.20911	0.913208	1.12563	0.932049	1.14702	0.918843	1.00711
PG(35:0)	PG(35:0)	763.55	7.9871	PG	NormPhase_negative	0.232973	0.199578	0.245067	0.118621	0	0.238517	0.359651	0.497737	0.23377	0.435955	0.531898	0.297917
PG(35:1)	PG(35:1)	761.534	7.9777	PG	NormPhase_negative	6.11711	6.66061	7.06692	7.99095	8.18166	8.37516	7.26396	7.2765	7.58341	6.1155	5.39177	5.15161
PG(35:2)	PG(35:2)	759.519	7.966	PG	NormPhase_negative	2.33481	2.94591	2.20947	2.67039	2.49416	2.56501	2.21083	1.90435	2.29733	3.30675	2.92107	2.69026
PG(36:0)	PG(36:0)	777.566	7.9691	PG	NormPhase_negative	0	0	0	0	0	0	0	0	0	0.0555234	0.264014	0.28282
PG(36:1)	PG(36:1)	775.55	7.957	PG	NormPhase_negative	143.424	153.771	148.354	70.2307	65.4233	71.3221	106.485	108.171	99.5887	63.3994	58.8757	55.7572
PG(36:2)	PG(36:2)	773.535	7.9419	PG	NormPhase_negative	41.4851	47.3537	44.3923	22.8146	19.8592	22.9326	24.7531	23.0916	22.0893	27.6392	26.5164	24.6111
PG(36:3)	PG(36:3)	771.519	7.9417	PG	NormPhase_negative	5.93189	6.41717	5.93017	4.55564	3.90698	4.68766	4.08044	3.99076	3.71269	5.64162	5.05079	4.97441
PG(36:4)	PG(36:4)	769.503	7.9293	PG	NormPhase_negative	1.98918	2.08569	2.23972	2.41267	2.10736	2.228	1.91863	1.79065	1.82602	1.74047	1.50692	1.35541
PG(36:5)	PG(36:5)	767.488	7.924	PG	NormPhase_negative	0.801756	1.10486	0.978218	1.05743	0.927677	1.31284	0.858835	0.554005	0.62829	0.548349	0.54751	0.523608
PG(37:1)	PG(37:1)	789.566	7.9373	PG	NormPhase_negative	1.2733	1.59921	1.49858	1.48675	1.32065	1.35209	1.54862	1.28333	1.08336	0.995551	0.823503	0.716229
PG(37:2)	PG(37:2)	787.55	7.9237	PG	NormPhase_negative	0.813245	1.04731	0.834417	0.763267	0.554641	0.665486	0.472093	0.482064	0.539303	0.748052	0.731305	0.646827
PG(37:3)	PG(37:3)	785.535	7.9099	PG	NormPhase_negative	0.146036	0.232939	0.0777667	0.157368	0.145954	0.0926168	0.136838	0.154808	0.0457391	0.157504	0.183171	0.177011
PG(38:1)	PG(38:1)	803.582	7.906	PG	NormPhase_negative	1.81234	1.74431	1.66745	0.706073	0.673971	0.749285	1.09222	1.40191	1.22332	0.912149	0.943473	0.728534
PG(38:2)	PG(38:2)	801.566	7.9056	PG	NormPhase_negative	3.2844	3.65427	3.61411	1.08117	1.19629	1.21698	1.31986	1.47041	1.22906	1.81401	1.68637	1.28295
PG(38:3)	PG(38:3)	799.551	7.8925	PG	NormPhase_negative	2.01746	2.64931	2.48145	1.36181	1.13491	1.10222	1.93558	1.75639	1.5093	1.73003	1.62765	1.4365
PG(38:4)	PG(38:4)	797.535	7.8853	PG	NormPhase_negative	3.91022	4.41733	4.51781	2.27195	2.11199	2.45354	3.52683	3.49126	3.37545	2.54418	2.32451	2.14401
PG(38:5)	PG(38:5)	795.519	7.8863	PG	NormPhase_negative	2.72458	3.39274	2.94445	1.95875	1.48733	1.92959	2.45625	2.18368	2.07372	2.40107	2.61915	2.17543
PG(38:6)	PG(38:6)	793.504	7.8842	PG	NormPhase_negative	1.0347	1.11291	1.06488	0.583218	0.652466	0.561992	0.782434	0.604069	0.652154	0.712089	0.580669	0.577748
PG(38:7)	PG(38:7)	791.488	7.8851	PG	NormPhase_negative	0.378879	0.421503	0.428919	0.227017	0.193905	0.167884	0.254868	0.202018	0.277512	0.187172	0.169313	0.244386
PG(40:1)	PG(40:1)	831.613	7.8645	PG	NormPhase_negative	0.507299	0.522827	0.564484	0.235661	0.254443	0.222217	0.460469	0.442866	0.468947	0.167982	0.17366	0.154855
PG(40:2)	PG(40:2)	829.598	7.8634	PG	NormPhase_negative	0.617495	0.826399	0.71646	0.16116	0.182611	0.258074	0.349806	0.217238	0.221439	0.208407	0.225267	0.18705
PG(40:6)	PG(40:6)	821.535	7.8338	PG	NormPhase_negative	1.80978	2.28574	2.06763	0.70441	0.493192	0.542307	1.17283	1.11822	1.16799	1.0179	0.987683	1.0968
PG(40:7)	PG(40:7)	819.52	7.833	PG	NormPhase_negative	2.09098	2.41405	2.3148	0.569337	0.570882	0.579654	1.17019	0.777462	0.925604	1.59339	1.5517	1.36813
PG(42:1)	PG(42:1)	859.645	7.8285	PG	NormPhase_negative	0.310027	0.340297	0.315641	0.0637439	0.0889587	0.182833	0.369932	0.353605	0.338548	0.105048	0.132357	0.0606099
PG(42:8)	PG(42:8)	845.532	7.7237	PG	NormPhase_negative	0.143306	0.166718	0.311331	0.276526	0.148089	0.292188	0.174781	0.154339	0.140163	0.133195	0.333041	0.224307
PI(29:0)	PI(29:0)	767.472	8.7601	PI	NormPhase_negative	0.0378209	0	0	0.249027	0.1253	0.27796	0	0.118302	0.130565	0.0877163	0.032193	0.0619926
PI(30:0)	PI(30:0)	781.488	8.7512	PI	NormPhase_negative	0.305723	0.457608	0.620232	1.25208	1.2721	1.24414	1.16426	1.38198	1.45548	0.851559	0.766071	0.859563
PI(30:1)	PI(30:1)	779.472	8.7511	PI	NormPhase_negative	0.361796	0.371329	0.374402	1.24674	1.62961	1.26522	0.685971	0.781958	0.775763	0.283856	0.206243	0.324094
PI(31:0)	PI(31:0)	795.503	8.7155	PI	NormPhase_negative	0.60536	0.592013	0.452226	2.73552	3.0053	2.78894	1.78325	1.80055	2.03709	1.44649	1.35324	1.3268
PI(31:1)	PI(31:1)	793.488	8.7151	PI	NormPhase_negative	0.131966	0.0435901	0.0547144	0.979332	0.894908	0.828749	0.26066	0.354268	0.323696	0.246003	0.257193	0.241454
PI(32:0)	PI(32:0)	809.518	8.6964	PI	NormPhase_negative	2.80957	3.31676	3.03353	6.45361	7.49004	7.08186	8.65952	7.23653	8.98459	6.25922	5.20768	5.62215
PI(32:1)	PI(32:1)	807.503	8.6965	PI	NormPhase_negative	11.1677	10.8521	11.6307	22.1808	26.4304	24.1009	15.1254	13.1843	16.9179	10.8861	8.31844	9.3418
PI(32:2)	PI(32:2)	805.488	8.6968	PI	NormPhase_negative	0.781288	0.686653	0.846578	1.73562	1.85425	1.66297	0.760931	0.627201	0.832845	0.522552	0.576711	0.45335
PI(33:0)	PI(33:0)	823.535	8.6787	PI	NormPhase_negative	1.32407	1.48088	1.56108	5.56752	6.91555	6.31188	3.65524	3.06492	3.56315	4.10349	3.18247	3.299
PI(33:1)	PI(33:1)	821.519	8.6788	PI	NormPhase_negative	2.86347	2.64589	2.78651	8.83365	9.46023	8.68507	5.28784	3.81921	5.19687	5.22073	3.91503	4.46961
PI(33:2)	PI(33:2)	819.503	8.67	PI	NormPhase_negative	0.29054	0.23178	0.21443	0.675766	0.79732	0.74886	0.204686	0.291974	0.287445	0.298522	0.143633	0.307406
PI(34:0)	PI(34:0)	837.55	8.6611	PI	NormPhase_negative	1.89505	2.22234	2.22667	3.79894	4.01398	3.55046	6.5847	5.18872	6.07622	5.26774	4.48948	4.58733
PI(34:1)	PI(34:1)	835.535	8.6518	PI	NormPhase_negative	142.862	151.806	147.553	168.998	185.563	180.178	180.987	147	178.356	190.916	154.904	157.836
PI(34:2)	PI(34:2)	833.519	8.6426	PI	NormPhase_negative	22.0286	23.3085	24.0046	27.8429	30.136	28.7509	20.3311	16.0444	19.4526	19.8346	16.529	18.7222
PI(34:3)	PI(34:3)	831.503	8.6428	PI	NormPhase_negative	1.19093	1.59039	1.18201	1.52164	1.29533	1.7158	1.1918	0.761387	1.17641	1.15687	1.1061	1.1735
PI(34:4)	PI(34:4)	829.488	8.6429	PI	NormPhase_negative	0.34236	0.308305	0.474524	0.457868	0.266223	0.396467	0.367626	0.165224	0.260013	0.382727	0.367055	0.230386
PI(35:0)	PI(35:0)	851.566	8.625	PI	NormPhase_negative	0.713474	0.600379	0.490447	2.17535	2.67887	2.4702	1.99627	1.6129	1.93085	2.2161	1.93946	1.9467
PI(35:1)	PI(35:1)	849.55	8.6418	PI	NormPhase_negative	10.272	11.9858	10.1447	24.9025	26.5421	28.8238	17.6573	14.4996	18.2913	21.2814	17.1147	18.8527
PI(35:2)	PI(35:2)	847.535	8.6248	PI	NormPhase_negative	5.10281	5.53827	5.26956	8.95994	9.09405	8.58136	6.09351	4.25312	6.08003	8.22777	6.78578	7.00153
PI(35:3)	PI(35:3)	845.519	8.6247	PI	NormPhase_negative	0.923726	0.838393	0.814588	1.58742	1.60026	1.7203	0.914093	0.834476	0.826161	1.49312	1.65408	1.65432
PI(36:1)	PI(36:1)	863.566	8.607	PI	NormPhase_negative	164.951	180.45	177.497	185.198	195.34	193.724	179.655	141.543	179.477	182.072	157.546	161.494
PI(36:2)	PI(36:2)	861.55	8.6069	PI	NormPhase_negative	130.337	141.044	146.017	121.519	131.869	126.657	109.361	84.5568	109.088	124.818	109.281	121.223
PI(36:3)	PI(36:3)	859.535	8.6068	PI	NormPhase_negative	23.6457	26.7353	27.4722	25.2583	27.4902	26.1848	22.7717	16.7823	22.7693	34.7383	30.019	30.7382
PI(36:4)	PI(36:4)	857.519	8.6066	PI	NormPhase_negative	21.5011	24.288	22.9669	21.1805	21.7897	21.8964	28.3536	22.5181	28.1618	27.631	24.7	25.176
PI(36:5)	PI(36:5)	855.503	8.6056	PI	NormPhase_negative	2.70154	3.30855	3.01991	2.99714	3.30856	3.05698	3.23567	2.35589	3.13239	3.54381	3.32669	3.07994
PI(37:1)	PI(37:1)	877.582	8.5979	PI	NormPhase_negative	2.94235	3.15133	2.8626	5.77419	5.55606	6.54793	4.68437	3.09363	4.39788	4.85261	4.20566	5.02816
PI(37:2)	PI(37:2)	875.566	8.5888	PI	NormPhase_negative	12.5388	13.7339	12.7094	13.0718	14.3854	14.3537	8.977	8.094	9.72115	17.7302	14.5455	15.5003
PI(37:3)	PI(37:3)	873.55	8.5711	PI	NormPhase_negative	7.78796	7.48991	7.28235	8.60969	8.54833	9.17452	5.24562	4.97592	5.44025	11.6167	9.98425	10.1856
PI(37:4)	PI(37:4)	871.535	8.5711	PI	NormPhase_negative	2.79285	2.94738	3.51554	5.1372	5.62325	5.25943	3.7596	3.31488	4.18178	5.18364	5.05431	4.52504
PI(37:5)	PI(37:5)	869.519	8.5711	PI	NormPhase_negative	0.528745	0.448481	0.152792	0.510739	0.422623	0.773664	0.415236	0.51708	0.660337	0.750921	0.329633	0.666037
PI(38:1)	PI(38:1)	891.597	8.588	PI	NormPhase_negative	4.3378	5.18028	4.70397	6.10654	6.60176	6.56015	5.4942	4.37606	5.29274	4.44448	4.30527	4.76997
PI(38:2)	PI(38:2)	889.582	8.5707	PI	NormPhase_negative	48.9869	50.0028	49.7358	35.2131	36.6468	36.3045	30.2638	26.1026	32.5486	52.198	47.0662	44.3875
PI(38:3)	PI(38:3)	887.566	8.5532	PI	NormPhase_negative	88.6568	89.4309	88.192	69.6471	73.9198	72.026	62.5043	51.6608	62.6105	115.171	101.119	101.033
PI(38:4)	PI(38:4)	885.55	8.553	PI	NormPhase_negative	135.572	136.323	134.283	95.1806	103.604	100.517	112.355	98.2194	116.555	130.127	119.07	117.323
PI(38:5)	PI(38:5)	883.535	8.553	PI	NormPhase_negative	34.5838	34.197	36.7669	27.7897	29.5633	28.1523	30.8761	26.3687	31.9086	34.9912	31.9528	32.8244
PI(38:6)	PI(38:6)	881.519	8.5532	PI	NormPhase_negative	4.83662	5.43522	5.12481	4.42538	5.37054	4.65392	6.7834	4.86444	5.72226	6.78476	6.12736	5.84627
PI(39:2)	PI(39:2)	903.598	8.5528	PI	NormPhase_negative	1.16666	0.914128	1.46822	1.28082	1.4389	1.38579	0.535145	0.444794	0.92206	1.2323	1.40306	1.48323
PI(39:3)	PI(39:3)	901.582	8.5352	PI	NormPhase_negative	2.7166	3.16919	3.3536	2.87672	2.74594	2.71809	2.30504	1.95865	2.01512	3.40811	3.29907	3.1959
PI(39:4)	PI(39:4)	899.566	8.535	PI	NormPhase_negative	1.50751	1.65364	1.29729	1.63992	2.21204	1.88495	1.45768	1.1371	1.44798	1.87177	1.50012	2.05243
PI(39:5)	PI(39:5)	897.55	8.5351	PI	NormPhase_negative	0.730811	0.624178	0.875651	0.887409	0.876684	1.07697	0.761727	0.889006	0.836504	1.17869	1.23609	0.933195
PI(39:6)	PI(39:6)	895.535	8.5351	PI	NormPhase_negative	0.220603	0.297778	0.276635	0.724255	0.527724	0.659101	0.270284	0.59235	0.509862	0.564578	0.525554	0.585045
PI(40:2)	PI(40:2)	917.613	8.5345	PI	NormPhase_negative	2.24519	1.47983	1.8789	1.33568	1.84039	1.77153	0.937176	1.15212	1.13907	1.40207	1.40327	1.01414
PI(40:3)	PI(40:3)	915.598	8.5171	PI	NormPhase_negative	2.10845	2.2635	2.32228	1.4023	2.00178	1.49709	1.33178	1.43544	1.76116	2.90671	2.24057	1.86229
PI(40:4)	PI(40:4)	913.582	8.5171	PI	NormPhase_negative	4.24484	4.2822	4.94648	3.40455	4.17404	3.24993	4.30397	3.84741	4.69892	4.5672	4.26036	4.77107
PI(40:5)	PI(40:5)	911.566	8.5171	PI	NormPhase_negative	9.4943	10.1234	10.8091	7.66368	9.50072	9.01913	10.9818	9.87063	11.4983	8.79684	8.38028	7.66873
PI(40:6)	PI(40:6)	909.551	8.5171	PI	NormPhase_negative	17.6849	17.2531	17.1049	12.1694	13.96	12.8014	20.3628	17.6085	20.1851	17.3381	17.4955	16.3011
PI(40:7)	PI(40:7)	907.535	8.517	PI	NormPhase_negative	2.95236	3.46371	2.82239	2.76932	2.8878	3.36292	3.42413	2.77839	3.8089	4.0475	3.82356	3.08964
PI(40:8)	PI(40:8)	905.519	8.517	PI	NormPhase_negative	1.40941	1.48718	1.91919	1.23761	1.77069	1.3716	0.846722	1.02751	0.78271	1.08964	1.05462	1.01538
PI(42:6)	PI(42:6)	937.582	8.4814	PI	NormPhase_negative	0.262144	0.681357	0.331624	0.288462	0.592549	0.447492	0.935705	0.409908	0.594934	0.678742	0.224478	0.470492
PS(24:0)	PS(24:0)	622.373	8.8958	PS	NormPhase_negative	1.28681	1.36163	1.25602	1.93485	1.35169	1.80364	1.40726	1.93507	1.47467	1.50868	1.48159	1.63314
PS(26:0)	PS(26:0)	650.405	8.8591	PS	NormPhase_negative	40.7129	41.3108	40.1892	43.411	43.1626	39.545	40.3703	41.9147	43.1542	40.4618	41.2037	39.1956
PS(29:0)	PS(29:0)	692.451	8.7522	PS	NormPhase_negative	0.997607	0.780883	1.00014	2.28468	1.80634	2.78166	1.27149	1.54142	1.05687	0.784607	0.940313	1.51444
PS(32:1)	PS(32:1)	732.483	8.6962	PS	NormPhase_negative	36.1367	37.4541	35.9719	116.029	123.01	121.35	52.5554	46.4929	47.2197	47.5681	40.3695	39.2786
PS(32:2)	PS(32:2)	730.467	8.6879	PS	NormPhase_negative	0.323627	0.317751	0.332446	1.33068	1.52989	1.845	0.68395	0.489035	0.381376	0.308914	0.32996	0.225136
PS(34:0)	PS(34:0)	762.53	8.7151	PS	NormPhase_negative	50.9561	51.0195	51.1573	138.185	144.272	135.764	66.9809	59.9112	62.0566	68.9714	65.1624	60.3183
PS(34:1)	PS(34:1)	760.514	8.6428	PS	NormPhase_negative	247.011	262.794	250.996	379.225	396.031	401.405	273.67	237.701	251.928	346.194	283.629	282.81
PS(34:2)	PS(34:2)	758.498	8.6428	PS	NormPhase_negative	30.4493	32.1863	28.4735	49.3118	52.845	50.3846	22.7718	18.3977	20.6407	31.0138	26.5287	24.9629
PS(36:0)	PS(36:0)	790.561	8.6611	PS	NormPhase_negative	123.363	125.416	124.798	245.982	255.723	250.07	168.804	151.701	165.199	197.541	179.108	169.253
PS(36:1)	PS(36:1)	788.545	8.6068	PS	NormPhase_negative	239.684	247.697	232.775	228.79	230.516	237.695	215.273	179.233	197.006	237.518	204.037	203.747
PS(36:2)	PS(36:2)	786.53	8.6056	PS	NormPhase_negative	150.353	164.148	158.68	133.471	138.335	145.295	86.3394	74.7853	79.0305	146.602	129.99	123.24
PS(36:3)	PS(36:3)	784.514	8.5892	PS	NormPhase_negative	8.66476	9.88939	8.34965	11.8977	10.5924	12.0947	6.10055	4.94491	7.41195	11.955	11.7591	8.87421
PS(36:4)	PS(36:4)	782.498	8.589	PS	NormPhase_negative	2.09881	1.9015	1.96084	3.74754	4.30019	5.06934	2.04911	1.69357	1.87403	4.5731	3.88668	3.87953
PS(38:0)	PS(38:0)	818.592	8.6072	PS	NormPhase_negative	51.2785	54.1097	49.2215	84.7734	85.2317	88.7814	68.5355	59.6379	70.0586	91.3308	81.6608	73.8699
PS(38:1)	PS(38:1)	816.577	8.5888	PS	NormPhase_negative	76.3308	78.2513	72.7775	92.6205	93.6868	94.9993	63.246	61.1745	64.775	78.9063	73.3103	68.9189
PS(38:2)	PS(38:2)	814.561	8.5531	PS	NormPhase_negative	41.7299	47.8103	43.1678	34.8767	30.8023	34.0287	22.3811	18.0019	21.7359	35.2835	33.0752	27.4378
PS(38:3)	PS(38:3)	812.545	8.5529	PS	NormPhase_negative	16.9379	16.0246	15.3109	19.7338	18.7741	22.1174	12.7902	8.28657	10.6852	16.882	13.948	16.8196
PS(38:4)	PS(38:4)	810.53	8.535	PS	NormPhase_negative	27.3835	30.0699	31.0571	21.2153	22.8945	23.602	17.5361	14.9402	16.4917	26.3829	26.0481	26.123
PS(38:5)	PS(38:5)	808.514	8.535	PS	NormPhase_negative	8.80047	8.58526	8.34235	7.52811	8.54922	7.22342	4.07102	5.4706	4.48297	7.96853	8.81817	7.79933
PS(38:6)	PS(38:6)	806.499	8.5526	PS	NormPhase_negative	3.5714	4.33762	2.29962	4.93682	4.9614	5.7481	3.78909	2.89887	3.4594	4.74375	4.12235	6.0685
PS(40:0)	PS(40:0)	846.623	8.5709	PS	NormPhase_negative	4.12405	4.12604	3.16011	6.79219	5.6374	6.8108	4.91031	5.5056	5.28404	7.09738	6.51413	3.64553
PS(40:1)	PS(40:1)	844.608	8.5182	PS	NormPhase_negative	52.473	51.7123	48.5619	50.7895	49.822	52.4676	47.72	43.0748	42.8798	48.2353	41.8733	42.1334
PS(40:2)	PS(40:2)	842.592	8.5171	PS	NormPhase_negative	35.5679	32.2861	35.1321	23.226	24.0019	22.7995	13.9361	13.9157	16.4984	21.0776	22.4816	19.0401
PS(40:3)	PS(40:3)	840.576	8.4992	PS	NormPhase_negative	8.57817	8.97037	4.47918	9.53927	10.2819	9.73885	5.06078	4.09157	4.36128	10.0334	10.5907	9.02872
PS(40:4)	PS(40:4)	838.561	8.4992	PS	NormPhase_negative	10.976	13.3059	9.33632	10.3092	14.0812	10.4446	8.12191	7.60273	4.99422	9.55506	10.5046	6.81413
PS(40:5)	PS(40:5)	836.545	8.4992	PS	NormPhase_negative	18.5727	20.4055	19.0818	25.5747	27.8846	30.7653	16.705	18.8336	15.9164	17.606	14.3853	12.6695
PS(40:6)	PS(40:6)	834.53	8.4989	PS	NormPhase_negative	37.3903	37.5475	33.976	38.6168	37.7668	38.4406	29.8667	28.2734	29.6173	30.6174	32.5716	25.7485
PS(40:7)	PS(40:7)	832.514	8.4991	PS	NormPhase_negative	8.18002	6.88472	8.56569	5.61282	6.92304	6.78314	4.93013	4.27561	4.05258	8.36276	8.01492	7.84018
PS(42:1)	PS(42:1)	872.639	8.4813	PS	NormPhase_negative	20.4027	21.613	18.3024	16.8938	18.5728	17.5259	23.6517	22.3098	20.743	13.6176	12.9669	11.7877
PS(42:2)	PS(42:2)	870.624	8.4812	PS	NormPhase_negative	9.3307	8.7434	9.24315	7.6684	6.09093	7.60147	9.9075	7.15723	9.50087	5.88772	7.45202	4.4775
PS(42:3)	PS(42:3)	868.608	8.464	PS	NormPhase_negative	3.22537	1.81226	2.95584	2.9812	2.6941	2.95098	1.6343	1.59106	1.80976	3.05649	2.09407	2.41571
PS(42:4)	PS(42:4)	866.592	8.4634	PS	NormPhase_negative	6.01804	6.33517	4.2529	4.72283	4.32596	3.82325	2.4862	1.45562	2.80966	3.77563	4.92439	4.63439
PS(42:5)	PS(42:5)	864.577	8.4634	PS	NormPhase_negative	7.64875	9.74747	7.87841	8.16598	9.03048	8.69398	6.5657	5.7664	6.13548	7.45819	7.45719	6.60519
PS(42:6)	PS(42:6)	862.561	8.4625	PS	NormPhase_negative	7.0453	11.7161	10.1806	6.91508	10.5518	10.9122	8.56444	9.45638	9.06337	8.39337	9.42429	8.13452
PS(42:7)	PS(42:7)	860.545	8.4456	PS	NormPhase_negative	1.89329	2.96806	3.23199	2.47451	3.28594	1.91877	0.840071	0	0.481057	4.22844	4.16908	3.50667
PS(44:1)	PS(44:1)	900.671	8.4455	PS	NormPhase_negative	0	0.606679	0.593471	0.430786	1.54024	1.48068	1.11623	1.1707	1.91811	0.237725	0.410191	0
PS(44:4)	PS(44:4)	894.624	8.4106	PS	NormPhase_negative	0.724879	2.97346	1.62281	1.39072	1.7035	1.65694	2.32801	0.735227	2.01997	2.51697	3.07456	1.84368
PS(44:5)	PS(44:5)	892.608	8.4276	PS	NormPhase_negative	1.89864	1.69473	2.88417	2.96512	2.25435	3.00685	1.75999	2.81048	1.84814	1.5663	2.83557	1.81318
PS(44:6)	PS(44:6)	890.592	8.41	PS	NormPhase_negative	5.00947	4.6277	4.48975	3.77211	4.18607	4.35245	3.87616	4.09214	3.26231	5.55884	4.68405	5.59968
PS(44:7)	PS(44:7)	888.577	8.4199	PS	NormPhase_negative	2.36996	2.4804	3.10576	0.740077	0.329629	0.591514	0.937803	0	0.73321	2.46873	2.41773	0.719954
PS(46:6)	PS(46:6)	918.624	8.3916	PS	NormPhase_negative	1.08868	1.54295	2.32302	2.18048	1.47247	1.46307	2.34021	2.0878	3.3836	2.02554	2.41402	1.54158
PS(46:7)	PS(46:7)	916.608	8.3879	PS	NormPhase_negative	0.50744	0.611797	0.405004	0.175612	0	0	0.378802	0	0.200498	0.125673	0.21415	0
SM(d28:1)	SM(d28:1)	619.481	9.4891	SMd	NormPhase_positive	3.39984	3.26306	3.30844	3.05468	3.11376	3.16918	3.02251	3.2332	3.30959	3.16115	3.10197	3.11083
SM(d29:1)	SM(d29:1)	633.498	9.4533	SMd	NormPhase_positive	1.13076	1.49346	1.18042	1.28575	1.36749	1.27639	1.34123	1.18125	1.29699	1.28372	1.17889	1.34296
SM(d30:0)	SM(d30:0)	649.528	9.3104	SMd	NormPhase_positive	2.00529	2.24657	1.9016	2.10889	2.29139	1.89271	2.1944	1.97444	2.26358	2.16455	1.65657	1.80416
SM(d30:2)	SM(d30:2)	645.497	9.3104	SMd	NormPhase_positive	0.351405	0.406414	0.533428	0.311605	0.335406	0.412651	0.415896	0.474279	0.563391	0.29326	0.483294	0.42632
SM(d31:1)	SM(d31:1)	661.527	9.3997	SMd	NormPhase_positive	3.60823	3.13797	2.93994	4.18377	4.56594	4.50586	3.07456	3.14378	3.09562	3.75069	3.00765	2.99161
SM(d32:0)	SM(d32:0)	677.56	9.2569	SMd	NormPhase_positive	2.44587	2.73389	2.29417	2.45408	2.09053	2.66397	2.68385	2.50412	2.50487	2.47928	2.43094	2.43807
SM(d32:1)	SM(d32:1)	675.544	9.364	SMd	NormPhase_positive	104.648	107.186	98.7776	127.283	131.499	133.291	90.0093	89.1918	88.3686	102.802	91.4504	88.9745
SM(d32:2)	SM(d32:2)	673.528	9.364	SMd	NormPhase_positive	4.08628	4.11297	3.63149	4.66914	4.28038	4.44229	3.18316	3.25419	3.22854	3.79071	3.35331	3.30066
SM(d33:0)	SM(d33:0)	691.576	9.239	SMd	NormPhase_positive	0.80248	0.73578	0.690064	0.821401	0.828341	0.940037	0.844197	0.80331	0.73736	1.02947	0.825951	0.684907
SM(d33:1)	SM(d33:1)	689.559	9.3461	SMd	NormPhase_positive	96.0915	99.4924	91.1215	121.496	124.427	122.206	103.274	100.026	102.151	118.181	100.075	97.5913
SM(d33:2)	SM(d33:2)	687.544	9.3292	SMd	NormPhase_positive	0.737321	1.05397	1.05946	1.48262	1.49654	1.67155	1.11373	1.11478	1.18183	1.22466	1.19617	1.10018
SM(d34:0)	SM(d34:0)	705.591	9.2033	SMd	NormPhase_positive	19.9045	20.5044	18.3589	19.0222	18.8116	19.2167	17.3486	16.4804	15.9567	20.3223	17.252	15.6018
SM(d34:1)	SM(d34:1)	703.575	9.3104	SMd	NormPhase_positive	1965.66	2134.38	1845.74	2109.6	2184.87	2114.88	1881.63	1858.35	1851.9	2214.17	1824.35	1837.01
SM(d34:2)	SM(d34:2)	701.56	9.3104	SMd	NormPhase_positive	113.98	120.948	105.802	126.987	133.696	126.717	113.647	112.41	111.016	118.641	98.7014	98.4246
SM(d34:3)	SM(d34:3)	699.544	9.2926	SMd	NormPhase_positive	0.382936	0.135064	0.172541	0.28338	0.252964	0.327674	0.115162	0.359345	0.252711	0.34038	0.34874	0.241184
SM(d35:0)	SM(d35:0)	719.607	9.1853	SMd	NormPhase_positive	0.320599	0.329211	0.305756	0.360102	0.312033	0.364843	0.258737	0.34361	0.254865	0.407513	0.292814	0.321902
SM(d35:1)	SM(d35:1)	717.59	9.2926	SMd	NormPhase_positive	31.6155	35.4598	30.9599	42.8414	21.1117	44.773	38.0614	38.3873	36.8267	55.1502	45.8257	44.4181
SM(d35:2)	SM(d35:2)	715.575	9.2748	SMd	NormPhase_positive	2.50408	2.79328	2.32553	3.5283	3.50304	3.49825	3.19809	2.9146	3.12656	4.01318	3.05842	2.92355
SM(d36:0)	SM(d36:0)	733.622	9.1496	SMd	NormPhase_positive	1.27632	1.23327	1.08014	0.935812	0.910922	1.02253	0.912414	0.806149	0.745366	1.23591	1.01965	1.05258
SM(d36:1)	SM(d36:1)	731.606	9.2587	SMd	NormPhase_positive	242.594	265.183	236.148	203.064	202.702	199.552	216.113	212.772	210.738	276.127	236.749	226.876
SM(d36:2)	SM(d36:2)	729.591	9.2569	SMd	NormPhase_positive	69.3041	74.8808	66.4653	59.656	59.4881	59.2336	64.1911	63.9592	62.3835	69.6854	60.4078	56.8234
SM(d36:3)	SM(d36:3)	727.574	9.2213	SMd	NormPhase_positive	0.71888	0.700646	0.612376	0.783809	0.708395	0.760002	0.598773	0.906773	0.356336	0.711929	0.561709	0.545682
SM(d37:1)	SM(d37:1)	745.622	9.239	SMd	NormPhase_positive	4.82817	4.93823	4.12438	5.84035	6.29057	6.01228	4.89982	4.76192	4.67854	7.04249	5.68928	5.50649
SM(d37:2)	SM(d37:2)	743.607	9.2211	SMd	NormPhase_positive	1.01095	1.09974	0.907791	1.37683	1.31228	1.23571	1.04936	1.00607	1.0499	1.23629	1.0528	1.16274
SM(d38:0)	SM(d38:0)	761.653	9.1138	SMd	NormPhase_positive	0.355064	0.491735	0.38292	0.684745	0.53018	0.630965	0.415511	0.382035	0.40662	0.440326	0.35236	0.425443
SM(d38:1)	SM(d38:1)	759.638	9.2211	SMd	NormPhase_positive	28.2872	29.7393	26.1106	27.6128	28.258	28.1098	25.7365	25.3793	24.5374	36.1316	30.9056	28.7668
SM(d38:2)	SM(d38:2)	757.623	9.2035	SMd	NormPhase_positive	8.00426	8.12577	7.47635	6.59211	7.15005	6.56401	6.48897	6.41433	6.10744	8.69216	7.30475	7.10771
SM(d38:3)	SM(d38:3)	755.607	9.2032	SMd	NormPhase_positive	0.193865	0.134589	0.114868	0.0849804	0.24863	0.160597	0.0959331	0.0919055	0.0750925	0.179671	0.151983	0.122631
SM(d39:1)	SM(d39:1)	773.654	9.2031	SMd	NormPhase_positive	6.74591	6.78022	5.98349	8.74533	8.76048	8.25065	8.26348	7.63958	7.57246	10.7916	8.764	7.92966
SM(d39:2)	SM(d39:2)	771.638	9.2031	SMd	NormPhase_positive	1.26131	1.38734	1.30999	1.83155	1.86008	1.71569	0.994705	1.1465	0.90871	1.64499	1.16998	1.18891
SM(d40:0)	SM(d40:0)	789.685	9.0602	SMd	NormPhase_positive	0.664712	0.806577	0.625002	0.873204	0.981083	0.960603	0.650128	0.57763	0.596615	0.597531	0.61194	0.582971
SM(d40:1)	SM(d40:1)	787.669	9.1675	SMd	NormPhase_positive	95.7586	94.5841	85.5845	100.967	102.028	100.979	98.1848	96.5285	93.133	124.01	106.568	98.1821
SM(d40:2)	SM(d40:2)	785.654	9.1675	SMd	NormPhase_positive	58.0468	59.1614	52.7194	56.45	58.6807	57.7787	48.2437	47.2738	45.6467	65.7071	56.4885	51.3725
SM(d40:3)	SM(d40:3)	783.638	9.1675	SMd	NormPhase_positive	2.00359	1.9534	1.89457	2.13674	2.12492	2.34057	1.21394	1.27219	1.18955	1.65895	1.34074	1.19412
SM(d41:0)	SM(d41:0)	803.701	9.0423	SMd	NormPhase_positive	0.131128	0.04614	0.120812	0.176308	0.153582	0.19124	0.0797316	0.144032	0.0736148	0.161832	0.0895887	0.107155
SM(d41:1)	SM(d41:1)	801.685	9.1496	SMd	NormPhase_positive	27.034	27.5358	23.3591	35.5049	35.0029	36.1266	40.1507	37.9501	37.6551	43.2342	37.3798	35.7072
SM(d41:2)	SM(d41:2)	799.669	9.1496	SMd	NormPhase_positive	34.5783	33.5395	29.6597	42.8873	43.8359	44.764	29.4201	28.4508	28.0181	37.1787	32.9946	30.9978
SM(d41:3)	SM(d41:3)	797.654	9.1496	SMd	NormPhase_positive	2.45476	2.59807	2.17143	3.1463	3.30078	3.25474	1.74294	1.69915	1.86533	2.30827	1.9984	1.89615
SM(d42:0)	SM(d42:0)	817.716	9.0243	SMd	NormPhase_positive	0.747842	0.708796	0.605331	0.77556	0.619211	0.729083	0.562675	0.60797	0.550365	0.639801	0.496663	0.502762
SM(d42:1)	SM(d42:1)	815.699	9.1317	SMd	NormPhase_positive	201.955	202.973	179.829	202.768	205.116	215.906	285.419	274.924	274.426	289.309	254.495	240.532
SM(d42:2)	SM(d42:2)	813.685	9.1317	SMd	NormPhase_positive	394.601	395.876	352.593	391.699	392.381	406.443	337.583	321.432	323.91	390.992	347.149	327.94
SM(d42:3)	SM(d42:3)	811.669	9.1316	SMd	NormPhase_positive	79.9208	81.0248	71.9944	69.8502	71.3865	73.3473	58.5318	56.278	56.7091	70.8706	63.581	61.1226
SM(d42:4)	SM(d42:4)	809.654	9.1316	SMd	NormPhase_positive	3.11866	3.03413	2.54857	3.82906	3.27218	3.72066	1.94114	2.07222	2.6635	2.16001	1.83975	1.60515
SM(d43:1)	SM(d43:1)	829.716	9.1138	SMd	NormPhase_positive	4.04545	3.98582	3.56479	6.03085	5.82014	5.88418	9.0541	8.9376	8.93914	6.06067	5.15894	5.03572
SM(d43:2)	SM(d43:2)	827.7	9.1138	SMd	NormPhase_positive	5.28294	5.08715	4.98481	7.69235	8.16368	8.00981	7.8033	6.96064	7.18601	6.40811	5.53685	5.16379
SM(d43:3)	SM(d43:3)	825.684	9.1137	SMd	NormPhase_positive	1.10663	1.0793	1.01259	1.5353	1.63696	1.63571	1.05636	1.20485	1.28755	1.14314	1.01822	0.99233
SM(d44:1)	SM(d44:1)	843.732	9.0959	SMd	NormPhase_positive	2.17672	2.0322	1.693	2.46547	2.54131	2.45681	7.50232	6.73142	7.50365	3.04993	2.70351	2.75682
SM(d44:2)	SM(d44:2)	841.716	9.0959	SMd	NormPhase_positive	4.41768	4.75113	4.35299	5.71029	5.80456	6.03989	8.19883	7.91102	8.13079	5.08869	4.56338	4.31858
SM(d44:3)	SM(d44:3)	839.701	9.0785	SMd	NormPhase_positive	1.66395	1.46568	1.36081	1.74325	1.86539	1.94351	1.8397	1.87118	1.83891	1.42393	1.2499	1.30974
SM(d46:2)	SM(d46:2)	869.748	9.0601	SMd	NormPhase_positive	0.0605219	0.0390823	0.0369048	0.11272	0.122097	0.122171	0.074434	0.141496	0.128042	0	0.0320149	0.0191483
SM(t21:0)	SM(t21:0)	539.383	10.063	SMt	NormPhase_positive	0.0174164	0.0167702	0.0147288	0.0326847	0.0183773	0.0466755	0.00475519	0	0	0.0195106	0.00929148	0.0203206
SM(t32:1)	SM(t32:1)	691.539	9.5251	SMt	NormPhase_positive	0.733391	0.737362	0.737473	0.862207	0.827171	0.951424	0.612366	0.656317	0.808403	0.884369	0.738624	0.692462
SM(t33:1)	SM(t33:1)	705.555	9.5071	SMt	NormPhase_positive	0.694787	0.736773	0.775599	0.802872	0.786713	0.868668	0.748275	0.734788	0.69115	0.783412	0.740401	0.740515
SM(t34:0)	SM(t34:0)	721.585	9.3819	SMt	NormPhase_positive	0.539871	0.761541	0.459933	0.771285	0.582997	0.891666	0.804193	0.739772	0.705198	0.597846	0.564971	0.466589
SM(t34:1)_RT_9.063	SM(t34:1)_RT_9.063	719.57	9.0634	SMt	NormPhase_positive	0.113605	0.12759	0.0885728	0.136639	0.185322	0.160695	0.181048	0.189848	0.133646	0.219256	0.144019	0.101694
SM(t34:1)_RT_9.471	SM(t34:1)_RT_9.471	719.57	9.4712	SMt	NormPhase_positive	13.7761	14.0167	13.6011	13.1246	13.8259	14.4812	12.4991	12.0891	12.3658	14.8369	12.6046	13.8014
SM(t34:2)	SM(t34:2)	717.555	9.4712	SMt	NormPhase_positive	3.35102	3.13193	3.00562	3.50052	3.89993	4.02721	3.18018	3.2623	3.22248	3.4337	3.0652	2.98032
SM(t35:1)	SM(t35:1)	733.586	9.4622	SMt	NormPhase_positive	0.0346544	0.0533424	0.0271612	0.0301107	0.0805795	0.125196	0.0753454	0.0393812	0.138072	0.126347	0.12578	0.0823203
SM(t36:0)	SM(t36:0)	749.616	9.3461	SMt	NormPhase_positive	0.089496	0	0.0476952	0.0328357	0.130099	0.0303818	0.312467	0.381157	0.477017	0	0.0403408	0.0393905
SM(t36:1)	SM(t36:1)	747.601	9.4176	SMt	NormPhase_positive	0.707554	0.839019	0.617838	0.524188	0.692129	0.477117	0.452041	0.42108	0.443032	0.687907	0.710324	0.76663
SM(t40:1)	SM(t40:1)	803.664	9.2941	SMt	NormPhase_positive	0.685549	0.715777	0.453395	0.71771	0.578038	0.650987	0.728136	0.667164	0.70037	0.605627	0.89966	0.76465
SM(t40:2)	SM(t40:2)	801.648	9.2926	SMt	NormPhase_positive	0.421323	0.339805	0.303629	0.305566	0.37124	0.420836	0.306717	0.21866	0.477662	0.340623	0.205216	0.290537
SM(t41:1)	SM(t41:1)	817.68	9.2748	SMt	NormPhase_positive	0.314304	0.173824	0.425134	0.348733	0.392702	0.360684	0.505665	0.535613	0.614563	0.542143	0.428286	0.609546
SM(t41:2)	SM(t41:2)	815.664	9.2748	SMt	NormPhase_positive	0.496908	0.501761	0.356661	0.387904	0.574235	0.441056	0.330961	0.325272	0.358355	0.584753	0.346957	0.435729
SM(t42:1)_RT_8.899	SM(t42:1)_RT_8.899	831.695	8.8991	SMt	NormPhase_positive	0.0973799	0.404924	0.170387	0.155428	0.261265	0.237324	0.429442	0.47284	0.332906	0.473604	0.494982	0.391262
SM(t42:1)_RT_9.257	SM(t42:1)_RT_9.257	831.696	9.2569	SMt	NormPhase_positive	1.12844	1.1818	1.10975	1.29368	1.24519	1.17018	1.94618	1.81786	1.70169	1.90443	1.50371	1.461
SM(t42:2)_RT_8.899	SM(t42:2)_RT_8.899	829.68	8.8992	SMt	NormPhase_positive	0.271697	0.418954	0.399349	0.24589	0.21996	0.355963	0.450171	0.512687	0.405549	0.451926	0.382269	0.422224
SM(t42:2)_RT_9.257	SM(t42:2)_RT_9.257	829.68	9.2569	SMt	NormPhase_positive	2.54867	2.90282	2.27833	2.23784	2.44768	2.46082	2.10831	2.21916	2.15446	2.79778	2.32653	2.03044
SM(t42:3)	SM(t42:3)	827.665	9.2393	SMt	NormPhase_positive	0.233165	0.341468	0.247985	0.260042	0.225487	0.155591	0.252489	0.212774	0.184025	0.233561	0.228918	0.104614
SM(t43:1)	SM(t43:1)	845.711	9.2311	SMt	NormPhase_positive	0.0186203	0.0246531	0	0.0377145	0.0202347	0.0197851	0.0271392	0.0151489	0.0257827	0	0.0347689	0
SM(t44:1)	SM(t44:1)	859.727	9.2045	SMt	NormPhase_positive	0	0	0.0160595	0	0	0.0159055	0.0359289	0.0314614	0.0258739	0.0144964	0.0221263	0
SPH(17:1)	SPH(17:1)	286.274	5.2622	SPH	RevPhase_positive	104.05	105.936	106.549	111.745	107.323	107.185	104.718	105.988	112.791	105.298	106.692	99.528
SPH(18:0)	SPH(18:0)	302.305	6.2391	SPH	RevPhase_positive	2.77944	3.06095	2.67669	3.01614	2.58712	3.45165	2.95213	2.55457	2.53901	2.15782	2.20948	1.87311
SPH(18:1)	SPH(18:1)	300.29	5.8971	SPH	RevPhase_positive	19.9079	19.4252	17.8816	18.9093	17.1806	19.1706	17.8291	16.5478	17.6709	17.6768	15.8239	13.5908
SPH(20:0)	SPH(20:0)	330.336	7.4096	SPH	RevPhase_positive	0.35083	0.497889	0.416221	0.370695	0.322161	0.193176	0.74741	0.1227	0.360703	0.134147	0.313325	0.195397
SPH(20:1)	SPH(20:1)	328.321	6.8715	SPH	RevPhase_positive	1.42482	0.981935	1.49501	1.05143	1.70095	1.64149	2.60489	1.80822	1.27558	0.992624	1.30746	1.07283
TG(32:0)	TG(32:0) [M+NH4]+	600.52	13.2884	TG_NH4	RevPhase_positive	1.03537	0.834586	1.16116	0.978493	1.49667	1.25728	0.898415	1.03126	0.930098	1.16461	1.24035	0.871427
TG(33:0)	TG(33:0) [M+NH4]+	614.536	13.4894	TG_NH4	RevPhase_positive	0.79352	0.426754	0.41845	0.660568	1.02002	0.693267	0.430134	0.531006	0.360926	0.644828	0.575854	0.394575
TG(33:1)	TG(33:1) [M+NH4]+	612.52	13.1811	TG_NH4	RevPhase_positive	0.144036	0.175158	0.199045	0.274088	0.258704	0.271777	0.15869	0.127412	0.120941	0.162429	0.192348	0.0870564
TG(34:0)	TG(34:0) [M+NH4]+	628.551	13.7208	TG_NH4	RevPhase_positive	1.46082	1.33615	1.69251	1.50895	2.4126	1.75902	1.54963	1.67314	1.53568	1.70814	2.53926	1.54913
TG(34:1)	TG(34:1) [M+NH4]+	626.535	13.3989	TG_NH4	RevPhase_positive	1.01951	1.17772	1.06705	1.94223	1.76706	1.96742	1.23176	1.1357	1.13817	1.38974	1.47185	1.07326
TG(34:2)	TG(34:2) [M+NH4]+	624.52	13.0607	TG_NH4	RevPhase_positive	0.0589031	0.044509	0.0657374	0.159508	0.186446	0.154663	0.0504282	0.0638993	0.0695226	0.0923058	0.0997455	0.0230581
TG(35:0)	TG(35:0) [M+NH4]+	642.567	13.9347	TG_NH4	RevPhase_positive	0.563994	0.514229	0.542801	0.594151	0.800842	0.741232	0.544253	0.675641	0.520428	0.569509	0.6801	0.5206
TG(35:1)	TG(35:1) [M+NH4]+	640.551	13.6522	TG_NH4	RevPhase_positive	1.33792	1.27759	1.28578	1.66331	1.61648	1.5778	0.729353	0.74013	0.830276	1.03538	1.04318	0.97743
TG(35:2)	TG(35:2) [M+NH4]+	638.535	13.2947	TG_NH4	RevPhase_positive	0.0431839	0.0557491	0.0488617	0.131237	0.100227	0.153728	0.0338191	0.0367496	0.039802	0.0101474	0.0392485	0.0376058
TG(36:0)	TG(36:0) [M+NH4]+	656.582	14.1134	TG_NH4	RevPhase_positive	1.21415	1.12787	1.48541	1.22064	1.86154	1.37777	1.29153	1.4382	1.32185	1.46176	2.30051	1.30103
TG(36:1)	TG(36:1) [M+NH4]+	654.567	13.8263	TG_NH4	RevPhase_positive	2.18797	2.4605	2.28375	3.50824	3.15046	3.46423	2.53454	2.41188	2.47357	4.36149	4.08385	2.97237
TG(36:2)	TG(36:2) [M+NH4]+	652.551	13.5039	TG_NH4	RevPhase_positive	0.657492	0.614065	0.674335	1.24216	1.09893	1.33305	0.436684	0.492112	0.559804	0.894649	0.819498	0.640113
TG(37:0)	TG(37:0) [M+NH4]+	670.599	14.2939	TG_NH4	RevPhase_positive	0.344821	0.336076	0.314566	0.409728	0.596864	0.498785	0.432587	0.465578	0.362689	0.312088	0.476138	0.121327
TG(37:1)	TG(37:1) [M+NH4]+	668.582	14.0428	TG_NH4	RevPhase_positive	1.93651	2.42691	2.10915	2.7115	2.84693	2.61273	1.55897	1.50696	1.42444	2.16883	2.20147	1.8356
TG(37:2)	TG(37:2) [M+NH4]+	666.566	13.7407	TG_NH4	RevPhase_positive	0.673209	0.801964	0.779064	1.06006	0.975567	0.959126	0.447993	0.390292	0.420438	0.652902	0.559664	0.478268
TG(37:3)	TG(37:3) [M+NH4]+	664.551	13.5766	TG_NH4	RevPhase_positive	0.104833	0.1365	0.149953	0.144729	0.175124	0.125421	0.11372	0.117514	0.121114	0.131245	0.149454	0.13211
TG(38:0)	TG(38:0) [M+NH4]+	684.614	14.4566	TG_NH4	RevPhase_positive	1.30082	0.893901	1.14662	0.886352	1.43021	1.28359	0.947544	1.15923	0.879711	1.02618	1.47164	0.84676
TG(38:1)	TG(38:1) [M+NH4]+	682.598	14.2221	TG_NH4	RevPhase_positive	1.38146	1.50197	1.27133	1.52859	1.68273	1.65533	1.28862	1.27584	1.14085	1.65694	2.12647	1.24359
TG(38:2)	TG(38:2) [M+NH4]+	680.583	13.9161	TG_NH4	RevPhase_positive	1.31702	1.47128	1.33631	1.94611	1.72687	1.97353	1.10482	1.00243	0.952455	2.07609	1.98552	1.41574
TG(38:3)	TG(38:3) [M+NH4]+	678.566	13.6651	TG_NH4	RevPhase_positive	0.122015	0.128199	0.13284	0.274597	0.302217	0.17667	0.121618	0.0669434	0.122595	0.243405	0.24995	0.107698
TG(38:4)	TG(38:4) [M+NH4]+	676.551	13.5238	TG_NH4	RevPhase_positive	0.0150824	0.0179997	0.0214683	0.0425105	0.0251327	0.0462157	0.00773142	0.00957902	0.0166353	0.0523569	0.0374065	0.0316794
TG(39:0)	TG(39:0) [M+NH4]+	698.63	14.5827	TG_NH4	RevPhase_positive	0.622256	0.483753	0.505493	0.491923	0.701115	0.653925	0.551473	0.686933	0.55754	0.504593	0.743585	0.465964
TG(39:1)	TG(39:1) [M+NH4]+	696.614	14.4028	TG_NH4	RevPhase_positive	1.19299	1.42279	1.16838	1.53348	1.53566	1.43301	0.880883	0.83286	0.792599	0.964289	0.968952	0.74673
TG(39:2)	TG(39:2) [M+NH4]+	694.598	14.1239	TG_NH4	RevPhase_positive	1.14686	1.51393	1.22667	1.50394	1.66452	1.52653	0.755416	0.591547	0.622277	0.934218	1.01023	0.788721
TG(39:3)	TG(39:3) [M+NH4]+	692.582	13.954	TG_NH4	RevPhase_positive	0.109123	0.132332	0.132343	0.182832	0.159326	0.188875	0.0933197	0.0630947	0.067406	0.120398	0.0883312	0.0899327
TG(39:4)	TG(39:4) [M+NH4]+	690.567	13.7718	TG_NH4	RevPhase_positive	0.0158333	0.0104231	0.00804036	0.00980806	0.00964752	0.0149384	0.00907746	0.0127189	0.00921345	0.0206746	0.0297392	0.0198091
TG(40:0)	TG(40:0) [M+NH4]+	712.645	14.7452	TG_NH4	RevPhase_positive	4.97561	5.10362	4.87172	2.69701	3.28931	2.62102	3.52385	3.83655	3.44565	3.68091	4.39722	3.28484
TG(40:1)	TG(40:1) [M+NH4]+	710.63	14.5302	TG_NH4	RevPhase_positive	1.33324	1.02204	0.882581	0.811696	1.01865	0.949619	0.813103	0.861086	0.737548	0.800544	1.23524	0.734148
TG(40:2)	TG(40:2) [M+NH4]+	708.615	14.3117	TG_NH4	RevPhase_positive	0.740948	0.829975	0.697938	0.748201	0.802717	0.859128	0.482345	0.472565	0.435647	0.791296	0.851292	0.560003
TG(40:3)	TG(40:3) [M+NH4]+	706.598	14.0792	TG_NH4	RevPhase_positive	0.10482	0.175305	0.131722	0.185763	0.185292	0.197081	0.143886	0.135474	0.0813071	0.278998	0.240256	0.167871
TG(40:4)	TG(40:4) [M+NH4]+	704.583	13.9698	TG_NH4	RevPhase_positive	0.0159886	0.0331177	0.0263241	0.0297733	0.0350361	0.0405109	0.0183825	0.027528	0.0281832	0.04347	0.0382895	0.0185916
TG(41:0)	TG(41:0) [M+NH4]+	726.661	14.8711	TG_NH4	RevPhase_positive	3.85045	3.6218	3.56202	2.86068	3.67566	3.18539	3.96461	4.05272	3.61713	4.36766	5.05866	3.88759
TG(41:1)	TG(41:1) [M+NH4]+	724.645	14.6905	TG_NH4	RevPhase_positive	0.849869	0.945808	0.889683	0.811748	0.904062	0.728562	0.988085	0.97339	0.747407	0.817573	1.11374	0.662979
TG(41:2)	TG(41:2) [M+NH4]+	722.629	14.4569	TG_NH4	RevPhase_positive	1.58868	1.30479	1.07476	1.24484	1.35479	1.37805	0.565005	0.555914	0.47084	0.686394	0.639179	0.560158
TG(41:3)	TG(41:3) [M+NH4]+	720.615	14.3146	TG_NH4	RevPhase_positive	0.150318	0.201066	0.150005	0.218039	0.195605	0.156847	0.116283	0.10317	0.114129	0.155243	0.112486	0.0960756
TG(41:4)	TG(41:4) [M+NH4]+	718.598	14.131	TG_NH4	RevPhase_positive	0.0437414	0.0490205	0.04862	0.0569807	0.0821292	0.0483638	0.0121117	0.019201	0.0115959	0.0249077	0.0254757	0.0152821
TG(42:1)	TG(42:1) [M+NH4]+	738.661	14.8171	TG_NH4	RevPhase_positive	5.63508	5.97802	5.3281	2.61638	2.81173	2.41604	4.38677	3.6402	3.31696	4.11281	5.31731	3.3791
TG(42:2)	TG(42:2) [M+NH4]+	736.645	14.6189	TG_NH4	RevPhase_positive	0.586113	0.667247	0.571809	0.562274	0.565417	0.464507	0.640701	0.63651	0.406767	0.502173	0.737044	0.414152
TG(42:3)	TG(42:3) [M+NH4]+	734.629	14.4388	TG_NH4	RevPhase_positive	0.0354474	0.0754747	0.0758917	0.0846714	0.0463637	0.0811528	0.0554062	0.0683108	0.0365945	0.0555889	0.0948727	0.0628634
TG(43:0)	TG(43:0) [M+NH4]+	754.692	15.1222	TG_NH4	RevPhase_positive	16.0713	14.6826	13.8995	10.5573	12.4697	14.2288	14.7921	14.9344	12.7236	18.7913	21.2526	16.5588
TG(43:1)	TG(43:1) [M+NH4]+	752.676	14.9433	TG_NH4	RevPhase_positive	4.2927	4.2246	4.0322	2.90517	2.87775	2.94116	5.27044	3.65252	3.3405	4.61	6.19067	3.86983
TG(43:2)	TG(43:2) [M+NH4]+	750.661	14.763	TG_NH4	RevPhase_positive	0.788793	0.821704	0.798924	0.765832	0.739841	0.699594	1.15269	0.769537	0.733653	0.8499	1.216	0.660234
TG(43:3)	TG(43:3) [M+NH4]+	748.645	14.5989	TG_NH4	RevPhase_positive	0.065028	0.0928503	0.0672977	0.0948143	0.094012	0.0852929	0.113773	0.109841	0.0523695	0.0627049	0.09306	0.0526608
TG(44:0)	TG(44:0) [M+NH4]+	768.708	15.2842	TG_NH4	RevPhase_positive	143.03	132.201	126.735	37.7776	40.3685	46.6287	83.5256	84.776	77.3887	124.661	127.122	108.377
TG(44:1)	TG(44:1) [M+NH4]+	766.692	15.0862	TG_NH4	RevPhase_positive	45.2277	43.625	41.149	13.6666	13.9957	15.2136	26.4879	22.569	22.1454	30.7088	33.6204	26.2926
TG(44:2)	TG(44:2) [M+NH4]+	764.676	14.8894	TG_NH4	RevPhase_positive	4.39032	4.6029	4.016	2.25947	2.12369	2.12111	3.93303	2.88414	2.63695	3.42607	4.72269	2.77344
TG(44:3)	TG(44:3) [M+NH4]+	762.661	14.7273	TG_NH4	RevPhase_positive	0.341621	0.316887	0.313935	0.301637	0.225319	0.213571	0.428152	0.329857	0.242169	0.30586	0.417586	0.215813
TG(44:4)	TG(44:4) [M+NH4]+	760.645	14.5644	TG_NH4	RevPhase_positive	0.0380637	0.022572	0.00587225	0.0278697	0.0396721	0.0152202	0.0128422	0.0404507	0.0123857	0.0249767	0.0324414	0.0173846
TG(45:0)	TG(45:0) [M+NH4]+	782.723	15.3912	TG_NH4	RevPhase_positive	45.6824	36.6988	35.5879	24.4878	29.1542	34.057	38.3074	40.0074	32.5002	57.3878	62.9498	49.5302
TG(45:1)	TG(45:1) [M+NH4]+	780.708	15.2119	TG_NH4	RevPhase_positive	18.6714	17.2276	16.4082	10.6205	10.2367	11.6484	18.7942	13.7516	12.5505	21.0187	25.4523	17.2983
TG(45:2)	TG(45:2) [M+NH4]+	778.692	15.0326	TG_NH4	RevPhase_positive	4.49739	4.25951	3.79346	3.45537	3.13148	3.7443	5.75652	3.57171	3.2209	4.60149	6.32686	3.65837
TG(45:3)	TG(45:3) [M+NH4]+	776.676	14.8532	TG_NH4	RevPhase_positive	0.417601	0.403591	0.380439	0.317864	0.329872	0.309007	0.655646	0.38994	0.392634	0.422461	0.678629	0.34643
TG(45:4)	TG(45:4) [M+NH4]+	774.661	14.6731	TG_NH4	RevPhase_positive	0.0345552	0.00753615	0.0182148	0.0362899	0.0235406	0.0198628	0.0225474	0.0074522	0.0108135	0.0242356	0.0194755	0.0114914
TG(46:0)	TG(46:0) [M+NH4]+	796.739	15.5335	TG_NH4	RevPhase_positive	290.364	299.92	273.972	87.1301	95.2964	105.346	219.804	243.646	216.441	356.405	337.657	324.715
TG(46:1)	TG(46:1) [M+NH4]+	794.723	15.3376	TG_NH4	RevPhase_positive	254.722	226.684	212.948	57.2533	56.5874	64.2548	140.208	134.231	124.381	202.065	202.056	173.733
TG(46:2)	TG(46:2) [M+NH4]+	792.708	15.1579	TG_NH4	RevPhase_positive	29.4571	28.3547	26.6796	10.021	10.1131	11.0199	19.42	14.9599	14.153	19.8585	23.2937	15.9811
TG(46:3)	TG(46:3) [M+NH4]+	790.692	14.997	TG_NH4	RevPhase_positive	2.68148	2.38082	2.32257	1.54908	1.41034	1.65452	2.80374	1.68573	1.54169	2.13091	2.90561	1.77513
TG(46:4)	TG(46:4) [M+NH4]+	788.676	14.8354	TG_NH4	RevPhase_positive	0.155018	0.168097	0.145	0.120557	0.0993065	0.0818744	0.177346	0.113022	0.118159	0.126478	0.211679	0.116724
TG(47:0)	TG(47:0) [M+NH4]+	810.754	15.6239	TG_NH4	RevPhase_positive	60.3035	56.5415	54.1688	38.8688	45.5622	53.8903	67.4915	77.2565	61.5422	109.317	111.585	98.673
TG(47:1)	TG(47:1) [M+NH4]+	808.739	15.4451	TG_NH4	RevPhase_positive	70.4928	61.7591	57.7197	31.7885	31.9929	35.7625	58.0021	50.7932	47.2899	91.6361	94.5432	77.7462
TG(47:2)	TG(47:2) [M+NH4]+	806.723	15.2839	TG_NH4	RevPhase_positive	16.0859	13.9652	13.6584	9.43142	8.87179	10.32	16.5304	11.6345	10.5032	15.725	20.2584	12.6071
TG(47:3)	TG(47:3) [M+NH4]+	804.708	15.122	TG_NH4	RevPhase_positive	2.04635	1.8827	1.77454	1.34768	1.26553	1.54184	2.62167	1.63599	1.52864	2.05925	3.07095	1.54173
TG(47:4)	TG(47:4) [M+NH4]+	802.692	14.9433	TG_NH4	RevPhase_positive	0.123777	0.0781171	0.100751	0.0600597	0.0947442	0.0657707	0.214678	0.0725622	0.0845085	0.0924092	0.208077	0.106153
TG(48:0)	TG(48:0) [M+NH4]+	824.77	15.7491	TG_NH4	RevPhase_positive	326.249	311.898	299.681	93.4306	100.204	123.078	319.743	341.937	312.405	478.46	457.169	443.308
TG(48:1)	TG(48:1) [M+NH4]+	822.754	15.5702	TG_NH4	RevPhase_positive	601.449	627.014	587.341	142.237	144.422	159.74	426.547	464.148	410.566	742.828	703.511	648.62
TG(48:2)	TG(48:2) [M+NH4]+	820.739	15.3912	TG_NH4	RevPhase_positive	185.545	162.105	152.272	44.0752	42.8667	48.4842	91.6989	83.13	79.7092	131.028	133.759	111.458
TG(48:3)	TG(48:3) [M+NH4]+	818.723	15.2472	TG_NH4	RevPhase_positive	12.3935	11.7409	11.2142	5.09886	4.83163	5.53779	9.40744	7.10552	6.3512	9.52161	11.3847	7.43228
TG(48:4)	TG(48:4) [M+NH4]+	816.708	15.1038	TG_NH4	RevPhase_positive	1.19979	1.10108	1.08449	0.490898	0.520937	0.630812	1.05027	0.732785	0.717659	0.97728	1.26517	0.776425
TG(48:5)	TG(48:5) [M+NH4]+	814.692	14.9451	TG_NH4	RevPhase_positive	0.133221	0.12724	0.149155	0.0397385	0.0531673	0.0400647	0.103119	0.0566253	0.0450855	0.0873696	0.0668249	0.0376553
TG(48:6)	TG(48:6) [M+NH4]+	812.677	14.8293	TG_NH4	RevPhase_positive	0.0321321	0.041429	0.0136566	0.00590783	0.00854919	0	0.00562373	0.0042572	0.00635959	0.00718063	0.0110696	0.00556606
TG(49:0)	TG(49:0) [M+NH4]+	838.785	15.8383	TG_NH4	RevPhase_positive	39.7325	38.3897	37.6216	27.5316	32.0108	38.1067	56.4944	66.6898	57.8794	97.2434	95.8934	92.3803
TG(49:1)	TG(49:1) [M+NH4]+	836.77	15.6746	TG_NH4	RevPhase_positive	111.343	105.061	98.9082	48.0346	47.4023	54.2469	103.186	105.33	96.4731	218.104	205.637	185.995
TG(49:2)	TG(49:2) [M+NH4]+	834.754	15.499	TG_NH4	RevPhase_positive	45.4667	43.2833	39.7743	21.4838	21.0286	24.0607	36.7853	32.8137	30.8811	60.7985	60.8364	51.7645
TG(49:3)	TG(49:3) [M+NH4]+	832.739	15.3554	TG_NH4	RevPhase_positive	7.05832	5.91649	5.65757	3.89813	3.54367	4.20473	7.1525	4.84542	4.27344	6.8674	8.35557	5.46628
TG(49:4)	TG(49:4) [M+NH4]+	830.723	15.2125	TG_NH4	RevPhase_positive	0.705709	0.632661	0.595228	0.48185	0.358176	0.475423	0.796233	0.482494	0.471386	0.725571	0.938379	0.563988
TG(49:5)	TG(49:5) [M+NH4]+	828.708	15.0863	TG_NH4	RevPhase_positive	0.0273886	0.0413258	0.0393275	0.0126742	0.0210342	0.0639359	0.038763	0.0183693	0.0282226	0.044597	0.0604692	0.0178784
TG(50:0)	TG(50:0) [M+NH4]+	852.801	15.9601	TG_NH4	RevPhase_positive	158.629	169.382	158.882	47.754	49.773	56.5341	233.304	251.081	226.656	336.202	327.499	325.66
TG(50:1)	TG(50:1) [M+NH4]+	850.786	15.7846	TG_NH4	RevPhase_positive	721.81	757.273	715.55	159.983	169.382	190.523	604.335	658.693	618.687	1113.07	1093.59	1010.12
TG(50:2)	TG(50:2) [M+NH4]+	848.77	15.6063	TG_NH4	RevPhase_positive	500.947	521.607	492.439	109.563	110.668	122.949	286.042	310.911	281.537	559.117	531.108	488.623
TG(50:3)	TG(50:3) [M+NH4]+	846.754	15.4451	TG_NH4	RevPhase_positive	64.0109	58.0938	53.0911	16.6548	16.4265	19.0059	31.6387	28.5742	27.2096	47.4462	48.2951	41.0399
TG(50:4)	TG(50:4) [M+NH4]+	844.739	15.3379	TG_NH4	RevPhase_positive	5.76539	5.24582	5.02823	2.40468	2.08152	2.61229	4.12106	3.40055	2.97689	4.62064	5.09904	3.73488
TG(50:5)	TG(50:5) [M+NH4]+	842.724	15.2119	TG_NH4	RevPhase_positive	0.821631	0.866083	0.798728	0.359286	0.39133	0.4174	0.522205	0.495864	0.408465	0.591299	0.643017	0.465137
TG(50:6)	TG(50:6) [M+NH4]+	840.708	15.0874	TG_NH4	RevPhase_positive	0.353961	0.366807	0.310054	0.121499	0.11907	0.134235	0.146106	0.147799	0.144413	0.182278	0.133114	0.137223
TG(51:0)	TG(51:0) [M+NH4]+	866.817	16.0309	TG_NH4	RevPhase_positive	15.1408	14.3873	14.379	9.57603	11.0732	13.4802	26.6517	32.2841	26.57	44.9863	45.1122	42.7359
TG(51:1)	TG(51:1) [M+NH4]+	864.801	15.874	TG_NH4	RevPhase_positive	78.0275	79.5886	76.0202	34.2849	35.5089	40.3606	88.7829	95.084	86.8251	203.073	190.435	184.849
TG(51:2)	TG(51:2) [M+NH4]+	862.785	15.7131	TG_NH4	RevPhase_positive	90.7306	85.074	80.8151	31.0878	30.0321	35.7864	66.6193	66.1698	62.5331	165.485	155.671	139.973
TG(51:3)	TG(51:3) [M+NH4]+	860.769	15.5527	TG_NH4	RevPhase_positive	14.5437	14.9869	13.723	7.3048	6.9595	7.91547	11.2587	10.9155	9.68346	20.3136	19.3457	17.1229
TG(51:4)	TG(51:4) [M+NH4]+	858.754	15.427	TG_NH4	RevPhase_positive	2.26535	1.91331	1.7555	1.17279	1.10036	1.24478	2.03169	1.43495	1.39119	2.34626	2.51804	1.8485
TG(51:5)	TG(51:5) [M+NH4]+	856.739	15.3022	TG_NH4	RevPhase_positive	0.33651	0.33012	0.239541	0.210752	0.211574	0.201497	0.268095	0.213923	0.20088	0.368096	0.326108	0.268443
TG(51:6)	TG(51:6) [M+NH4]+	854.724	15.1942	TG_NH4	RevPhase_positive	0.0617837	0.0716558	0.0425162	0.053768	0.0574023	0.0349555	0.0342146	0.0223448	0.036638	0.0604247	0.0607355	0.029796
TG(52:0)	TG(52:0) [M+NH4]+	880.832	16.1445	TG_NH4	RevPhase_positive	44.8667	43.0489	42.8387	14.0865	14.5528	17.2487	85.7403	93.0357	83.2405	122.46	110.609	110.684
TG(52:1)	TG(52:1) [M+NH4]+	878.817	15.9814	TG_NH4	RevPhase_positive	347.54	369.799	347.531	72.7193	76.4559	83.666	347.581	373.452	348.406	683.081	701.451	642.441
TG(52:2)	TG(52:2) [M+NH4]+	876.801	15.8202	TG_NH4	RevPhase_positive	707.001	756.536	724.219	134.653	144.145	155.336	433.64	490.288	459.622	1070.17	1032.18	971.915
TG(52:3)	TG(52:3) [M+NH4]+	874.785	15.6591	TG_NH4	RevPhase_positive	190.86	187.032	172.791	38.8048	38.865	43.5633	87.2839	92.5228	84.7635	204.31	188.828	172.909
TG(52:4)	TG(52:4) [M+NH4]+	872.77	15.5343	TG_NH4	RevPhase_positive	16.414	16.8661	15.2432	6.26554	5.81088	6.36136	11.2495	10.8005	11.9735	16.6907	16.8313	14.1367
TG(52:5)	TG(52:5) [M+NH4]+	870.755	15.4266	TG_NH4	RevPhase_positive	4.25099	3.8869	3.5424	1.86644	1.83867	2.07066	2.50686	2.45404	2.63875	3.10565	3.1664	2.5231
TG(52:6)	TG(52:6) [M+NH4]+	868.739	15.3201	TG_NH4	RevPhase_positive	2.22393	2.07803	1.75314	0.829979	0.768472	0.907081	1.12769	1.11952	1.02082	1.31367	1.16955	1.0833
TG(52:7)	TG(52:7) [M+NH4]+	866.724	15.1577	TG_NH4	RevPhase_positive	0.291228	0.281284	0.251904	0.127376	0.123089	0.121316	0.109684	0.11505	0.102752	0.15714	0.14291	0.118201
TG(53:0)	TG(53:0) [M+NH4]+	894.848	16.2142	TG_NH4	RevPhase_positive	5.01028	4.6445	4.46506	3.93937	4.82818	6.22414	9.36551	11.3002	8.96777	10.4985	11.5475	10.8592
TG(53:1)	TG(53:1) [M+NH4]+	892.832	16.0635	TG_NH4	RevPhase_positive	22.9582	23.4114	22.3796	10.4281	10.7703	12.4066	27.9683	31.4711	27.0655	61.7071	59.7465	52.9916
TG(53:2)	TG(53:2) [M+NH4]+	890.817	15.9095	TG_NH4	RevPhase_positive	58.4117	59.3155	55.905	19.0031	19.1308	21.5877	44.9167	47.6164	43.5607	128.303	123.512	115.931
TG(53:3)	TG(53:3) [M+NH4]+	888.801	15.7633	TG_NH4	RevPhase_positive	28.4535	27.3833	26.1527	8.73078	8.93881	10.2783	17.4057	17.1511	16.6054	47.5502	45.3462	40.808
TG(53:4)	TG(53:4) [M+NH4]+	886.785	15.6242	TG_NH4	RevPhase_positive	3.75151	3.4572	3.3937	1.75766	1.52833	1.96346	2.70043	2.73553	2.40559	5.02829	5.08109	4.22889
TG(53:5)	TG(53:5) [M+NH4]+	884.77	15.5165	TG_NH4	RevPhase_positive	0.791178	0.802838	0.700089	0.6241	0.587344	0.62643	0.672144	0.564999	0.516186	1.02054	0.750247	0.76568
TG(53:6)	TG(53:6) [M+NH4]+	882.754	15.428	TG_NH4	RevPhase_positive	0.257702	0.289679	0.260832	0.134166	0.139777	0.195506	0.194648	0.0966014	0.18917	0.242296	0.196564	0.218073
TG(53:7)	TG(53:7) [M+NH4]+	880.739	15.2652	TG_NH4	RevPhase_positive	0.0594485	0.0595484	0.0380545	0.0493649	0.0347657	0.0436067	0.0477189	0.0397147	0.0246771	0.0314193	0.042773	0.0354574
TG(54:0)	TG(54:0) [M+NH4]+	908.864	16.3236	TG_NH4	RevPhase_positive	16.6848	14.0889	12.4799	7.04869	8.09593	10.662	31.5464	34.8711	30.4684	25.968	25.2953	24.6699
TG(54:1)	TG(54:1) [M+NH4]+	906.848	16.1779	TG_NH4	RevPhase_positive	80.7672	80.4507	78.4459	18.2918	18.832	20.6409	90.3162	96.1843	88.9564	149.867	152.117	140.37
TG(54:2)	TG(54:2) [M+NH4]+	904.832	16.0141	TG_NH4	RevPhase_positive	243.816	252.274	244.181	44.5065	47.0666	52.5439	152.124	170.211	154.062	362.139	378.161	339.857
TG(54:3)	TG(54:3) [M+NH4]+	902.816	15.8559	TG_NH4	RevPhase_positive	262.457	273.794	263.745	46.6697	48.5943	53.9131	115.043	127.356	118.162	360.623	342.173	330.34
TG(54:4)	TG(54:4) [M+NH4]+	900.801	15.7293	TG_NH4	RevPhase_positive	30.3759	28.8442	27.1022	8.86014	8.57333	10.0973	17.9078	18.0136	18.0618	37.0338	36.2547	32.1483
TG(54:5)	TG(54:5) [M+NH4]+	898.785	15.6218	TG_NH4	RevPhase_positive	10.2009	10.177	9.37765	5.37635	5.05053	6.11616	7.5156	8.5911	8.89035	9.94324	9.5588	8.28166
TG(54:6)	TG(54:6) [M+NH4]+	896.77	15.517	TG_NH4	RevPhase_positive	5.94107	5.67057	5.30757	2.9291	2.72523	3.41641	3.94752	5.01118	6.03114	4.52283	4.68327	3.9648
TG(54:7)	TG(54:7) [M+NH4]+	894.754	15.3741	TG_NH4	RevPhase_positive	2.58823	2.35385	1.99981	1.07494	0.95854	1.18526	1.176	1.52939	1.64457	1.54807	1.66682	1.25499
TG(54:8)	TG(54:8) [M+NH4]+	892.739	15.2115	TG_NH4	RevPhase_positive	0.0907909	0.12466	0.124922	0.0729486	0.0518296	0.0901504	0.056281	0.0612301	0.0454702	0.0498416	0.081091	0.0597316
TG(55:0)	TG(55:0) [M+NH4]+	922.88	16.3927	TG_NH4	RevPhase_positive	5.10574	3.59115	3.41483	3.17682	4.46974	6.50845	8.22763	9.83878	7.26526	5.88173	7.25771	5.62356
TG(55:1)	TG(55:1) [M+NH4]+	920.864	16.2437	TG_NH4	RevPhase_positive	7.68743	6.99947	7.23	4.48695	4.68246	5.68049	10.8317	11.5304	10.085	12.9764	14.6005	12.0122
TG(55:2)	TG(55:2) [M+NH4]+	918.848	16.0908	TG_NH4	RevPhase_positive	12.9374	12.8515	13.0108	4.94729	4.9321	5.64929	10.6252	11.3487	9.71562	25.6747	24.1258	22.2504
TG(55:3)	TG(55:3) [M+NH4]+	916.832	15.9462	TG_NH4	RevPhase_positive	13.979	15.0129	13.8247	4.01542	3.96559	4.35378	7.30714	7.79498	7.32594	24.793	24.3393	22.5536
TG(55:4)	TG(55:4) [M+NH4]+	914.816	15.835	TG_NH4	RevPhase_positive	2.43319	2.47923	2.30339	1.08479	1.01393	1.27345	1.70754	1.56973	1.36038	3.5574	3.2887	3.4594
TG(55:5)	TG(55:5) [M+NH4]+	912.801	15.7115	TG_NH4	RevPhase_positive	1.13316	1.13616	1.14623	0.581504	0.532459	0.636594	0.840102	0.716231	0.69878	1.6542	1.38732	1.24147
TG(55:6)	TG(55:6) [M+NH4]+	910.785	15.606	TG_NH4	RevPhase_positive	0.593519	0.699883	0.613452	0.423185	0.400511	0.455198	0.451851	0.473803	0.453961	0.832948	0.884197	0.635563
TG(55:7)	TG(55:7) [M+NH4]+	908.77	15.4819	TG_NH4	RevPhase_positive	0.308756	0.225734	0.202973	0.237243	0.218325	0.237612	0.174153	0.174336	0.248402	0.31227	0.29824	0.229065
TG(56:0)	TG(56:0) [M+NH4]+	936.895	16.4825	TG_NH4	RevPhase_positive	15.04	11.7039	11.1357	6.94134	8.55001	11.3617	41.9716	47.2806	40.459	20.5091	21.5198	19.9577
TG(56:1)	TG(56:1) [M+NH4]+	934.88	16.3396	TG_NH4	RevPhase_positive	34.6701	32.0681	28.3603	9.33535	9.90638	11.6229	47.3502	49.6464	46.5629	46.6423	46.2281	42.8496
TG(56:2)	TG(56:2) [M+NH4]+	932.864	16.1962	TG_NH4	RevPhase_positive	50.7107	53.656	51.713	11.1303	11.2193	11.9687	35.2941	39.036	35.5791	64.1336	67.1846	60.0022
TG(56:3)	TG(56:3) [M+NH4]+	930.848	16.0474	TG_NH4	RevPhase_positive	48.8582	48.2611	48.4337	8.72102	9.26102	10.4207	18.7896	20.9103	18.4698	53.5083	53.3448	48.7136
TG(56:4)	TG(56:4) [M+NH4]+	928.832	15.9277	TG_NH4	RevPhase_positive	10.028	10.6766	9.81129	2.57953	2.79315	3.04436	5.29271	5.59237	5.25225	12.6545	12.6851	11.7592
TG(56:5)	TG(56:5) [M+NH4]+	926.816	15.8204	TG_NH4	RevPhase_positive	6.29121	6.2502	6.06897	2.34842	2.32492	2.62212	3.6818	4.04441	3.85671	6.27264	6.20128	6.07058
TG(56:6)	TG(56:6) [M+NH4]+	924.801	15.6958	TG_NH4	RevPhase_positive	5.77179	6.16683	5.4764	2.28332	2.19073	2.63435	3.27782	3.7896	3.32862	5.40329	5.11821	4.73222
TG(56:7)	TG(56:7) [M+NH4]+	922.785	15.6054	TG_NH4	RevPhase_positive	4.97243	5.2742	5.00119	1.83462	1.74903	2.06443	2.62609	2.78068	2.84752	4.68189	4.26925	3.80467
TG(56:8)	TG(56:8) [M+NH4]+	920.77	15.4448	TG_NH4	RevPhase_positive	1.0563	0.879499	0.795959	0.391628	0.375544	0.451949	0.441641	0.414994	0.380454	0.669599	0.5538	0.495249
TG(56:9)	TG(56:9) [M+NH4]+	918.755	15.3014	TG_NH4	RevPhase_positive	0.0754406	0.0480107	0.0135271	0.040481	0.040315	0.017735	0.0309264	0.0101191	0.0404564	0.0280582	0.030523	0.0142916
TG(57:0)	TG(57:0) [M+NH4]+	950.911	16.5449	TG_NH4	RevPhase_positive	4.32487	2.72838	2.66128	2.65207	3.84118	5.55625	9.282	10.751	8.2193	4.75693	5.63919	4.47637
TG(57:1)	TG(57:1) [M+NH4]+	948.895	16.4127	TG_NH4	RevPhase_positive	6.28936	5.18786	5.11115	3.44611	3.51295	4.47173	11.2837	11.1655	10.0188	9.41792	10.4085	8.61765
TG(57:2)	TG(57:2) [M+NH4]+	946.879	16.2782	TG_NH4	RevPhase_positive	5.57912	5.09564	5.03635	2.58315	2.56363	3.17469	5.70264	5.78832	5.21313	7.30421	7.70007	6.60431
TG(57:3)	TG(57:3) [M+NH4]+	944.863	16.1366	TG_NH4	RevPhase_positive	3.30316	3.05353	3.10684	1.08871	1.03096	1.29351	1.83997	1.84077	1.70551	4.23778	4.10385	3.93936
TG(57:4)	TG(57:4) [M+NH4]+	942.847	16.0125	TG_NH4	RevPhase_positive	0.711819	0.77957	0.708085	0.373013	0.302609	0.307869	0.473167	0.426408	0.398047	0.880412	0.918032	0.909916
TG(57:5)	TG(57:5) [M+NH4]+	940.832	15.9071	TG_NH4	RevPhase_positive	0.357883	0.457186	0.402846	0.225626	0.214916	0.204158	0.244514	0.311648	0.234558	0.580058	0.395116	0.3122
TG(57:6)	TG(57:6) [M+NH4]+	938.817	15.7847	TG_NH4	RevPhase_positive	0.225922	0.370742	0.249949	0.225995	0.207414	0.349847	0.299538	0.27861	0.267516	0.343359	0.480724	0.35397
TG(57:7)	TG(57:7) [M+NH4]+	936.801	15.6765	TG_NH4	RevPhase_positive	0.303096	0.313218	0.265599	0.174128	0.164254	0.272679	0.209821	0.236592	0.19288	0.442712	0.403495	0.322648
TG(57:8)	TG(57:8) [M+NH4]+	934.786	15.5335	TG_NH4	RevPhase_positive	0.0727641	0.120888	0.0872916	0.0351002	0.0467387	0.0163921	0.0348484	0.0866909	0.0501147	0.104333	0.0228514	0.0898499
TG(58:0)	TG(58:0) [M+NH4]+	964.927	16.6272	TG_NH4	RevPhase_positive	8.09299	5.90423	5.28897	3.8144	4.28448	6.02759	35.538	38.5271	34.5908	11.6697	11.7993	11.1873
TG(58:1)	TG(58:1) [M+NH4]+	962.911	16.5005	TG_NH4	RevPhase_positive	29.7077	26.3637	24.5101	8.75566	9.47095	11.0386	62.0278	65.6731	59.1894	43.7011	42.7249	38.8091
TG(58:10)	TG(58:10) [M+NH4]+	944.77	15.4274	TG_NH4	RevPhase_positive	0.0884295	0.0662336	0.0711773	0.024102	0.0408618	0.028953	0.0279542	0.0467775	0.0209951	0.0427178	0.0216449	0.0163126
TG(58:2)	TG(58:2) [M+NH4]+	960.895	16.3577	TG_NH4	RevPhase_positive	31.8784	29.6223	27.215	6.55189	7.17743	8.19996	30.0879	31.666	29.6049	36.1267	34.3689	32.0884
TG(58:3)	TG(58:3) [M+NH4]+	958.879	16.2158	TG_NH4	RevPhase_positive	14.5566	15.3161	14.3091	3.18072	3.12777	3.65415	7.37175	7.93306	6.94468	13.2298	13.3758	12.2805
TG(58:4)	TG(58:4) [M+NH4]+	956.863	16.1064	TG_NH4	RevPhase_positive	2.29369	2.2645	2.11342	0.625807	0.690504	0.661444	1.0904	1.21549	1.09696	2.24457	2.26961	2.02683
TG(58:5)	TG(58:5) [M+NH4]+	954.847	15.9997	TG_NH4	RevPhase_positive	1.49037	1.48067	1.47026	0.504696	0.568546	0.624005	0.995076	0.879772	1.01825	1.34687	1.43493	0.970651
TG(58:6)	TG(58:6) [M+NH4]+	952.832	15.8751	TG_NH4	RevPhase_positive	2.64895	2.73054	2.35553	0.772371	0.723122	0.850055	1.54404	1.5292	1.63043	2.44313	2.14526	2.11358
TG(58:7)	TG(58:7) [M+NH4]+	950.816	15.7673	TG_NH4	RevPhase_positive	2.76018	2.9868	2.54784	0.788895	0.848608	0.988657	1.74411	1.65282	1.57589	2.86959	2.87157	2.47653
TG(58:8)	TG(58:8) [M+NH4]+	948.801	15.6421	TG_NH4	RevPhase_positive	2.21061	2.06986	1.96842	0.677626	0.64022	0.76549	0.871772	0.946277	0.898664	2.02091	1.77183	1.57368
TG(58:9)	TG(58:9) [M+NH4]+	946.785	15.4997	TG_NH4	RevPhase_positive	0.250353	0.293123	0.249087	0.135025	0.111691	0.133968	0.130049	0.111364	0.112527	0.212942	0.207536	0.107429
TG(59:0)	TG(59:0) [M+NH4]+	978.942	16.6857	TG_NH4	RevPhase_positive	1.70597	1.01093	0.899912	1.02918	1.35554	2.04838	5.49793	6.13478	5.13314	1.833	2.2225	1.79202
TG(59:1)	TG(59:1) [M+NH4]+	976.927	16.5634	TG_NH4	RevPhase_positive	3.92077	3.40647	3.22765	2.26009	2.23173	2.7726	10.3493	10.6032	9.40411	6.39907	6.43998	5.46727
TG(59:2)	TG(59:2) [M+NH4]+	974.91	16.4379	TG_NH4	RevPhase_positive	4.44259	3.73926	3.52991	1.93958	1.96256	2.30457	6.10377	5.95803	5.56009	6.04893	6.22046	5.17244
TG(59:3)	TG(59:3) [M+NH4]+	972.895	16.3057	TG_NH4	RevPhase_positive	1.59019	1.55458	1.38872	0.622839	0.677018	0.766022	1.46591	1.34758	1.24001	1.88869	1.8502	1.6617
TG(59:4)	TG(59:4) [M+NH4]+	970.879	16.1779	TG_NH4	RevPhase_positive	0.200003	0.303255	0.249892	0.0973204	0.0516147	0.0893842	0.186522	0.139884	0.158189	0.268474	0.247975	0.220097
TG(59:5)	TG(59:5) [M+NH4]+	968.863	16.0663	TG_NH4	RevPhase_positive	0.0271783	0.0727665	0.0547317	0.0382106	0.0338034	0.0640591	0.0923773	0.0659022	0.0675847	0.0374221	0.0258961	0.0487868
TG(59:6)	TG(59:6) [M+NH4]+	966.848	15.9485	TG_NH4	RevPhase_positive	0.0546491	0.0963571	0.0563266	0.054334	0.0477946	0.0277722	0.0480342	0.0626635	0.0623782	0.0601474	0.121202	0.118175
TG(59:7)	TG(59:7) [M+NH4]+	964.832	15.8536	TG_NH4	RevPhase_positive	0.172574	0.168219	0.180044	0.201129	0.219522	0.227412	0.145771	0.148459	0.148818	0.132167	0.238125	0.162296
TG(59:8)	TG(59:8) [M+NH4]+	962.817	15.7135	TG_NH4	RevPhase_positive	0.0625827	0.0496367	0.0343772	0.0230073	0.0262777	0.0179483	0	0.00994504	0.0119996	0.103745	0.0755074	0.0457982
TG(60:0)	TG(60:0) [M+NH4]+	992.958	16.7717	TG_NH4	RevPhase_positive	3.68106	2.28111	2.02662	2.26514	2.07852	2.90696	19.9623	22.339	19.9611	3.98233	4.54186	4.27269
TG(60:1)	TG(60:1) [M+NH4]+	990.942	16.645	TG_NH4	RevPhase_positive	14.6412	11.999	10.8979	4.40058	4.65129	5.54429	45.7781	48.4863	45.5415	19.7303	18.9298	17.0716
TG(60:11)	TG(60:11) [M+NH4]+	970.786	15.4794	TG_NH4	RevPhase_positive	0.0986983	0.084005	0.0705917	0.0520186	0.0332292	0.0304572	0.0213995	0.0200725	0.0377037	0.0101437	0.0740282	0.0617768
TG(60:12)	TG(60:12) [M+NH4]+	968.77	15.391	TG_NH4	RevPhase_positive	0.0195914	0.0303856	0.0522146	0.0562068	0.0542811	0.0931664	0.045134	0.0490713	0.0674275	0.0833432	0.0660969	0.0510673
TG(60:2)	TG(60:2) [M+NH4]+	988.926	16.5176	TG_NH4	RevPhase_positive	22.6515	20.7137	18.7814	5.22434	5.68465	6.55309	31.2031	32.6955	29.8819	27.4742	26.6047	23.6935
TG(60:3)	TG(60:3) [M+NH4]+	986.91	16.3789	TG_NH4	RevPhase_positive	10.6474	9.91703	9.1684	2.02536	2.14677	2.51131	7.54585	8.053	7.41099	10.186	9.97002	8.69105
TG(60:4)	TG(60:4) [M+NH4]+	984.895	16.2678	TG_NH4	RevPhase_positive	1.29083	1.29267	1.2131	0.370933	0.416955	0.534928	0.978915	0.941732	1.05782	1.28584	1.1487	1.03906
TG(60:5)	TG(60:5) [M+NH4]+	982.879	16.1721	TG_NH4	RevPhase_positive	0.410589	0.47155	0.401475	0.178974	0.0801984	0.155813	0.333216	0.397366	0.398224	0.304563	0.380619	0.373261
TG(60:6)	TG(60:6) [M+NH4]+	980.863	16.0528	TG_NH4	RevPhase_positive	0.52993	0.600973	0.567497	0.175087	0.176285	0.114073	0.294795	0.35765	0.360294	0.593552	0.549332	0.455748
TG(60:7)	TG(60:7) [M+NH4]+	978.848	15.9249	TG_NH4	RevPhase_positive	0.928637	0.990209	0.990318	0.231105	0.23667	0.249372	0.45573	0.558694	0.436566	0.777039	0.905121	0.737627
TG(60:8)	TG(60:8) [M+NH4]+	976.832	15.803	TG_NH4	RevPhase_positive	0.538188	0.705931	0.570396	0.0828689	0.12568	0.132743	0.42051	0.228878	0.213117	0.673381	0.487187	0.529622
TG(60:9)	TG(60:9) [M+NH4]+	974.816	15.7119	TG_NH4	RevPhase_positive	0.0924951	0.132852	0.0524167	0.0410686	0.0485923	0.0261539	0.0682549	0.0231931	0.0708906	0.109373	0.0973947	0.089261
TG(61:0)	TG(61:0) [M+NH4]+	1006.97	16.8253	TG_NH4	RevPhase_positive	0.586854	0.324288	0.292222	0.389051	0.464764	0.702789	2.43068	2.74655	2.41187	0.50903	0.654947	0.511772
TG(61:1)	TG(61:1) [M+NH4]+	1004.96	16.701	TG_NH4	RevPhase_positive	2.01592	1.61083	1.39376	1.17327	1.20437	1.52474	6.85342	7.04946	6.64457	2.60285	2.55544	2.26979
TG(61:2)	TG(61:2) [M+NH4]+	1002.94	16.5806	TG_NH4	RevPhase_positive	2.25025	2.03297	1.81779	1.01806	1.03143	1.2786	4.31281	4.17934	4.01156	3.04555	3.03157	2.59004
TG(61:3)	TG(61:3) [M+NH4]+	1000.93	16.4565	TG_NH4	RevPhase_positive	1.16982	1.03637	0.963536	0.428893	0.459726	0.577173	1.31303	1.23988	1.10028	1.30853	1.37002	1.01862
TG(61:4)	TG(61:4) [M+NH4]+	998.911	16.3568	TG_NH4	RevPhase_positive	0.163392	0.145293	0.130514	0.0670606	0.0639247	0.0664143	0.190224	0.158758	0.175747	0.173349	0.225877	0.118083
TG(62:0)	TG(62:0) [M+NH4]+	1020.99	16.8977	TG_NH4	RevPhase_positive	3.86142	1.88963	1.47344	3.71223	2.63362	3.91319	11.2649	13.4409	10.9614	1.87304	3.82166	3.18661
TG(62:1)	TG(62:1) [M+NH4]+	1018.97	16.7777	TG_NH4	RevPhase_positive	8.79047	7.26385	6.46429	2.97634	3.12887	3.72645	32.7239	35.5173	33.0446	7.96819	7.52599	7.12159
TG(62:2)	TG(62:2) [M+NH4]+	1016.96	16.653	TG_NH4	RevPhase_positive	11.119	9.04839	8.12384	2.9299	3.02968	3.58253	21.1403	22.5837	21.2023	10.6285	10.1503	8.99722
TG(62:3)	TG(62:3) [M+NH4]+	1014.94	16.5281	TG_NH4	RevPhase_positive	5.28198	4.73395	4.26291	1.26772	1.31325	1.47306	5.6006	5.88897	5.16163	4.56728	4.56061	3.93913
TG(62:4)	TG(62:4) [M+NH4]+	1012.93	16.4295	TG_NH4	RevPhase_positive	0.759707	0.64316	0.659359	0.233642	0.231259	0.236581	0.849368	0.853631	0.780048	0.741308	0.726372	0.607287
TG(62:5)	TG(62:5) [M+NH4]+	1010.91	16.3495	TG_NH4	RevPhase_positive	0.31458	0.259783	0.252366	0.0886724	0.0909199	0.103838	0.289218	0.369162	0.277419	0.151042	0.256844	0.181593
TG(62:6)	TG(62:6) [M+NH4]+	1008.89	16.227	TG_NH4	RevPhase_positive	0.184981	0.22796	0.210697	0.0554146	0.0817391	0.0624776	0.188227	0.243724	0.208402	0.0527265	0.0764848	0.0831672
TG(62:7)	TG(62:7) [M+NH4]+	1006.88	16.107	TG_NH4	RevPhase_positive	0.111586	0.0918338	0.0735708	0.0370483	0.0354918	0.03539	0.0988784	0.136348	0.153128	0.101492	0.0597115	0.0210437
TG(62:8)	TG(62:8) [M+NH4]+	1004.86	15.9767	TG_NH4	RevPhase_positive	0.0598178	0.0825195	0.0536952	0.0231349	0.0253553	0.0271007	0.0345596	0	0.0183624	0.023269	0.0289313	0.0533452
TG(63:0)	TG(63:0) [M+NH4]+	1035.01	16.9518	TG_NH4	RevPhase_positive	0.336944	0.193803	0.167895	0.276897	0.314903	0.434917	1.22521	1.38799	1.18361	0.237576	0.328908	0.257064
TG(63:1)	TG(63:1) [M+NH4]+	1032.99	16.8317	TG_NH4	RevPhase_positive	1.52266	1.23338	1.17173	1.03413	1.02709	1.30349	6.44296	6.97222	6.38979	1.48815	1.4783	1.37419
TG(63:2)	TG(63:2) [M+NH4]+	1030.97	16.7175	TG_NH4	RevPhase_positive	1.71095	1.41391	1.21764	0.829603	0.870422	1.04144	3.90745	3.91567	3.61388	1.68225	1.62261	1.37772
TG(63:3)	TG(63:3) [M+NH4]+	1028.96	16.6087	TG_NH4	RevPhase_positive	0.606085	0.485636	0.427276	0.268516	0.246001	0.325468	0.79239	0.766399	0.73898	0.578321	0.620707	0.485937
TG(63:4)	TG(63:4) [M+NH4]+	1026.94	16.5102	TG_NH4	RevPhase_positive	0.129733	0.108369	0.0977711	0.063579	0.0661202	0.108122	0.201578	0.171117	0.159746	0.11958	0.178192	0.0763443
TG(63:5)	TG(63:5) [M+NH4]+	1024.93	16.3926	TG_NH4	RevPhase_positive	0.0626475	0.0458797	0.0400393	0.0126551	0.0154189	0.0251701	0.0564953	0.0446819	0.0562879	0.033249	0.027394	0.0161958
TG(63:8)	TG(63:8) [M+NH4]+	1018.88	16.0528	TG_NH4	RevPhase_positive	0.0463528	0.0749661	0.125605	0.134961	0.171919	0.198206	0.0680161	0.146729	0.0793556	0.0960899	0.0387251	0.070438
TG(64:0)	TG(64:0) [M+NH4]+	1049.02	17.024	TG_NH4	RevPhase_positive	0.603878	0.366062	0.331208	0.445268	0.421307	0.58376	5.0343	5.47989	4.91103	0.5038	0.626528	0.586776
TG(64:1)	TG(64:1) [M+NH4]+	1047.01	16.8998	TG_NH4	RevPhase_positive	8.01931	7.18961	6.58432	2.91277	2.99087	3.39594	34.3058	36.4916	33.7831	6.50369	5.83573	6.14669
TG(64:2)	TG(64:2) [M+NH4]+	1044.99	16.7898	TG_NH4	RevPhase_positive	10.1749	8.61096	7.81291	2.94971	3.08183	3.53524	22.4212	24.118	22.9083	7.35991	7.05799	6.23257
TG(64:3)	TG(64:3) [M+NH4]+	1042.97	16.6708	TG_NH4	RevPhase_positive	3.42033	2.84223	2.43567	0.95757	0.95781	1.15069	4.69808	4.81342	4.42761	2.24335	2.28829	1.86983
TG(64:4)	TG(64:4) [M+NH4]+	1040.96	16.5779	TG_NH4	RevPhase_positive	0.467829	0.365833	0.368251	0.164928	0.171441	0.209023	0.719913	0.633127	0.633003	0.404379	0.4213	0.335561
TG(64:5)	TG(64:5) [M+NH4]+	1038.94	16.4914	TG_NH4	RevPhase_positive	0.355954	0.340445	0.302217	0.123729	0.119111	0.104875	0.391315	0.435443	0.407145	0.281086	0.291631	0.264287
TG(64:6)	TG(64:6) [M+NH4]+	1036.93	16.3783	TG_NH4	RevPhase_positive	0.307599	0.321541	0.284538	0.0552418	0.0816846	0.100978	0.425744	0.451794	0.382351	0.248241	0.244301	0.222715
TG(64:7)	TG(64:7) [M+NH4]+	1034.91	16.2947	TG_NH4	RevPhase_positive	0.0847683	0.0956607	0.042858	0.00291219	0.0142468	0.0137695	0.0853137	0.129757	0.046855	0.0183646	0.0782257	0.0301376
TG(64:8)	TG(64:8) [M+NH4]+	1032.89	16.1332	TG_NH4	RevPhase_positive	0	0.0226979	0.0124528	0.0155055	0.015436	0	0	0.0213588	0	0	0.0241466	0
TG(65:0)	TG(65:0) [M+NH4]+	1063.04	17.0612	TG_NH4	RevPhase_positive	0.298512	0.140365	0.121187	0.202408	0.247303	0.335621	0.701067	0.7606	0.610327	0.150592	0.253944	0.163611
TG(65:1)	TG(65:1) [M+NH4]+	1061.02	16.9528	TG_NH4	RevPhase_positive	1.05798	0.935476	0.82701	0.765151	0.760665	0.878206	5.19312	5.51812	5.38819	1.06303	1.01793	0.980412
TG(65:2)	TG(65:2) [M+NH4]+	1059.01	16.8455	TG_NH4	RevPhase_positive	1.94369	1.64729	1.52759	1.01512	1.01577	1.19467	5.2393	5.69842	5.37885	1.79261	1.72338	1.45436
TG(65:3)	TG(65:3) [M+NH4]+	1056.99	16.7373	TG_NH4	RevPhase_positive	0.624648	0.51136	0.450197	0.314915	0.310914	0.396048	1.0946	1.11462	1.01753	0.552	0.581213	0.437452
TG(65:4)	TG(65:4) [M+NH4]+	1054.97	16.6453	TG_NH4	RevPhase_positive	0.129358	0.0995221	0.0915527	0.0755955	0.0747068	0.115263	0.223757	0.189675	0.165631	0.125293	0.144164	0.095061
TG(65:5)	TG(65:5) [M+NH4]+	1052.96	16.5388	TG_NH4	RevPhase_positive	0.0772491	0.0678502	0.0611621	0.0398792	0.0329331	0.0434147	0.14152	0.105396	0.106534	0.0431067	0.0839029	0.0364988
TG(65:6)	TG(65:6) [M+NH4]+	1050.94	16.4384	TG_NH4	RevPhase_positive	0.041883	0.0361473	0.0333678	0.00960473	0.0109269	0.0158991	0.082346	0.0568206	0.0877712	0.0595115	0.034996	0.0315199
TG(65:7)	TG(65:7) [M+NH4]+	1048.93	16.324	TG_NH4	RevPhase_positive	0	0.00443779	0.00462449	0.00485758	0	0.00629943	0.0143045	0.025768	0	0.0134012	0.00984301	0
TG(66:0)	TG(66:0) [M+NH4]+	1077.05	17.1377	TG_NH4	RevPhase_positive	0.278778	0.14069	0.152233	0.193285	0.216935	0.29668	2.16647	2.27935	2.16239	0.155127	0.261753	0.218474
TG(66:1)	TG(66:1) [M+NH4]+	1075.04	17.0258	TG_NH4	RevPhase_positive	4.89641	4.30836	3.9822	1.71397	1.67731	1.80932	23.889	24.8311	23.1685	4.07664	3.68504	3.87402
TG(66:2)	TG(66:2) [M+NH4]+	1073.02	16.9158	TG_NH4	RevPhase_positive	12.2654	11.1408	10.0459	3.41323	3.51429	3.86306	28.8605	30.9939	29.2998	9.09158	8.49123	7.91722
TG(66:3)	TG(66:3) [M+NH4]+	1071	16.8081	TG_NH4	RevPhase_positive	4.57176	3.85745	3.50902	1.27701	1.30416	1.51063	7.10006	7.48854	6.92494	2.78299	2.76448	2.37488
TG(66:4)	TG(66:4) [M+NH4]+	1068.99	16.7157	TG_NH4	RevPhase_positive	0.595678	0.486221	0.441679	0.239047	0.232317	0.267215	0.999685	1.0027	0.902546	0.452342	0.47279	0.382172
TG(66:5)	TG(66:5) [M+NH4]+	1066.97	16.6221	TG_NH4	RevPhase_positive	0.553156	0.434209	0.382667	0.118335	0.128221	0.149019	0.610915	0.63103	0.594555	0.371213	0.361958	0.316217
TG(66:6)	TG(66:6) [M+NH4]+	1064.96	16.5181	TG_NH4	RevPhase_positive	0.779523	0.717204	0.636168	0.14188	0.167879	0.160391	0.964479	1.0127	0.885485	0.596473	0.644804	0.530138
TG(66:7)	TG(66:7) [M+NH4]+	1062.94	16.403	TG_NH4	RevPhase_positive	0.34049	0.325775	0.334668	0.0507197	0.061593	0.079313	0.40588	0.41615	0.367251	0.288695	0.315224	0.335384
TG(66:9)	TG(66:9) [M+NH4]+	1058.91	16.243	TG_NH4	RevPhase_positive	0.131521	0.0832229	0.104655	0.0686275	0.10233	0.196495	0.191045	0.285536	0.256895	0.0145318	0	0.0259841
TG(67:0)	TG(67:0) [M+NH4]+	1091.07	17.187	TG_NH4	RevPhase_positive	0.184963	0.0643117	0.076573	0.0883969	0.119956	0.21171	0.341253	0.408152	0.364272	0.0636628	0.150637	0.0440516
TG(67:1)	TG(67:1) [M+NH4]+	1089.05	17.0675	TG_NH4	RevPhase_positive	0.49127	0.428665	0.400542	0.314352	0.343372	0.382598	2.52687	2.55762	2.55423	0.464398	0.505889	0.484119
TG(67:2)	TG(67:2) [M+NH4]+	1087.04	16.9702	TG_NH4	RevPhase_positive	1.37545	1.23779	1.07886	0.644732	0.670176	0.740202	4.06165	4.41432	4.08668	1.27408	1.20057	1.04325
TG(67:3)	TG(67:3) [M+NH4]+	1085.02	16.8638	TG_NH4	RevPhase_positive	0.814524	0.74757	0.651159	0.40021	0.395139	0.477256	1.591	1.52263	1.48731	0.685186	0.647119	0.547478
TG(67:4)	TG(67:4) [M+NH4]+	1083	16.7713	TG_NH4	RevPhase_positive	0.143557	0.126828	0.116152	0.0880678	0.0881141	0.0939111	0.253252	0.242441	0.241777	0.111058	0.15356	0.0902925
TG(67:5)	TG(67:5) [M+NH4]+	1080.99	16.6706	TG_NH4	RevPhase_positive	0.100103	0.0673319	0.0668643	0.0492563	0.0458858	0.0558172	0.129658	0.0976873	0.123072	0.0895302	0.11845	0.0621808
TG(67:6)	TG(67:6) [M+NH4]+	1078.97	16.5655	TG_NH4	RevPhase_positive	0.0994399	0.0924485	0.109576	0.0394128	0.0302878	0.0353575	0.133929	0.138783	0.10817	0.167643	0.152639	0.091983
TG(67:7)	TG(67:7) [M+NH4]+	1076.96	16.4566	TG_NH4	RevPhase_positive	0.0451175	0.0472973	0.0318971	0.00961207	0.00863767	0	0.0794145	0.0781296	0.0592098	0.0629602	0.0361913	0.0376948
TG(68:0)	TG(68:0) [M+NH4]+	1105.08	17.2608	TG_NH4	RevPhase_positive	0.13348	0.045844	0.0584745	0.0965076	0.11259	0.0821737	0.982257	0.944747	0.933676	0.0746696	0.110524	0.105758
TG(68:1)	TG(68:1) [M+NH4]+	1103.07	17.1517	TG_NH4	RevPhase_positive	1.58808	1.37806	1.1955	0.519517	0.481891	0.540215	8.93693	9.02506	8.89636	1.33475	1.18309	1.32913
TG(68:2)	TG(68:2) [M+NH4]+	1101.05	17.0292	TG_NH4	RevPhase_positive	7.98318	7.09461	6.33481	1.89685	1.7632	2.04437	19.5189	20.2569	19.1819	5.76001	5.26055	4.87399
TG(68:3)	TG(68:3) [M+NH4]+	1099.04	16.9217	TG_NH4	RevPhase_positive	5.74009	5.08379	4.78074	1.39175	1.44333	1.62584	8.54425	9.09213	6.78243	3.73919	3.41554	3.10682
TG(68:4)	TG(68:4) [M+NH4]+	1097.02	16.8323	TG_NH4	RevPhase_positive	0.726635	0.593997	0.554243	0.245738	0.271757	0.337609	1.2818	1.28255	1.15786	0.520969	0.505433	0.436802
TG(68:5)	TG(68:5) [M+NH4]+	1095	16.7538	TG_NH4	RevPhase_positive	0.435567	0.404002	0.345864	0.111803	0.11734	0.141124	0.63449	0.665715	0.581445	0.353892	0.358937	0.316244
TG(68:6)	TG(68:6) [M+NH4]+	1092.99	16.6453	TG_NH4	RevPhase_positive	1.29577	1.08631	0.936033	0.158694	0.175954	0.203752	1.25973	1.40496	1.26394	0.956714	0.910973	0.8699
TG(68:7)	TG(68:7) [M+NH4]+	1090.97	16.5366	TG_NH4	RevPhase_positive	0.917823	0.899596	0.743397	0.143799	0.157357	0.171619	0.975631	1.04689	0.938976	0.856926	0.855113	0.734099
TG(68:8)	TG(68:8) [M+NH4]+	1088.96	16.4278	TG_NH4	RevPhase_positive	0.15616	0.167062	0.0999514	0.0263897	0.0307018	0.024611	0.128216	0.196578	0.157294	0.188062	0.139822	0.135488
TG(69:0)	TG(69:0) [M+NH4]+	1119.1	17.3142	TG_NH4	RevPhase_positive	0.0964169	0.031817	0.028904	0.0500936	0.0571864	0.0911258	0.131798	0.180038	0.132887	0.0144401	0.0771127	0.0460683
TG(69:1)	TG(69:1) [M+NH4]+	1117.08	17.1896	TG_NH4	RevPhase_positive	0.143215	0.135181	0.120104	0.096589	0.0943986	0.112717	0.881573	0.893144	0.882914	0.156012	0.127254	0.142933
TG(69:2)	TG(69:2) [M+NH4]+	1115.07	17.0801	TG_NH4	RevPhase_positive	0.571576	0.558584	0.479349	0.255968	0.261391	0.311471	1.6919	1.69815	1.63428	0.505014	0.496719	0.457245
TG(69:3)	TG(69:3) [M+NH4]+	1113.05	16.9787	TG_NH4	RevPhase_positive	0.578233	0.491006	0.449044	0.230576	0.210062	0.238832	1.03943	1.12051	1.0851	0.414849	0.410458	0.349706
TG(69:4)	TG(69:4) [M+NH4]+	1111.04	16.8854	TG_NH4	RevPhase_positive	0.112995	0.0919903	0.0894193	0.052838	0.057628	0.0433981	0.207978	0.214594	0.188262	0.102639	0.104208	0.0798968
TG(69:5)	TG(69:5) [M+NH4]+	1109.02	16.7969	TG_NH4	RevPhase_positive	0.0617747	0.0524404	0.0462143	0.0179981	0.0296173	0.028093	0.104305	0.0998193	0.0701222	0.0537138	0.0664374	0.0540007
TG(69:6)	TG(69:6) [M+NH4]+	1107	16.6997	TG_NH4	RevPhase_positive	0.136642	0.110128	0.0868728	0.0400851	0.0388856	0.0445971	0.14983	0.15303	0.156746	0.154267	0.133314	0.147515
TG(69:7)	TG(69:7) [M+NH4]+	1104.99	16.5913	TG_NH4	RevPhase_positive	0.114571	0.0964471	0.0941722	0.0156592	0.0247476	0.0272671	0.123106	0.12734	0.118718	0.154282	0.159841	0.114308
TG(69:8)	TG(69:8) [M+NH4]+	1102.97	16.4914	TG_NH4	RevPhase_positive	0.0192999	0.0216791	0.0161983	0.00266401	0.00923117	0.00489571	0.0229018	0.0132291	0.0182831	0.0372995	0.022107	0.0117534
TG(70:0)	TG(70:0) [M+NH4]+	1133.12	17.3865	TG_NH4	RevPhase_positive	0.0711708	0.0292347	0.0269937	0.0588062	0.0521802	0.0594981	0.449242	0.452143	0.469132	0.0292743	0.0386264	0.04149
TG(70:1)	TG(70:1) [M+NH4]+	1131.1	17.2628	TG_NH4	RevPhase_positive	0.453192	0.347004	0.318661	0.16972	0.149994	0.123996	2.58269	2.68029	2.66768	0.323365	0.293499	0.351845
TG(70:2)	TG(70:2) [M+NH4]+	1129.08	17.1524	TG_NH4	RevPhase_positive	2.30875	2.00937	1.7424	0.476147	0.469178	0.541934	6.04363	6.10819	6.12491	1.5542	1.44685	1.34926
TG(70:3)	TG(70:3) [M+NH4]+	1127.07	17.044	TG_NH4	RevPhase_positive	3.54396	3.18931	2.96583	0.723863	0.694263	0.759897	5.0738	5.18221	4.98813	2.15192	1.95043	1.75565
TG(70:4)	TG(70:4) [M+NH4]+	1125.05	16.9532	TG_NH4	RevPhase_positive	0.584072	0.471169	0.417699	0.14662	0.14872	0.177333	0.760675	0.818409	0.755479	0.371409	0.33369	0.287704
TG(70:5)	TG(70:5) [M+NH4]+	1123.04	16.8675	TG_NH4	RevPhase_positive	0.312102	0.254375	0.22757	0.0778543	0.0857246	0.0819376	0.410837	0.449102	0.390029	0.199088	0.210518	0.216149
TG(70:6)	TG(70:6) [M+NH4]+	1121.02	16.772	TG_NH4	RevPhase_positive	1.00908	0.808026	0.701433	0.108929	0.133659	0.154162	0.91443	1.01211	0.971975	0.796504	0.724829	0.63316
TG(70:7)	TG(70:7) [M+NH4]+	1119	16.6635	TG_NH4	RevPhase_positive	1.41915	1.19996	1.02945	0.158559	0.171856	0.187373	1.29246	1.34559	1.24601	1.36925	1.31007	1.15714
TG(70:8)	TG(70:8) [M+NH4]+	1116.99	16.5551	TG_NH4	RevPhase_positive	0.422148	0.343525	0.337737	0.0557075	0.0544425	0.0647504	0.303948	0.375001	0.312745	0.401681	0.389226	0.307499
TG(71:0)	TG(71:0) [M+NH4]+	1147.13	17.4233	TG_NH4	RevPhase_positive	0.0440894	0.012367	0.0104974	0.0326808	0.0383229	0.0246971	0.052159	0.0764151	0.0640963	0.00870703	0.0310398	0.0173196
TG(71:1)	TG(71:1) [M+NH4]+	1145.12	17.3167	TG_NH4	RevPhase_positive	0.0571052	0.0354714	0.0454089	0.0301129	0.0330948	0.0288677	0.341905	0.339123	0.341426	0.0375444	0.0443766	0.0464496
TG(71:2)	TG(71:2) [M+NH4]+	1143.1	17.2056	TG_NH4	RevPhase_positive	0.191508	0.127397	0.124328	0.0743825	0.07643	0.0913822	0.543874	0.611752	0.609794	0.131785	0.128209	0.140887
TG(71:3)	TG(71:3) [M+NH4]+	1141.08	17.0967	TG_NH4	RevPhase_positive	0.232219	0.207953	0.182531	0.0835926	0.0815977	0.0656434	0.381336	0.317882	0.364231	0.145343	0.15774	0.121214
TG(71:4)	TG(71:4) [M+NH4]+	1139.07	17.0067	TG_NH4	RevPhase_positive	0.050799	0.0393218	0.0367431	0.0161992	0.00329295	0.0111364	0.0895156	0.0973644	0.0752695	0.0373315	0.0416839	0.0321783
TG(71:5)	TG(71:5) [M+NH4]+	1137.05	16.9038	TG_NH4	RevPhase_positive	0.0216344	0.023295	0.0135315	0.0103366	0.00743981	0	0.0511325	0.0329531	0.0512266	0.0213076	0.0244155	0.0216029
TG(71:6)	TG(71:6) [M+NH4]+	1135.04	16.8262	TG_NH4	RevPhase_positive	0.0634054	0.0612366	0.0516314	0.0105242	0.0145484	0.021554	0.075525	0.0796858	0.0722959	0.0697782	0.0734531	0.0562774
TG(71:7)	TG(71:7) [M+NH4]+	1133.02	16.7177	TG_NH4	RevPhase_positive	0.0966238	0.0841216	0.0700031	0.020193	0.0197098	0.0290331	0.108635	0.0967806	0.106738	0.142896	0.126435	0.121752
TG(71:8)	TG(71:8) [M+NH4]+	1131	16.617	TG_NH4	RevPhase_positive	0.0266191	0.031059	0.0315459	0	0	0.00740336	0.0312013	0.0299951	0.0400502	0.0570031	0.0575907	0.0395896
TG(72:0)	TG(72:0) [M+NH4]+	1161.15	17.5145	TG_NH4	RevPhase_positive	0.0171919	0.00307483	0.00784739	0.0219386	0.00573316	0.00518508	0.262062	0.283701	0.261942	0.00236805	0.0123149	0.022816
TG(72:1)	TG(72:1) [M+NH4]+	1159.13	17.3888	TG_NH4	RevPhase_positive	0.167896	0.159112	0.133656	0.106646	0.0644629	0.0823415	1.42186	1.44098	1.40498	0.133731	0.114034	0.15446
TG(72:2)	TG(72:2) [M+NH4]+	1157.12	17.2638	TG_NH4	RevPhase_positive	0.642442	0.524965	0.482751	0.159686	0.160189	0.168369	1.74777	1.81953	1.81188	0.395682	0.370833	0.359858
TG(72:3)	TG(72:3) [M+NH4]+	1155.1	17.1557	TG_NH4	RevPhase_positive	0.893093	0.757311	0.688918	0.179319	0.160813	0.209861	1.34003	1.31645	1.38103	0.472501	0.460629	0.386027
TG(72:4)	TG(72:4) [M+NH4]+	1153.08	17.0603	TG_NH4	RevPhase_positive	0.291097	0.233221	0.216756	0.0460912	0.0600639	0.0571322	0.290599	0.321052	0.266808	0.165191	0.159252	0.137923
TG(72:5)	TG(72:5) [M+NH4]+	1151.07	16.9844	TG_NH4	RevPhase_positive	0.107422	0.0816124	0.0774072	0.0144793	0.0195674	0.0177374	0.13725	0.152396	0.140093	0.0798546	0.0790965	0.0670476
TG(72:6)	TG(72:6) [M+NH4]+	1149.05	16.8977	TG_NH4	RevPhase_positive	0.335739	0.320018	0.274125	0.0497283	0.0430878	0.0525801	0.387403	0.356103	0.33833	0.308104	0.287443	0.255565
TG(72:7)	TG(72:7) [M+NH4]+	1147.04	16.7903	TG_NH4	RevPhase_positive	0.996505	0.795839	0.71946	0.0925005	0.0957967	0.109473	0.7749	0.819824	0.714476	0.828012	0.760694	0.673986
TG(72:8)	TG(72:8) [M+NH4]+	1145.02	16.6817	TG_NH4	RevPhase_positive	0.628438	0.547055	0.476583	0.0712552	0.065117	0.0836697	0.462211	0.457302	0.460371	0.708626	0.662647	0.586152
TG(72:9)	TG(72:9) [M+NH4]+	1143	16.5909	TG_NH4	RevPhase_positive	0.0316234	0.0352444	0.0342518	0.00551691	0.00703224	0.00742651	0.0235414	0.0289097	0.0284548	0.0473499	0.0402063	0.0388106
TG(73:0)	TG(73:0) [M+NH4]+	1175.16	17.5439	TG_NH4	RevPhase_positive	0.0517659	0.00895118	0.00215582	0.0242704	0.0117761	0.0150648	0.0336649	0.0317495	0.0341003	0.00245313	0.021415	0.0141053
TG(73:1)	TG(73:1) [M+NH4]+	1173.15	17.4412	TG_NH4	RevPhase_positive	0.0196353	0.0191731	0.0120409	0.023855	0.0130391	0.0216827	0.189056	0.211133	0.229501	0.0223893	0.0165438	0.0192723
TG(73:2)	TG(73:2) [M+NH4]+	1171.13	17.3162	TG_NH4	RevPhase_positive	0.0594379	0.0543495	0.0500033	0.0373118	0.0327456	0.0409422	0.258855	0.244712	0.252601	0.0520234	0.0464348	0.0487695
TG(73:3)	TG(73:3) [M+NH4]+	1169.12	17.2078	TG_NH4	RevPhase_positive	0.0633431	0.0681391	0.0460023	0.0250817	0.0199347	0.0350097	0.1173	0.138879	0.148113	0.0440998	0.0427766	0.0334428
TG(73:4)	TG(73:4) [M+NH4]+	1167.1	17.1205	TG_NH4	RevPhase_positive	0.0163105	0.018834	0.00970535	0.00222113	0	0	0.0292492	0.0271562	0.02572	0.00867956	0.0104764	0.0024916
TG(73:6)	TG(73:6) [M+NH4]+	1163.07	16.9368	TG_NH4	RevPhase_positive	0.0163412	0.0145758	0.00616566	0	0	0	0.00815224	0.00853454	0.00863527	0.00924063	0.011711	0.0142888
TG(73:7)	TG(73:7) [M+NH4]+	1161.05	16.8434	TG_NH4	RevPhase_positive	0.0315448	0.0379662	0.031011	0.00198065	0.00643023	0	0.0394786	0.0290661	0.0352087	0.0508534	0.0462044	0.0336835
TG(73:8)	TG(73:8) [M+NH4]+	1159.04	16.7355	TG_NH4	RevPhase_positive	0.0195236	0.0140928	0.0137919	0.00243158	0	0	0	0.00460613	0.00850003	0.0382496	0.0251297	0.0157733
TG(74:0)	TG(74:0) [M+NH4]+	1189.18	17.658	TG_NH4	RevPhase_positive	0.00869834	0.00230966	0.00187698	0.00294311	0.00519084	0.0111211	0.0872093	0.0889915	0.0862064	0	0.00678419	0.0137936
TG(74:1)	TG(74:1) [M+NH4]+	1187.16	17.5152	TG_NH4	RevPhase_positive	0.1038	0.0745785	0.0626444	0.0573484	0.0421836	0.0473741	1.16522	1.18354	1.23402	0.0773435	0.0695328	0.0916328
TG(74:2)	TG(74:2) [M+NH4]+	1185.15	17.3887	TG_NH4	RevPhase_positive	0.261259	0.231516	0.181458	0.111487	0.0938249	0.114561	1.00854	1.0669	1.03902	0.140408	0.14046	0.140139
TG(74:3)	TG(74:3) [M+NH4]+	1183.13	17.2788	TG_NH4	RevPhase_positive	0.256393	0.238224	0.198972	0.0641055	0.0722	0.07144	0.455639	0.469561	0.426277	0.119902	0.123158	0.102311
TG(74:4)	TG(74:4) [M+NH4]+	1181.12	17.1737	TG_NH4	RevPhase_positive	0.0632602	0.0523915	0.0546632	0.0137032	0.0072494	0.0103248	0.110161	0.108954	0.116114	0.037662	0.0378179	0.0266197
TG(74:5)	TG(74:5) [M+NH4]+	1179.1	17.0967	TG_NH4	RevPhase_positive	0.0300436	0.024076	0.018672	0	0.0021004	0.00307629	0.0435122	0.0474311	0.0564308	0.0156777	0.0160736	0.0200536
TG(74:6)	TG(74:6) [M+NH4]+	1177.08	17.0085	TG_NH4	RevPhase_positive	0.0733502	0.0509211	0.0572319	0	0.0119672	0.00653944	0.0905338	0.0996238	0.104223	0.0485723	0.0407713	0.0369028
TG(74:7)	TG(74:7) [M+NH4]+	1175.07	16.9118	TG_NH4	RevPhase_positive	0.231757	0.211387	0.191437	0.0201093	0.0229317	0.0179283	0.19856	0.212679	0.179298	0.191331	0.172095	0.141281
TG(74:8)	TG(74:8) [M+NH4]+	1173.05	16.8083	TG_NH4	RevPhase_positive	0.240851	0.174188	0.164184	0.0157993	0.0160429	0.0227967	0.162304	0.159139	0.149102	0.169019	0.166883	0.136982
TG(74:9)	TG(74:9) [M+NH4]+	1171.04	16.722	TG_NH4	RevPhase_positive	0.0206596	0.0227114	0.0206229	0.00676153	0.0111266	0.00568436	0.0253645	0.0310146	0.0299175	0.0354719	0.0360777	0.0222636
TG(75:1)	TG(75:1) [M+NH4]+	1201.18	17.5678	TG_NH4	RevPhase_positive	0.00984328	0.00235823	0.00206164	0.00763583	0.00624974	0	0.131086	0.139371	0.164653	0.00765581	0.00288914	0.00199504
TG(75:2)	TG(75:2) [M+NH4]+	1199.16	17.443	TG_NH4	RevPhase_positive	0.0219887	0.0269134	0.0160024	0.00811695	0.0127229	0.0233197	0.160516	0.15048	0.159316	0.0154222	0.0166678	0.019855
TG(75:3)	TG(75:3) [M+NH4]+	1197.15	17.3256	TG_NH4	RevPhase_positive	0.0292073	0.0197754	0.0154435	0.0142738	0.00465817	0.00616348	0.0539868	0.0671457	0.0698097	0.0064612	0.011989	0.00878428
TG(76:0)	TG(76:0) [M+NH4]+	1217.21	17.7944	TG_NH4	RevPhase_positive	0.00710691	0	0	0.00388354	0	0	0.0265047	0.0268017	0.0253837	0	0.00294773	0
TG(76:1)	TG(76:1) [M+NH4]+	1215.19	17.6433	TG_NH4	RevPhase_positive	0.0246684	0.0243558	0.0332657	0.0309313	0.0157786	0.0137227	0.51697	0.549285	0.56663	0.0224412	0.018983	0.0406099
TG(76:2)	TG(76:2) [M+NH4]+	1213.18	17.5152	TG_NH4	RevPhase_positive	0.138779	0.127985	0.104514	0.055926	0.0659664	0.0575072	0.774207	0.726812	0.828651	0.0689855	0.0660644	0.0741052
TG(76:3)	TG(76:3) [M+NH4]+	1211.16	17.389	TG_NH4	RevPhase_positive	0.108836	0.0962982	0.0834022	0.0374009	0.0291116	0.0238234	0.255534	0.243758	0.273027	0.0548944	0.0464561	0.0413994
TG(76:4)	TG(76:4) [M+NH4]+	1209.15	17.2808	TG_NH4	RevPhase_positive	0.0216801	0.0231933	0.0162192	0.00230399	0.00235413	0.00370943	0.0423592	0.0318395	0.0424842	0.00875167	0.00187628	0.00797545
TG(76:5)	TG(76:5) [M+NH4]+	1207.13	17.2152	TG_NH4	RevPhase_positive	0.00418732	0.00353438	0.0024483	0	0	0	0.0440663	0.0261122	0.0316049	0.00177358	0	0.0040516
TG(76:6)	TG(76:6) [M+NH4]+	1205.11	17.1228	TG_NH4	RevPhase_positive	0.0164717	0.0231692	0.0177343	0	0.00241161	0	0.0582106	0.0406981	0.0496729	0.00639473	0.0117447	0.00617539
TG(76:7)	TG(76:7) [M+NH4]+	1203.1	17.0254	TG_NH4	RevPhase_positive	0.0543887	0.0473245	0.0413534	0	0	0	0.0665997	0.0522705	0.0595405	0.0328822	0.0307378	0.029606
TG(76:8)	TG(76:8) [M+NH4]+	1201.08	16.9215	TG_NH4	RevPhase_positive	0.0622966	0.0602201	0.0467295	0	0	0	0.027903	0.0353596	0.0306443	0.041968	0.0387352	0.041468
TG(77:1)	TG(77:1) [M+NH4]+	1229.21	17.714	TG_NH4	RevPhase_positive	0	0	0	0	0	0	0.0489901	0.0707135	0.069194	0	0	0.00388154
TG(77:2)	TG(77:2) [M+NH4]+	1227.19	17.568	TG_NH4	RevPhase_positive	0.00607643	0.00659197	0.00529959	0.00544428	0.00712699	0	0.0985742	0.0969278	0.107996	0.00766621	0.00495214	0.00717828
TG(77:3)	TG(77:3) [M+NH4]+	1225.18	17.4413	TG_NH4	RevPhase_positive	0.00416129	0.00627348	0.00696549	0.00992135	0	0.00458661	0.032517	0.032377	0.0322379	0.00483513	0.00239272	0.00186588
TG(78:1)	TG(78:1) [M+NH4]+	1243.23	17.7858	TG_NH4	RevPhase_positive	0.0131305	0.0103317	0.00701866	0.00983946	0	0.010128	0.227576	0.216985	0.2133	0	0.00271594	0.0120744
TG(78:2)	TG(78:2) [M+NH4]+	1241.21	17.6421	TG_NH4	RevPhase_positive	0.0636073	0.0501823	0.0522037	0.0291355	0.0259453	0.0351524	0.466707	0.466561	0.450267	0.0286629	0.0298435	0.0438057
TG(78:3)	TG(78:3) [M+NH4]+	1239.19	17.5155	TG_NH4	RevPhase_positive	0.0526371	0.0415101	0.0465461	0.0117717	0.0210017	0.0229259	0.175175	0.181461	0.203066	0.0116589	0.0241816	0.0209831
TG(78:6)	TG(78:6) [M+NH4]+	1233.15	17.2417	TG_NH4	RevPhase_positive	0.0121885	0.005908	0.00881001	0	0	0	0.0431359	0.0329528	0.0366998	0.00435897	0.00514529	0
TG(78:7)	TG(78:7) [M+NH4]+	1231.13	17.1335	TG_NH4	RevPhase_positive	0.0165058	0.018024	0.0116671	0	0.00224483	0	0.0314053	0.0357376	0.0363612	0.0104708	0.00505489	0.0102068
TG(79:1)	TG(79:1) [M+NH4]+	1257.24	17.8595	TG_NH4	RevPhase_positive	0	0	0	0	0	0	0.0260301	0.0226001	0.0198324	0	0	0.0022912
TG(79:2)	TG(79:2) [M+NH4]+	1255.22	17.6932	TG_NH4	RevPhase_positive	0.00426826	0.00879896	0	0	0	0.00596914	0.072625	0.0877639	0.0753667	0.00566875	0	0.00372885
TG(79:3)	TG(79:3) [M+NH4]+	1253.21	17.5775	TG_NH4	RevPhase_positive	0	0	0.00511321	0	0	0	0.0213197	0.0105543	0.0295237	0	0	0.00239358
TG(80:1)	TG(80:1) [M+NH4]+	1271.26	17.9317	TG_NH4	RevPhase_positive	0	0	0	0.00488723	0	0	0.105165	0.052873	0.112495	0.00204555	0	0.00431851
TG(80:2)	TG(80:2) [M+NH4]+	1269.24	17.7697	TG_NH4	RevPhase_positive	0.0443476	0.0476259	0.0319079	0.0298271	0.012408	0.0076143	0.305529	0.300358	0.322939	0.01484	0.0157925	0.0197321
TG(80:3)	TG(80:3) [M+NH4]+	1267.22	17.6422	TG_NH4	RevPhase_positive	0.0333295	0.0315094	0.0173799	0.0199606	0.00717847	0.0090438	0.147125	0.130459	0.131708	0.00712288	0.00632222	0.00475075
TG(80:6)	TG(80:6) [M+NH4]+	1261.18	17.3523	TG_NH4	RevPhase_positive	0.00303787	0.00369491	0	0	0	0	0.028543	0.012117	0.0195428	0	0	0
TG(80:7)	TG(80:7) [M+NH4]+	1259.16	17.2424	TG_NH4	RevPhase_positive	0.0164339	0.0018372	0.00374877	0	0	0.00524878	0.0287173	0.0299017	0.0209644	0.00567823	0.00287773	0
TG(O-42:0)	TG(O-42:0) [M+NH4]+	726.697	15.4093	TG_O_NH4	RevPhase_positive	3.63549	3.10794	2.8767	0.939465	0.967283	1.07676	2.49764	2.53571	2.66032	3.96155	3.75951	3.62482
TG(O-43:0)	TG(O-43:0) [M+NH4]+	740.712	15.5156	TG_O_NH4	RevPhase_positive	1.39546	1.33565	1.16305	0.944803	1.0278	1.08251	1.59009	1.6768	1.62382	2.73859	2.83167	2.60724
TG(O-43:1)	TG(O-43:1) [M+NH4]+	738.697	15.3378	TG_O_NH4	RevPhase_positive	0.815549	0.728899	0.702514	0.339179	0.313279	0.406178	0.614525	0.643016	0.677294	1.40264	1.35124	1.11836
TG(O-44:0)	TG(O-44:0) [M+NH4]+	754.728	15.6418	TG_O_NH4	RevPhase_positive	22.0787	22.5545	20.5736	7.64363	7.8007	8.48444	20.5951	22.9449	20.4268	25.3782	23.3058	22.1033
TG(O-44:1)	TG(O-44:1) [M+NH4]+	752.712	15.5775	TG_O_NH4	RevPhase_positive	9.36733	8.99217	8.09292	2.3567	2.30175	2.55059	5.62015	5.84202	5.7167	8.55822	7.98472	7.3038
TG(O-44:2)	TG(O-44:2) [M+NH4]+	750.697	15.4072	TG_O_NH4	RevPhase_positive	1.38566	1.25253	1.1252	0.327594	0.311606	0.354833	0.634943	0.595577	0.463451	0.912937	1.03837	0.881882
TG(O-45:0)	TG(O-45:0) [M+NH4]+	768.743	15.7315	TG_O_NH4	RevPhase_positive	6.27046	5.93425	5.95668	5.16075	5.20584	6.24657	8.58615	9.00703	8.83913	13.8429	13.0467	11.9199
TG(O-45:1)	TG(O-45:1) [M+NH4]+	766.728	15.6063	TG_O_NH4	RevPhase_positive	3.14591	2.85215	2.81397	1.77862	1.78945	2.02086	3.05323	2.99131	2.79049	5.61462	5.40929	4.67967
TG(O-45:2)	TG(O-45:2) [M+NH4]+	764.713	15.4955	TG_O_NH4	RevPhase_positive	0.499496	0.525232	0.440866	0.249419	0.225367	0.220943	0.359579	0.32179	0.301624	0.761989	0.789137	0.56545
TG(O-46:0)	TG(O-46:0) [M+NH4]+	782.759	15.8563	TG_O_NH4	RevPhase_positive	99.5507	102.484	98.2427	42.309	44.0246	49.0955	114.966	128.599	120.14	142.907	134.349	132.722
TG(O-46:1)	TG(O-46:1) [M+NH4]+	780.744	15.7112	TG_O_NH4	RevPhase_positive	56.0023	54.7085	52.6385	16.889	17.8679	19.3237	41.7422	45.1594	42.5816	65.6483	61.486	56.6207
TG(O-46:2)	TG(O-46:2) [M+NH4]+	778.728	15.6242	TG_O_NH4	RevPhase_positive	10.2863	9.95986	8.91089	2.53967	2.29222	2.7003	5.38032	5.83681	5.52039	8.90228	8.21829	7.82524
TG(O-46:3)	TG(O-46:3) [M+NH4]+	776.713	15.4631	TG_O_NH4	RevPhase_positive	0.673372	0.663739	0.522709	0.168155	0.127893	0.163063	0.288135	0.22132	0.269507	0.506245	0.481523	0.345475
TG(O-47:0)	TG(O-47:0) [M+NH4]+	796.775	15.9457	TG_O_NH4	RevPhase_positive	19.7561	20.6362	19.6587	19.6072	19.3102	21.3607	33.797	35.4501	33.7377	54.868	52.6199	49.7403
TG(O-47:1)	TG(O-47:1) [M+NH4]+	794.759	15.8001	TG_O_NH4	RevPhase_positive	13.1369	13.2124	12.8221	9.40063	9.82135	10.4635	14.7399	16.2963	14.9296	29.6813	28.1032	26.3551
TG(O-47:2)	TG(O-47:2) [M+NH4]+	792.744	15.7245	TG_O_NH4	RevPhase_positive	3.30232	3.01596	3.0548	1.42541	1.45937	1.76957	2.57689	2.50574	2.32643	5.89635	5.26187	4.96681
TG(O-47:3)	TG(O-47:3) [M+NH4]+	790.729	15.5522	TG_O_NH4	RevPhase_positive	0.317832	0.273045	0.158127	0.0753534	0.0658132	0.112263	0.152692	0.17806	0.0592779	0.331408	0.436835	0.188324
TG(O-48:0)	TG(O-48:0) [M+NH4]+	810.791	16.0534	TG_O_NH4	RevPhase_positive	215.114	218.48	219.294	101.033	105.259	118.929	301.812	345.503	306.793	418.098	405.558	386.084
TG(O-48:1)	TG(O-48:1) [M+NH4]+	808.775	15.8972	TG_O_NH4	RevPhase_positive	238.668	242.659	233.675	78.0857	79.2781	90.5483	205.086	219.815	205.846	360.477	340.814	319.57
TG(O-48:2)	TG(O-48:2) [M+NH4]+	806.759	15.8381	TG_O_NH4	RevPhase_positive	66.6249	67.3284	64.2284	16.8927	17.4022	19.0585	39.9109	44.3784	40.7707	79.4617	75.3365	70.8269
TG(O-48:3)	TG(O-48:3) [M+NH4]+	804.744	15.6776	TG_O_NH4	RevPhase_positive	6.98796	6.45388	6.16345	1.61118	1.64539	1.81681	3.34794	3.50341	3.41392	7.0403	5.95154	5.56166
TG(O-48:4)	TG(O-48:4) [M+NH4]+	802.728	15.5702	TG_O_NH4	RevPhase_positive	0.37469	0.301725	0.254504	0.0714921	0.00807809	0.0140519	0.118365	0.0482936	0.159476	0.276266	0.260116	0.330993
TG(O-49:0)	TG(O-49:0) [M+NH4]+	824.806	16.1416	TG_O_NH4	RevPhase_positive	28.6681	28.1231	28.0818	24.5649	24.2219	27.6294	54.1092	58.1027	51.669	100.238	94.9788	90.608
TG(O-49:1)	TG(O-49:1) [M+NH4]+	822.79	15.9818	TG_O_NH4	RevPhase_positive	43.4255	46.4567	43.4748	30.4057	30.4087	34.172	49.9599	54.5224	51.3441	116.776	115.526	104.987
TG(O-49:2)	TG(O-49:2) [M+NH4]+	820.775	15.923	TG_O_NH4	RevPhase_positive	15.1577	15.4218	14.7544	7.47928	7.62126	8.35833	12.184	13.7305	12.718	34.0788	31.7129	30.4995
TG(O-49:3)	TG(O-49:3) [M+NH4]+	818.759	15.7673	TG_O_NH4	RevPhase_positive	2.0763	1.56558	1.49532	0.820292	0.727894	0.930901	1.17117	1.33832	1.23363	3.13998	3.02116	2.56655
TG(O-49:4)	TG(O-49:4) [M+NH4]+	816.744	15.6418	TG_O_NH4	RevPhase_positive	0.114118	0.152232	0.0894818	0.0397308	0.0291269	0.0529737	0.0715137	0.0944584	0.0654986	0.192179	0.22496	0.164843
TG(O-50:0)	TG(O-50:0) [M+NH4]+	838.822	16.2437	TG_O_NH4	RevPhase_positive	160.34	170.058	163.591	64.1288	63.2141	73.7283	262.345	309.326	272.819	411.597	390.159	413.116
TG(O-50:1)	TG(O-50:1) [M+NH4]+	836.806	16.0849	TG_O_NH4	RevPhase_positive	512.683	510.385	502.017	156.549	156.737	177.997	436.849	487.109	434.793	986.573	943.195	850.389
TG(O-50:2)	TG(O-50:2) [M+NH4]+	834.791	15.9948	TG_O_NH4	RevPhase_positive	240.88	244.087	238.016	60.0353	58.9079	68.4436	145.098	160.713	146.071	368.908	363.339	326.482
TG(O-50:3)	TG(O-50:3) [M+NH4]+	832.775	15.8751	TG_O_NH4	RevPhase_positive	39.3749	39.1807	38.444	9.03711	9.1535	10.3947	19.9553	21.8451	20.0745	50.21	47.4119	44.6968
TG(O-50:4)	TG(O-50:4) [M+NH4]+	830.759	15.7322	TG_O_NH4	RevPhase_positive	3.28158	3.07744	2.99864	0.819028	0.919283	0.982059	1.88189	1.87194	1.59299	3.61918	3.37188	3.02973
TG(O-50:5)	TG(O-50:5) [M+NH4]+	828.743	15.6598	TG_O_NH4	RevPhase_positive	0.614818	0.624043	0.511606	0.166017	0.123883	0.177759	0.222179	0.0976397	0.114841	0.506425	0.287528	0.383501
TG(O-51:0)	TG(O-51:0) [M+NH4]+	852.838	16.3134	TG_O_NH4	RevPhase_positive	14.972	13.9174	12.7762	9.3377	9.18338	11.1998	26.0733	29.4837	26.0206	58.7589	55.5628	56.1848
TG(O-51:1)	TG(O-51:1) [M+NH4]+	850.822	16.1633	TG_O_NH4	RevPhase_positive	60.3325	61.7615	60.0851	33.4323	33.4659	37.3143	65.0857	70.978	65.9249	192.918	194.005	175.457
TG(O-51:2)	TG(O-51:2) [M+NH4]+	848.806	16.0494	TG_O_NH4	RevPhase_positive	32.432	32.5508	32.1171	15.6984	15.1702	17.3881	24.351	26.8541	24.4608	81.2229	77.8258	70.2426
TG(O-51:3)	TG(O-51:3) [M+NH4]+	846.791	15.9634	TG_O_NH4	RevPhase_positive	7.48041	7.79903	7.28751	2.95483	3.04258	3.20208	4.64205	5.43298	4.56235	14.8262	14.7421	13.1881
TG(O-51:4)	TG(O-51:4) [M+NH4]+	844.775	15.8373	TG_O_NH4	RevPhase_positive	0.801605	0.831324	0.707574	0.37191	0.394337	0.484869	0.6203	0.559613	0.478675	1.32883	1.35403	1.25216
TG(O-52:0)	TG(O-52:0) [M+NH4]+	866.854	16.4114	TG_O_NH4	RevPhase_positive	57.4991	51.2303	48.5293	14.4658	14.7956	18.8468	79.4335	87.4529	78.4978	170.829	160.021	163.226
TG(O-52:1)	TG(O-52:1) [M+NH4]+	864.838	16.267	TG_O_NH4	RevPhase_positive	314.459	320.987	307.634	81.351	79.7726	97.294	273.585	317.475	278.671	717.515	710.035	681.782
TG(O-52:2)	TG(O-52:2) [M+NH4]+	862.822	16.1189	TG_O_NH4	RevPhase_positive	299.934	298.188	294.348	69.6546	68.3426	77.6664	155.331	170.752	153.72	498.773	465.328	425.086
TG(O-52:3)	TG(O-52:3) [M+NH4]+	860.806	16.0478	TG_O_NH4	RevPhase_positive	87.8257	89.2041	85.9545	19.1214	19.0776	21.5629	40.2207	44.2312	39.9606	126.472	124.096	109.291
TG(O-52:4)	TG(O-52:4) [M+NH4]+	858.79	15.9277	TG_O_NH4	RevPhase_positive	13.408	13.9942	13.2382	3.60839	3.48472	3.98435	6.7592	7.36607	6.57716	17.4076	17.014	14.9615
TG(O-52:5)	TG(O-52:5) [M+NH4]+	856.775	15.7994	TG_O_NH4	RevPhase_positive	3.32822	3.1833	3.1797	1.7337	1.6539	1.99961	1.97575	2.02986	1.63252	3.4369	3.08857	2.94204
TG(O-52:6)	TG(O-52:6) [M+NH4]+	854.759	15.6952	TG_O_NH4	RevPhase_positive	2.18677	2.21475	2.03617	1.26633	1.25667	1.40435	1.10325	1.25456	1.15084	1.75143	1.63603	1.39151
TG(O-52:7)	TG(O-52:7) [M+NH4]+	852.742	15.6217	TG_O_NH4	RevPhase_positive	0.581477	0.586794	0.426496	0.286161	0.317079	0.238886	0.156349	0.189534	0.279641	0.381557	0.27104	0.317416
TG(O-53:0)	TG(O-53:0) [M+NH4]+	880.869	16.4742	TG_O_NH4	RevPhase_positive	4.90075	4.15691	4.18189	2.62602	2.79144	3.33416	7.40706	8.07748	7.11798	17.0187	15.4705	15.4428
TG(O-53:1)	TG(O-53:1) [M+NH4]+	878.853	16.3319	TG_O_NH4	RevPhase_positive	24.938	24.3018	21.5283	10.1775	10.4889	12.7614	21.3953	23.1899	21.6	77.5378	72.9337	67.8614
TG(O-53:2)	TG(O-53:2) [M+NH4]+	876.837	16.1966	TG_O_NH4	RevPhase_positive	26.9734	28.3484	26.6136	11.0899	11.1802	13.1103	15.7873	17.3947	16.2379	62.0133	61.6953	56.4026
TG(O-53:3)	TG(O-53:3) [M+NH4]+	874.822	16.1242	TG_O_NH4	RevPhase_positive	9.52441	9.37523	9.3575	3.56156	3.19714	4.01588	4.9749	4.90703	4.82266	19.7258	19.1382	17.2613
TG(O-53:4)	TG(O-53:4) [M+NH4]+	872.806	16.0025	TG_O_NH4	RevPhase_positive	2.05977	2.11854	2.15006	0.984737	0.932938	1.04773	1.04199	1.27998	1.18388	3.82067	3.63605	3.10837
TG(O-53:5)	TG(O-53:5) [M+NH4]+	870.791	15.8916	TG_O_NH4	RevPhase_positive	0.714917	0.657986	0.674805	0.622743	0.562718	0.654198	0.52377	0.558756	0.525819	1.00815	1.03032	0.921156
TG(O-53:6)	TG(O-53:6) [M+NH4]+	868.774	15.7728	TG_O_NH4	RevPhase_positive	0.305011	0.391492	0.36309	0.501962	0.501835	0.521765	0.247238	0.168294	0.334395	0.492677	0.552122	0.544654
TG(O-53:7)	TG(O-53:7) [M+NH4]+	866.759	15.6956	TG_O_NH4	RevPhase_positive	0.0605531	0.0655013	0.0546186	0.0864382	0.11822	0.128995	0.015695	0.0256263	0.0580761	0.0318229	0.0398623	0.0965594
TG(O-54:0)	TG(O-54:0) [M+NH4]+	894.885	16.5721	TG_O_NH4	RevPhase_positive	18.3735	16.0261	14.827	5.20095	5.35007	6.68949	21.2888	22.2208	20.4467	38.6934	34.6453	34.5603
TG(O-54:1)	TG(O-54:1) [M+NH4]+	892.869	16.4293	TG_O_NH4	RevPhase_positive	95.1346	85.6236	79.6853	19.9003	20.7525	25.1905	58.2153	64.0848	57.9339	181.65	178.456	160.528
TG(O-54:2)	TG(O-54:2) [M+NH4]+	890.853	16.293	TG_O_NH4	RevPhase_positive	123.051	119.312	111.892	25.5697	25.0515	30.8515	48.8179	55.4593	49.3831	172.836	167.485	158.651
TG(O-54:3)	TG(O-54:3) [M+NH4]+	888.837	16.1958	TG_O_NH4	RevPhase_positive	55.0751	57.409	55.6699	11.2039	11.0185	12.8579	20.3581	23.078	21.5126	77.6475	75.8821	69.6638
TG(O-54:4)	TG(O-54:4) [M+NH4]+	886.822	16.0891	TG_O_NH4	RevPhase_positive	17.4447	16.9704	16.5506	4.21389	3.98081	4.58204	6.91476	7.90869	6.60963	23.2824	21.9592	19.8194
TG(O-54:5)	TG(O-54:5) [M+NH4]+	884.806	15.9639	TG_O_NH4	RevPhase_positive	8.40859	9.10392	7.97143	4.41241	4.1765	4.58739	4.85227	5.39348	4.74806	9.45034	9.28831	8.13204
TG(O-54:6)	TG(O-54:6) [M+NH4]+	882.79	15.8898	TG_O_NH4	RevPhase_positive	8.0264	8.38366	7.5955	4.71219	4.49762	5.30551	4.9588	5.17946	5.03183	7.57473	7.38708	7.06082
TG(O-54:7)	TG(O-54:7) [M+NH4]+	880.774	15.7823	TG_O_NH4	RevPhase_positive	2.97351	2.98671	3.11414	1.79254	1.68907	1.91506	1.5003	1.7881	1.72067	2.42812	2.11782	1.87365
TG(O-54:8)	TG(O-54:8) [M+NH4]+	878.759	15.6756	TG_O_NH4	RevPhase_positive	0.443969	0.381619	0.438251	0.261877	0.241374	0.271249	0.164905	0.168627	0.150316	0.220719	0.248868	0.18514
TG(O-55:0)	TG(O-55:0) [M+NH4]+	908.901	16.6276	TG_O_NH4	RevPhase_positive	1.95617	1.55683	1.42698	1.01887	1.0625	1.29039	2.85428	2.9392	2.69298	5.27496	4.69595	4.59296
TG(O-55:1)	TG(O-55:1) [M+NH4]+	906.885	16.4852	TG_O_NH4	RevPhase_positive	10.2983	9.10186	8.44903	4.27608	4.56047	5.65795	7.66508	8.32514	7.55729	24.9119	23.1955	21.6549
TG(O-55:2)	TG(O-55:2) [M+NH4]+	904.869	16.3596	TG_O_NH4	RevPhase_positive	12.7763	11.8686	10.7962	4.01288	4.11069	4.91287	5.45274	5.80028	5.40619	24.8209	23.3104	21.1579
TG(O-55:3)	TG(O-55:3) [M+NH4]+	902.853	16.2698	TG_O_NH4	RevPhase_positive	5.75479	5.66868	5.32379	1.76447	1.75111	2.00024	2.13282	2.27742	2.24979	9.32078	9.08597	8.38416
TG(O-55:4)	TG(O-55:4) [M+NH4]+	900.838	16.1668	TG_O_NH4	RevPhase_positive	1.88312	1.81916	1.72283	0.595933	0.681634	0.69836	0.814641	0.870657	0.756077	2.50858	2.90464	2.73559
TG(O-55:5)	TG(O-55:5) [M+NH4]+	898.822	16.0485	TG_O_NH4	RevPhase_positive	0.776758	0.99421	0.837401	0.781507	0.824088	0.915294	0.661355	0.611885	0.591019	1.81438	1.73237	1.47739
TG(O-55:6)	TG(O-55:6) [M+NH4]+	896.806	15.9583	TG_O_NH4	RevPhase_positive	1.04778	0.959455	0.991384	1.03073	0.948609	1.10415	0.777536	0.688771	0.830791	1.44017	1.91778	1.49076
TG(O-55:7)	TG(O-55:7) [M+NH4]+	894.79	15.8542	TG_O_NH4	RevPhase_positive	0.437594	0.455034	0.589252	0.523362	0.503892	0.501182	0.322774	0.38108	0.249573	0.721384	0.417056	0.628763
TG(O-55:8)	TG(O-55:8) [M+NH4]+	892.775	15.7673	TG_O_NH4	RevPhase_positive	0.0280983	0.0896812	0.101821	0.100478	0.0555681	0.0915298	0	0	0	0.0799712	0.0821856	0.0873057
TG(O-56:0)	TG(O-56:0) [M+NH4]+	922.917	16.7175	TG_O_NH4	RevPhase_positive	9.42724	7.80784	6.85137	3.20417	3.26312	4.16986	14.3504	15.6344	14.1113	18.1731	16.3011	17.066
TG(O-56:1)	TG(O-56:1) [M+NH4]+	920.901	16.5811	TG_O_NH4	RevPhase_positive	43.8197	38.116	34.9404	10.5186	10.7922	13.5202	28.2924	30.3391	27.4601	71.0003	65.1746	59.4932
TG(O-56:2)	TG(O-56:2) [M+NH4]+	918.885	16.4497	TG_O_NH4	RevPhase_positive	59.6789	52.6226	49.3229	10.862	11.4573	13.5294	19.4854	21.3077	19.4128	74.102	72.4219	65.104
TG(O-56:3)	TG(O-56:3) [M+NH4]+	916.869	16.3532	TG_O_NH4	RevPhase_positive	25.9313	24.4764	22.1888	4.02476	4.21998	5.00588	6.61842	7.0602	6.47903	28.6239	26.6122	25.1402
TG(O-56:4)	TG(O-56:4) [M+NH4]+	914.853	16.2499	TG_O_NH4	RevPhase_positive	8.61183	8.30742	8.26078	1.82135	1.93977	2.12614	2.67921	2.93931	2.85057	8.79705	8.27957	8.26332
TG(O-56:5)	TG(O-56:5) [M+NH4]+	912.837	16.1283	TG_O_NH4	RevPhase_positive	7.51203	7.11032	6.78601	2.79877	2.71765	2.90493	4.01901	4.19892	3.92667	9.1219	8.4988	7.90864
TG(O-56:6)	TG(O-56:6) [M+NH4]+	910.822	16.0171	TG_O_NH4	RevPhase_positive	11.2931	11.4066	10.6495	5.12005	4.97625	5.68579	6.39342	6.84525	6.31212	12.6067	12.2024	11.564
TG(O-56:7)	TG(O-56:7) [M+NH4]+	908.806	15.9278	TG_O_NH4	RevPhase_positive	9.09296	9.81386	8.76572	4.28014	4.03826	4.71309	4.3992	4.43616	4.45939	9.47641	9.18993	8.19992
TG(O-56:8)	TG(O-56:8) [M+NH4]+	906.79	15.8562	TG_O_NH4	RevPhase_positive	2.58504	2.69832	2.5927	1.21875	1.17215	1.43929	1.13044	1.1092	1.06793	2.38012	2.08658	2.08127
TG(O-56:9)	TG(O-56:9) [M+NH4]+	904.775	15.7133	TG_O_NH4	RevPhase_positive	0.198597	0.222625	0.194252	0.129922	0.0997167	0.176688	0.0497404	0.087662	0.103582	0.0933423	0.152458	0.138728
TG(O-57:0)	TG(O-57:0) [M+NH4]+	936.933	16.772	TG_O_NH4	RevPhase_positive	0.905038	0.764918	0.670074	0.614753	0.646318	0.821366	2.36802	2.53309	2.42285	2.50984	2.21004	2.26475
TG(O-57:1)	TG(O-57:1) [M+NH4]+	934.917	16.6442	TG_O_NH4	RevPhase_positive	4.38483	3.59007	3.26775	1.84604	1.89355	2.33374	3.86987	4.06331	3.77438	9.13614	8.45018	7.69156
TG(O-57:2)	TG(O-57:2) [M+NH4]+	932.901	16.5183	TG_O_NH4	RevPhase_positive	6.36845	5.81756	5.06434	2.2203	2.30935	2.6824	2.61019	2.85506	2.65272	10.8467	10.0716	9.13041
TG(O-57:3)	TG(O-57:3) [M+NH4]+	930.885	16.4286	TG_O_NH4	RevPhase_positive	2.644	2.43126	2.18508	0.680901	0.734024	0.833372	0.82438	0.873537	0.765306	4.02507	3.80544	3.63384
TG(O-57:4)	TG(O-57:4) [M+NH4]+	928.869	16.3204	TG_O_NH4	RevPhase_positive	0.90669	0.894858	0.824939	0.304342	0.256888	0.316385	0.380698	0.323584	0.307944	1.18075	1.20171	1.2077
TG(O-57:5)	TG(O-57:5) [M+NH4]+	926.853	16.1958	TG_O_NH4	RevPhase_positive	0.675726	0.660642	0.661965	0.394954	0.322856	0.487513	0.437181	0.477538	0.400025	1.2427	1.08423	1.12382
TG(O-57:6)	TG(O-57:6) [M+NH4]+	924.837	16.0926	TG_O_NH4	RevPhase_positive	0.854527	0.858942	0.832417	0.658642	0.636908	0.776726	0.567262	0.453054	0.570843	1.75138	1.52713	1.459
TG(O-57:7)	TG(O-57:7) [M+NH4]+	922.822	15.9987	TG_O_NH4	RevPhase_positive	0.828831	0.71478	0.808791	0.563468	0.538473	0.653334	0.342989	0.441853	0.338181	1.31305	1.16903	1.02355
TG(O-57:8)	TG(O-57:8) [M+NH4]+	920.806	15.9408	TG_O_NH4	RevPhase_positive	0.275642	0.266159	0.14286	0.131365	0.208673	0.137468	0.137156	0.115785	0.068251	0.348131	0.487623	0.362819
TG(O-58:0)	TG(O-58:0) [M+NH4]+	950.948	16.85	TG_O_NH4	RevPhase_positive	4.21211	3.65281	3.29348	1.91584	1.95722	2.36252	14.159	15.5534	14.4376	9.36736	8.44174	8.75273
TG(O-58:1)	TG(O-58:1) [M+NH4]+	948.932	16.724	TG_O_NH4	RevPhase_positive	17.5627	14.5592	12.7517	4.59273	4.8052	5.94614	16.2977	17.5205	16.0215	27.1684	25.0186	23.6966
TG(O-58:10)	TG(O-58:10) [M+NH4]+	930.79	15.7648	TG_O_NH4	RevPhase_positive	0.16826	0.144935	0.174317	0.113651	0.101665	0.116649	0.036856	0.0373048	0.048556	0.214784	0.0688438	0.0580147
TG(O-58:11)	TG(O-58:11) [M+NH4]+	928.775	15.6952	TG_O_NH4	RevPhase_positive	0.094055	0.052646	0.0142572	0.0396914	0.0212448	0.0755119	0.0533488	0.0810278	0.0745004	0.0377561	0.0154677	0
TG(O-58:2)	TG(O-58:2) [M+NH4]+	946.916	16.5989	TG_O_NH4	RevPhase_positive	27.7605	24.0115	21.6365	5.92571	5.84781	7.36303	9.30798	10.0114	9.27173	32.5325	29.6825	26.5741
TG(O-58:3)	TG(O-58:3) [M+NH4]+	944.9	16.5006	TG_O_NH4	RevPhase_positive	10.9439	9.8143	9.03029	1.91215	2.03719	2.41847	2.72107	2.96829	2.802	11.9138	11.1063	9.95323
TG(O-58:4)	TG(O-58:4) [M+NH4]+	942.884	16.4032	TG_O_NH4	RevPhase_positive	3.41383	3.04996	2.83644	0.611163	0.557965	0.712657	0.90381	0.985174	0.930618	3.59236	3.45842	3.14693
TG(O-58:5)	TG(O-58:5) [M+NH4]+	940.868	16.2957	TG_O_NH4	RevPhase_positive	2.9874	2.93205	2.72497	0.81851	0.769438	0.936891	1.6235	1.76272	1.70245	3.44868	3.57814	3.42898
TG(O-58:6)	TG(O-58:6) [M+NH4]+	938.853	16.1664	TG_O_NH4	RevPhase_positive	7.17025	7.38907	6.77514	1.78087	1.90276	2.10579	3.48311	3.97617	3.33989	9.07757	8.80704	7.9076
TG(O-58:7)	TG(O-58:7) [M+NH4]+	936.837	16.0707	TG_O_NH4	RevPhase_positive	6.81796	6.72523	6.32036	1.92273	1.82312	2.22071	3.21233	3.56005	3.32386	8.65424	8.18794	7.03788
TG(O-58:8)	TG(O-58:8) [M+NH4]+	934.822	15.9997	TG_O_NH4	RevPhase_positive	2.94292	3.10823	2.816	1.01415	0.948964	1.0537	1.24631	1.46266	1.17137	3.46132	3.1666	2.73423
TG(O-58:9)	TG(O-58:9) [M+NH4]+	932.806	15.8918	TG_O_NH4	RevPhase_positive	0.805608	0.848152	0.980103	0.36987	0.376735	0.40435	0.345594	0.30116	0.287706	0.730519	0.646712	0.57563
TG(O-59:0)	TG(O-59:0) [M+NH4]+	964.964	16.8996	TG_O_NH4	RevPhase_positive	0.387705	0.327552	0.300789	0.343047	0.370178	0.404051	1.9637	2.05933	1.93325	1.06327	0.995366	1.03026
TG(O-59:1)	TG(O-59:1) [M+NH4]+	962.948	16.778	TG_O_NH4	RevPhase_positive	1.37449	1.12869	1.07716	0.756956	0.766375	0.882535	2.22106	2.27833	2.19233	2.87595	2.66678	2.52629
TG(O-59:2)	TG(O-59:2) [M+NH4]+	960.932	16.6551	TG_O_NH4	RevPhase_positive	2.25858	1.80232	1.64242	0.777973	0.813247	1.00578	1.10966	1.26506	1.13083	3.49815	3.30796	2.9194
TG(O-59:3)	TG(O-59:3) [M+NH4]+	958.916	16.5631	TG_O_NH4	RevPhase_positive	0.995957	0.896602	0.855797	0.323652	0.300245	0.369547	0.34454	0.360817	0.31713	1.32432	1.25277	1.15323
TG(O-59:4)	TG(O-59:4) [M+NH4]+	956.9	16.4652	TG_O_NH4	RevPhase_positive	0.317447	0.294632	0.292255	0.0970894	0.104425	0.126237	0.090569	0.123743	0.140969	0.507625	0.498858	0.444705
TG(O-59:5)	TG(O-59:5) [M+NH4]+	954.884	16.3578	TG_O_NH4	RevPhase_positive	0.223407	0.185061	0.242226	0.0732464	0.0893533	0.0808047	0.135968	0.174995	0.135952	0.390306	0.446582	0.378733
TG(O-59:6)	TG(O-59:6) [M+NH4]+	952.868	16.2321	TG_O_NH4	RevPhase_positive	0.446039	0.50722	0.440143	0.150343	0.138863	0.143357	0.276668	0.250908	0.202799	0.857123	0.87592	0.850846
TG(O-59:7)	TG(O-59:7) [M+NH4]+	950.853	16.1488	TG_O_NH4	RevPhase_positive	0.482405	0.441593	0.358725	0.144583	0.202215	0.16661	0.193647	0.225004	0.176374	0.73499	0.732616	0.665133
TG(O-59:8)	TG(O-59:8) [M+NH4]+	948.837	16.0885	TG_O_NH4	RevPhase_positive	0.0830496	0.0520708	0.14056	0.0276301	0.0428468	0.0698039	0.0416284	0.0486465	0.0205859	0.14471	0.191668	0.17208
TG(O-60:0)	TG(O-60:0) [M+NH4]+	978.979	16.9778	TG_O_NH4	RevPhase_positive	1.51485	1.26464	1.14615	0.745113	0.775909	0.897823	8.93433	9.48955	9.06774	3.19498	2.84553	2.95402
TG(O-60:1)	TG(O-60:1) [M+NH4]+	976.963	16.8617	TG_O_NH4	RevPhase_positive	5.35468	4.53705	4.16237	2.03769	2.08571	2.50357	9.94926	10.6467	9.92088	7.56293	7.00013	6.78754
TG(O-60:10)	TG(O-60:10) [M+NH4]+	958.822	15.9237	TG_O_NH4	RevPhase_positive	0.140425	0.129171	0.160646	0.0956351	0.0187051	0.0504418	0.0874241	0.051846	0.116175	0.135823	0.161753	0.079817
TG(O-60:11)	TG(O-60:11) [M+NH4]+	956.806	15.81	TG_O_NH4	RevPhase_positive	0.155984	0.302447	0.193043	0.12683	0.152262	0.0964227	0.107498	0.153762	0.15655	0.0984177	0.0293886	0.0693544
TG(O-60:12)	TG(O-60:12) [M+NH4]+	954.79	15.7263	TG_O_NH4	RevPhase_positive	0.208354	0.195317	0.1322	0.0883082	0.0771764	0.11657	0.0939109	0.0547866	0.104322	0.0957607	0.0948838	0.0451492
TG(O-60:2)	TG(O-60:2) [M+NH4]+	974.948	16.7418	TG_O_NH4	RevPhase_positive	6.98603	5.8163	5.04737	1.59476	1.66014	2.07977	4.27654	4.73152	4.47709	7.82066	7.24433	6.74435
TG(O-60:3)	TG(O-60:3) [M+NH4]+	972.932	16.6348	TG_O_NH4	RevPhase_positive	3.79	3.21958	2.85414	0.687088	0.726439	0.87469	1.08919	1.19567	1.11005	3.8699	3.57284	3.37503
TG(O-60:4)	TG(O-60:4) [M+NH4]+	970.916	16.555	TG_O_NH4	RevPhase_positive	1.24416	1.05638	0.975502	0.242861	0.249168	0.276765	0.322095	0.350865	0.353227	1.26588	1.25576	1.13815
TG(O-60:5)	TG(O-60:5) [M+NH4]+	968.9	16.4492	TG_O_NH4	RevPhase_positive	0.72916	0.644551	0.677532	0.196768	0.176003	0.218845	0.325845	0.283147	0.294664	0.955085	0.982243	0.892797
TG(O-60:6)	TG(O-60:6) [M+NH4]+	966.884	16.3313	TG_O_NH4	RevPhase_positive	1.8208	1.67001	1.50295	0.31756	0.326025	0.406875	0.617315	0.833094	0.600835	2.05456	2.01967	1.85905
TG(O-60:7)	TG(O-60:7) [M+NH4]+	964.868	16.2426	TG_O_NH4	RevPhase_positive	1.85202	2.14742	1.7835	0.455086	0.445098	0.532756	0.683429	0.817674	0.750416	2.37101	2.21247	2.19813
TG(O-60:8)	TG(O-60:8) [M+NH4]+	962.853	16.1545	TG_O_NH4	RevPhase_positive	0.968816	1.01452	0.909616	0.208598	0.167185	0.257614	0.340805	0.395828	0.308273	1.2642	1.10527	1.04475
TG(O-60:9)	TG(O-60:9) [M+NH4]+	960.837	16.0354	TG_O_NH4	RevPhase_positive	0.313936	0.435903	0.441036	0.0782332	0.109208	0.127448	0.127489	0.0818727	0.159225	0.315004	0.329217	0.314219
TG(O-61:0)	TG(O-61:0) [M+NH4]+	992.995	17.0265	TG_O_NH4	RevPhase_positive	0.143959	0.122627	0.12796	0.1524	0.141248	0.164116	1.06475	1.08815	0.995615	0.365513	0.301186	0.308863
TG(O-61:1)	TG(O-61:1) [M+NH4]+	990.979	16.9038	TG_O_NH4	RevPhase_positive	0.602385	0.558854	0.527606	0.466123	0.507998	0.58684	1.51744	1.57747	1.551	0.972676	0.956545	0.920389
TG(O-61:2)	TG(O-61:2) [M+NH4]+	988.964	16.8078	TG_O_NH4	RevPhase_positive	0.657005	0.552393	0.497349	0.303692	0.292552	0.37457	0.664484	0.751079	0.682829	0.867983	0.885961	0.762127
TG(O-61:3)	TG(O-61:3) [M+NH4]+	986.948	16.6997	TG_O_NH4	RevPhase_positive	0.320586	0.28442	0.233216	0.0978407	0.10067	0.141908	0.174768	0.151175	0.147858	0.405079	0.388044	0.323698
TG(O-61:4)	TG(O-61:4) [M+NH4]+	984.932	16.6171	TG_O_NH4	RevPhase_positive	0.11099	0.0856688	0.0742907	0.0211623	0.0228382	0.0251863	0.0276327	0.0329036	0.0219235	0.124437	0.111556	0.101864
TG(O-61:5)	TG(O-61:5) [M+NH4]+	982.916	16.5102	TG_O_NH4	RevPhase_positive	0.0468169	0.0485777	0.0437162	0.0164588	0.0128288	0	0.00490595	0	0.00848906	0.0565226	0.0836831	0.0703343
TG(O-61:6)	TG(O-61:6) [M+NH4]+	980.9	16.3965	TG_O_NH4	RevPhase_positive	0.108237	0.113462	0.0861465	0.0422106	0.0322737	0.0177302	0.0558068	0.0385036	0.019825	0.197582	0.18508	0.10226
TG(O-61:7)	TG(O-61:7) [M+NH4]+	978.884	16.3285	TG_O_NH4	RevPhase_positive	0.0625842	0.0745882	0.0642168	0.0237941	0.0179929	0.031536	0.00958102	0.0231638	0.00913299	0.0971298	0.148972	0.10888
TG(O-62:0)	TG(O-62:0) [M+NH4]+	1007.01	17.1082	TG_O_NH4	RevPhase_positive	0.561358	0.500877	0.469995	0.338689	0.317626	0.371509	4.32582	4.46423	4.26601	0.909984	0.815714	0.845407
TG(O-62:1)	TG(O-62:1) [M+NH4]+	1004.99	16.9883	TG_O_NH4	RevPhase_positive	3.42088	2.95568	2.69811	1.59495	1.65395	1.89802	8.30555	9.05674	8.48935	3.48276	3.13167	3.14512
TG(O-62:2)	TG(O-62:2) [M+NH4]+	1002.98	16.8818	TG_O_NH4	RevPhase_positive	2.87558	2.47083	2.22254	0.964397	0.972187	1.20462	3.44486	3.58451	3.57784	2.63697	2.41083	2.25921
TG(O-62:3)	TG(O-62:3) [M+NH4]+	1000.96	16.79	TG_O_NH4	RevPhase_positive	1.11741	0.935644	0.827234	0.264739	0.283525	0.3204	0.680353	0.790937	0.688733	0.960269	0.889558	0.84139
TG(O-62:4)	TG(O-62:4) [M+NH4]+	998.948	16.699	TG_O_NH4	RevPhase_positive	0.310168	0.280169	0.226286	0.0703933	0.0815612	0.0667237	0.142767	0.130386	0.145335	0.32352	0.294327	0.254614
TG(O-62:5)	TG(O-62:5) [M+NH4]+	996.932	16.605	TG_O_NH4	RevPhase_positive	0.189077	0.137794	0.17514	0.0447503	0.0584394	0.0713752	0.0901964	0.0570525	0.082432	0.201436	0.189062	0.21509
TG(O-62:6)	TG(O-62:6) [M+NH4]+	994.915	16.4921	TG_O_NH4	RevPhase_positive	0.461014	0.407284	0.396651	0.142717	0.107862	0.141908	0.117266	0.219024	0.198847	0.536655	0.488799	0.448641
TG(O-62:7)	TG(O-62:7) [M+NH4]+	992.9	16.4106	TG_O_NH4	RevPhase_positive	0.47418	0.420588	0.406079	0.101501	0.120599	0.14333	0.140883	0.154304	0.136814	0.462701	0.46593	0.405388
TG(O-62:8)	TG(O-62:8) [M+NH4]+	990.884	16.3323	TG_O_NH4	RevPhase_positive	0.197829	0.28016	0.200418	0.0475544	0.0511496	0.0444232	0.0368633	0.0743885	0.0345348	0.184077	0.157556	0.145338
TG(O-63:0)	TG(O-63:0) [M+NH4]+	1021.03	17.1557	TG_O_NH4	RevPhase_positive	0.0530548	0.042398	0.0398787	0.0537034	0.0540261	0.0806812	0.506968	0.541381	0.517775	0.102947	0.102155	0.108485
TG(O-63:1)	TG(O-63:1) [M+NH4]+	1019.01	17.0295	TG_O_NH4	RevPhase_positive	0.680997	0.564689	0.522501	0.600098	0.598269	0.704731	1.96677	2.12071	1.97485	0.847184	0.723474	0.71845
TG(O-63:2)	TG(O-63:2) [M+NH4]+	1017	16.9523	TG_O_NH4	RevPhase_positive	0.475102	0.428515	0.355791	0.303408	0.322822	0.370286	0.809269	0.930096	0.834594	0.555826	0.500449	0.443045
TG(O-63:3)	TG(O-63:3) [M+NH4]+	1014.98	16.8617	TG_O_NH4	RevPhase_positive	0.150767	0.140758	0.131205	0.0796871	0.0614198	0.0691203	0.15627	0.144055	0.170673	0.168327	0.150117	0.129105
TG(O-63:6)	TG(O-63:6) [M+NH4]+	1008.93	16.5761	TG_O_NH4	RevPhase_positive	0.0210471	0.0203945	0.0140468	0.00991834	0.0153912	0.00650679	0	0.0303376	0	0.0269362	0.0277975	0.0240692
TG(O-64:0)	TG(O-64:0) [M+NH4]+	1035.04	17.242	TG_O_NH4	RevPhase_positive	0.270143	0.198427	0.187017	0.148967	0.127672	0.161968	2.15619	2.32171	2.26876	0.346863	0.316084	0.332565
TG(O-64:1)	TG(O-64:1) [M+NH4]+	1033.03	17.101	TG_O_NH4	RevPhase_positive	4.56823	3.86982	3.48121	2.09659	2.0148	2.29026	11.4145	11.7433	11.2172	3.71103	3.3045	3.45104
TG(O-64:2)	TG(O-64:2) [M+NH4]+	1031.01	17.0188	TG_O_NH4	RevPhase_positive	3.11935	2.74074	2.3954	1.16202	1.21572	1.32908	5.19936	5.31058	5.08566	2.37897	2.12537	2.0039
TG(O-64:3)	TG(O-64:3) [M+NH4]+	1029	16.9343	TG_O_NH4	RevPhase_positive	0.885035	0.79097	0.691969	0.267804	0.269018	0.335018	1.02879	1.09372	1.03859	0.65632	0.63155	0.538651
TG(O-64:4)	TG(O-64:4) [M+NH4]+	1026.98	16.8437	TG_O_NH4	RevPhase_positive	0.160902	0.145076	0.142205	0.0438082	0.0403127	0.0577124	0.198224	0.174787	0.18105	0.127879	0.129317	0.129748
TG(O-64:5)	TG(O-64:5) [M+NH4]+	1024.96	16.7258	TG_O_NH4	RevPhase_positive	0.129869	0.0636028	0.0755557	0.0318243	0.0289283	0.041287	0.0804996	0.0757559	0.0644255	0.105246	0.089364	0.0851339
TG(O-64:6)	TG(O-64:6) [M+NH4]+	1022.95	16.652	TG_O_NH4	RevPhase_positive	0.167733	0.172963	0.150488	0.0515163	0.0538355	0.0565	0.102575	0.0959972	0.0735536	0.185735	0.202837	0.180291
TG(O-64:7)	TG(O-64:7) [M+NH4]+	1020.93	16.5551	TG_O_NH4	RevPhase_positive	0.200244	0.161952	0.0561012	0.0370691	0.0530931	0.0414177	0.0758808	0.114768	0.0663717	0.183072	0.211635	0.173565
TG(O-64:8)	TG(O-64:8) [M+NH4]+	1018.92	16.4794	TG_O_NH4	RevPhase_positive	0.0705957	0.0750072	0.067101	0.0107805	0.0075286	0.00661256	0.00831805	0.00939923	0.0171916	0.0665935	0.0631688	0.0681222
TG(O-65:0)	TG(O-65:0) [M+NH4]+	1049.06	17.2833	TG_O_NH4	RevPhase_positive	0.019663	0.00973101	0.0137785	0.0169605	0.00925969	0.0240495	0.205081	0.20752	0.193572	0.0342312	0.0188784	0.0360134
TG(O-65:1)	TG(O-65:1) [M+NH4]+	1047.04	17.1538	TG_O_NH4	RevPhase_positive	0.638669	0.577337	0.484601	0.524922	0.503459	0.591844	2.13707	2.1778	2.02842	0.737523	0.667833	0.693368
TG(O-65:2)	TG(O-65:2) [M+NH4]+	1045.03	17.064	TG_O_NH4	RevPhase_positive	0.565983	0.473035	0.442751	0.361527	0.368157	0.474995	1.06592	1.12931	1.05297	0.524443	0.497208	0.475865
TG(O-65:3)	TG(O-65:3) [M+NH4]+	1043.01	17.0036	TG_O_NH4	RevPhase_positive	0.181832	0.16902	0.14277	0.10138	0.0887449	0.105312	0.277442	0.304308	0.261417	0.151788	0.150435	0.140241
TG(O-65:6)	TG(O-65:6) [M+NH4]+	1036.96	16.7168	TG_O_NH4	RevPhase_positive	0.00295548	0.00339457	0.00951942	0	0.00204007	0	0.00988468	0.017277	0.0117977	0.0145106	0.0102185	0.0137957
TG(O-66:0)	TG(O-66:0) [M+NH4]+	1063.07	17.37	TG_O_NH4	RevPhase_positive	0.0828984	0.0723803	0.060115	0.0528893	0.035005	0.04168	0.772216	0.67452	0.742384	0.0972578	0.0887517	0.0874302
TG(O-66:1)	TG(O-66:1) [M+NH4]+	1061.06	17.2258	TG_O_NH4	RevPhase_positive	3.84951	3.23434	2.84174	1.52886	1.42498	1.5687	9.89482	10.3861	10.109	3.29434	2.90424	3.01779
TG(O-66:2)	TG(O-66:2) [M+NH4]+	1059.04	17.1338	TG_O_NH4	RevPhase_positive	3.42185	3.03061	2.58963	1.17568	1.14121	1.34329	5.5862	5.67577	5.53039	2.40586	2.18725	2.07271
TG(O-66:3)	TG(O-66:3) [M+NH4]+	1057.03	17.0603	TG_O_NH4	RevPhase_positive	1.23788	1.06279	0.98774	0.355286	0.362396	0.417298	1.57631	1.54874	1.5179	0.839877	0.77777	0.696864
TG(O-66:4)	TG(O-66:4) [M+NH4]+	1055.01	16.9575	TG_O_NH4	RevPhase_positive	0.222132	0.206929	0.174523	0.0599682	0.0646282	0.0631453	0.295761	0.27988	0.282025	0.147947	0.145754	0.124026
TG(O-66:5)	TG(O-66:5) [M+NH4]+	1053	16.8498	TG_O_NH4	RevPhase_positive	0.13028	0.130259	0.144492	0.0540682	0.0605132	0.0600019	0.110808	0.137727	0.153189	0.124633	0.126332	0.115675
TG(O-66:6)	TG(O-66:6) [M+NH4]+	1050.98	16.7615	TG_O_NH4	RevPhase_positive	0.180099	0.0907303	0.105028	0.0281003	0.0332731	0.0418435	0.108821	0.105755	0.0873893	0.153969	0.160398	0.158183
TG(O-66:7)	TG(O-66:7) [M+NH4]+	1048.96	16.6988	TG_O_NH4	RevPhase_positive	0.0899669	0.0798396	0.0639976	0.0191992	0.0109769	0.0123069	0.0665496	0.0681595	0.0805447	0.0842044	0.0811102	0.062909
TG(O-66:8)	TG(O-66:8) [M+NH4]+	1046.95	16.617	TG_O_NH4	RevPhase_positive	0.0317776	0.0261837	0.0162627	0.00350783	0	0.00435972	0.0036397	0.00503723	0.00433447	0.0163333	0.0157602	0.0160721
TG(O-67:0)	TG(O-67:0) [M+NH4]+	1077.09	17.4258	TG_O_NH4	RevPhase_positive	0.00213858	0	0.00174883	0	0	0.00802994	0.0693129	0.0504992	0.0693386	0.00501094	0.00425907	0.00668158
TG(O-67:1)	TG(O-67:1) [M+NH4]+	1075.07	17.2792	TG_O_NH4	RevPhase_positive	0.403418	0.325101	0.279705	0.271073	0.250669	0.318749	1.08466	1.14575	1.16789	0.434405	0.404882	0.398251
TG(O-67:2)	TG(O-67:2) [M+NH4]+	1073.06	17.185	TG_O_NH4	RevPhase_positive	0.437751	0.378141	0.346703	0.279303	0.274669	0.323951	0.80874	0.810982	0.840518	0.435165	0.365307	0.384412
TG(O-67:3)	TG(O-67:3) [M+NH4]+	1071.04	17.1147	TG_O_NH4	RevPhase_positive	0.189588	0.167854	0.146992	0.0836946	0.0908225	0.0988094	0.268465	0.244776	0.253397	0.167094	0.15711	0.151019
TG(O-67:4)	TG(O-67:4) [M+NH4]+	1069.03	17.0212	TG_O_NH4	RevPhase_positive	0.0439528	0.0401516	0.0321483	0.0111575	0.0137676	0.0128699	0.0626158	0.0640569	0.0598352	0.0359433	0.0377719	0.0260152
[truncated: 48 more rows]

## Sheet: Measurement 2
IsolabMidas	orgIsolabMidas	idclasses	mzmed	rtmed	Observed_In	Control-1	Control-1	Control-1	crACBD5-1	crACBD5-1	crACBD5-1	crACBD5-2	crACBD5-2	crACBD5-2	crACBD4-1	crACBD4-1	crACBD4-1	crACBD4-2	crACBD4-2	crACBD4-2
CE(16:0)	CE(16:0) [M+NH4]+	CE	642.618	16.07	RevPhase_positive	296.351	307.974	334.662	489.974	498.067	497.774	454.712	439.964	500.23	325.168	342.366	350.263	350.669	358.99	350.583
CE(17:0)	CE(17:0) [M+NH4]+	CE	656.634	16.18	RevPhase_positive	40.2722	44.8127	43.9964	100.085	122.43	117.401	103.701	107.722	101.402	88.1199	98.8873	85.3367	114.794	107.559	110.088
CE(18:0)	CE(18:0) [M+NH4]+	CE	670.65	16.32	RevPhase_positive	233.043	269.821	309.716	494.069	548.626	535.316	538.442	540.474	462.407	447.804	415.854	463.897	478.503	409.554	420.586
CE(18:1)	CE(18:1) [M+NH4]+	CE	668.634	16.09	RevPhase_positive	2574.22	2700.34	2949.41	3090.85	3314.84	3259.29	3152.06	3106.66	3305.71	3084.38	3269.22	3153.53	3703.04	3337.42	3414.6
CE(18:2)	CE(18:2) [M+NH4]+	CE	666.618	15.93	RevPhase_positive	374.779	417.086	452.373	566.016	648.972	649.485	570.916	581.127	596.085	437.872	416.382	424.258	725.196	587.556	659.256
CE(18:3)	CE(18:3) [M+NH4]+	CE	664.602	15.77	RevPhase_positive	59.616	69.1627	75.2286	97.425	118.159	116.7	108.454	115.501	115.312	73.9433	66.6828	62.7326	121.358	103.952	117.875
CE(18:4)	CE(18:4) [M+NH4]+	CE	662.587	15.59	RevPhase_positive	2.437	3.26386	3.2818	6.899	8.24626	7.12286	6.16559	6.84434	6.75842	4.80307	2.74216	3.50811	6.11165	4.69436	4.49027
CE(19:0)	CE(19:0) [M+NH4]+	CE	684.666	16.39	RevPhase_positive	13.7758	16.1852	16.63	32.6475	35.6625	33.7092	31.5561	32.8372	31.9431	27.9083	28.9656	31.061	34.5315	29.8132	31.252
CE(19:1)	CE(19:1) [M+NH4]+	CE	682.65	16.2	RevPhase_positive	87.8535	105.603	106.642	124.227	143.736	143.266	133.743	136.258	136.479	141.58	149.363	145.602	173.111	152.261	168.766
CE(19:2)	CE(19:2) [M+NH4]+	CE	680.634	16.04	RevPhase_positive	24.2637	30.9402	31.7032	38.4267	39.2393	41.029	38.109	37.5541	42.2713	39.4716	37.7422	40.7814	52.2118	46.1839	49.9481
CE(19:3)	CE(19:3) [M+NH4]+	CE	678.618	15.84	RevPhase_positive	8.04115	7.03264	9.00487	17.4353	24.1084	19.9397	16.6443	17.2519	17.0584	10.7991	8.60242	8.95324	19.8777	15.779	16.1151
CE(20:0)	CE(20:0) [M+NH4]+	CE	698.682	16.53	RevPhase_positive	29.9559	34.8374	37.8143	68.8696	75.054	81.7967	67.1233	68.7035	61.6236	61.2447	52.7874	57.5513	58.2165	52.7431	62.2309
CE(20:1)	CE(20:1) [M+NH4]+	CE	696.666	16.32	RevPhase_positive	450.332	508.848	574.827	522.296	595.737	574.946	568.635	576.925	547.255	539.559	541.132	549.138	636.676	531.736	575.764
CE(20:2)	CE(20:2) [M+NH4]+	CE	694.65	16.15	RevPhase_positive	96.4662	109.139	126.88	142.097	163.938	167.318	163.197	169.062	175.654	162.93	164.969	165.107	259.755	208.679	234.686
CE(20:3)	CE(20:3) [M+NH4]+	CE	692.634	15.97	RevPhase_positive	124.111	132.48	153.516	277.174	330.537	309.672	274.054	288.557	295.101	186.432	175.292	175.51	297.755	254.356	282.314
CE(20:4)	CE(20:4) [M+NH4]+	CE	690.618	15.84	RevPhase_positive	249.069	274.279	303.451	387.377	467.938	439.7	391.787	419.216	399.414	290.883	290.38	266.085	451.21	355.523	425.641
CE(20:5)	CE(20:5) [M+NH4]+	CE	688.602	15.7	RevPhase_positive	30.7645	33.1839	39.4656	54.5946	61.1032	59.233	50.7654	56.1418	54.4704	36.5463	36.038	32.3979	62.299	51.3472	58.8475
CE(21:0)	CE(21:0) [M+NH4]+	CE	712.698	16.62	RevPhase_positive	3.61753	3.76909	4.00105	6.06975	7.15131	6.78125	5.41702	7.32393	5.60723	6.40005	4.44739	5.14058	6.24756	5.68933	7.038
CE(21:1)	CE(21:1) [M+NH4]+	CE	710.682	16.43	RevPhase_positive	26.5009	29.6554	32.7727	39.7679	41.4807	40.8464	38.0203	37.6787	39.9938	40.6538	40.6471	43.1782	52.6774	45.1223	46.7567
CE(21:2)	CE(21:2) [M+NH4]+	CE	708.666	16.26	RevPhase_positive	7.94903	8.75667	7.94445	10.9421	11.8477	12.2978	11.3342	10.8886	9.5562	12.4375	11.522	10.2308	16.4009	12.9559	15.5656
CE(22:0)	CE(22:0) [M+NH4]+	CE	726.713	16.71	RevPhase_positive	19.2885	22.452	24.0118	47.5271	62.6414	58.8811	44.2639	50.1281	44.672	35.6516	33.2306	35.8517	38.5211	36.2062	40.8973
CE(22:1)	CE(22:1) [M+NH4]+	CE	724.698	16.52	RevPhase_positive	189.232	223.236	238.903	258.535	295.103	304.416	279.886	281.743	272.02	260.329	256.162	249.119	292.466	251.086	285.275
CE(22:2)	CE(22:2) [M+NH4]+	CE	722.682	16.37	RevPhase_positive	27.3086	31.0151	34.1528	39.1912	48.3228	46.0662	46.0285	44.4698	46.4535	44.2347	43.7065	44.3409	64.7948	50.852	60.9825
CE(22:3)	CE(22:3) [M+NH4]+	CE	720.666	16.21	RevPhase_positive	14.4259	18.296	17.8024	21.266	24.7633	27.9619	23.9406	26.2202	24.4532	18.8349	18.4876	17.7876	33.0145	25.012	32.5858
CE(22:4)	CE(22:4) [M+NH4]+	CE	718.649	16.04	RevPhase_positive	11.0994	14.6534	12.6043	17.654	22.8442	22.641	20.2908	20.8526	21.2417	17.5902	18.5269	17.5257	25.016	25.6921	25.6995
CE(22:5)	CE(22:5) [M+NH4]+	CE	716.634	15.9	RevPhase_positive	24.2894	26.954	27.9431	42.0603	50.8011	48.6933	42.448	47.2593	43.7815	29.9469	35.8449	32.0024	57.7981	43.9036	51.1937
CE(22:6)	CE(22:6) [M+NH4]+	CE	714.618	15.79	RevPhase_positive	137.424	157.736	163.598	239.164	276.314	278.018	232.153	240.702	249.64	174.407	185.728	170.033	275.733	220.939	264.271
CE(23:0)	CE(23:0) [M+NH4]+	CE	740.729	16.78	RevPhase_positive	5.12596	6.5649	8.45558	13.5231	12.0569	13.1671	13.5942	10.6014	12.6836	9.15084	10.3391	10.7556	12.0666	7.9365	9.93259
CE(23:1)	CE(23:1) [M+NH4]+	CE	738.714	16.6	RevPhase_positive	13.4368	16.1462	16.3864	26.4631	31.6451	31.4706	26.0207	27.1727	27.9234	23.3952	21.9467	21.1606	27.5643	22.5041	25.9948
CE(23:2)	CE(23:2) [M+NH4]+	CE	736.698	16.47	RevPhase_positive	3.12468	3.57179	3.70082	3.97365	4.90694	4.45638	4.90163	4.39881	4.75248	4.49104	4.30373	3.73304	5.81485	4.60586	5.18411
CE(23:3)	CE(23:3) [M+NH4]+	CE	734.682	16.28	RevPhase_positive	0.612027	0.829928	1.50684	1.04588	1.37198	1.62288	0.990741	1.08314	1.34427	0.11278	0.58098	0.616444	1.89121	0.447822	1.6625
CE(24:0)	CE(24:0) [M+NH4]+	CE	754.744	16.88	RevPhase_positive	63.08	72.5546	86.329	256.026	321.696	340.841	216.182	205.169	206.655	139.284	130.357	126.269	148.542	126.417	157.203
CE(24:1)	CE(24:1) [M+NH4]+	CE	752.729	16.7	RevPhase_positive	279.263	334.848	367.815	719.595	894.721	853.314	658.409	715.612	686.961	430.366	443.507	425.153	507.382	433.228	492.565
CE(24:2)	CE(24:2) [M+NH4]+	CE	750.714	16.55	RevPhase_positive	29.3687	34.0048	38.1342	61.1227	72.5604	72.9968	62.7631	65.2849	63.3365	38.2443	37.7388	38.2432	52.451	41.5341	50.3841
CE(24:3)	CE(24:3) [M+NH4]+	CE	748.698	16.41	RevPhase_positive	9.33946	12.102	12.0783	17.2728	21.7525	22.2715	17.6119	17.8085	18.9578	12.5257	10.5122	9.54401	17.0298	14.3079	17.6328
CE(24:4)	CE(24:4) [M+NH4]+	CE	746.682	16.26	RevPhase_positive	6.1594	7.97618	7.53762	10.8814	13.4289	12.8328	11.2715	12.9628	11.7344	8.21349	6.96302	7.47155	13.3003	9.95929	14.3282
CE(24:5)	CE(24:5) [M+NH4]+	CE	744.665	16.12	RevPhase_positive	18.8001	19.6476	24.1346	28.1935	29.9695	33.8774	37.9867	39.7814	40.1335	22.2496	25.1633	21.4446	36.1212	29.3422	30.7805
CE(24:6)	CE(24:6) [M+NH4]+	CE	742.65	15.96	RevPhase_positive	5.56495	7.40163	5.39966	16.0555	18.5741	17.7339	19.349	19.0693	20.967	7.70182	8.02998	8.59291	16.1608	12.7102	16.0748
CE(25:0)	CE(25:0) [M+NH4]+	CE	768.76	16.95	RevPhase_positive	13.1198	14.8762	16.2915	43.5089	54.1772	55.0122	36.7763	36.7444	35.0619	26.0809	19.8547	19.133	22.6969	21.2194	29.8216
CE(25:1)	CE(25:1) [M+NH4]+	CE	766.745	16.77	RevPhase_positive	24.696	32.0729	31.7635	71.9072	88.9018	100.255	72.7494	75.3762	72.771	51.0005	41.7003	37.107	48.8871	53.4253	57.7213
CE(25:2)	CE(25:2) [M+NH4]+	CE	764.729	16.66	RevPhase_positive	4.42408	5.164	5.33643	9.72561	11.3009	10.7792	8.32891	9.84521	8.81647	5.32754	5.95741	4.88969	7.10692	5.20626	6.35688
CE(25:3)	CE(25:3) [M+NH4]+	CE	762.713	16.49	RevPhase_positive	0.389895	0.750322	0.578476	1.40859	1.89162	2.72117	1.66638	1.48045	1.94405	0.766028	0.659081	0.986642	1.14871	0.883979	1.34917
CE(26:0)	CE(26:0) [M+NH4]+	CE	782.776	17.04	RevPhase_positive	58.4159	58.7962	68.3446	537.467	669.019	623.313	358.744	373.903	367.08	125.659	117.915	118.258	129.562	111.841	134.583
CE(26:1)	CE(26:1) [M+NH4]+	CE	780.76	16.86	RevPhase_positive	145.904	183.454	199.601	583.739	736.522	718.02	526.232	541.981	524.362	261.329	258.091	245.561	283.956	233.813	273.264
CE(26:2)	CE(26:2) [M+NH4]+	CE	778.745	16.72	RevPhase_positive	13.9357	18.6738	21.2657	52.1185	64.6963	61.0799	52.0338	55.1299	52.064	20.9969	21.6567	20.3543	29.1946	23.9763	28.1148
CE(26:3)	CE(26:3) [M+NH4]+	CE	776.73	16.59	RevPhase_positive	4.21523	5.89032	5.32264	11.4968	14.4625	13.8851	10.5656	11.621	11.7089	5.38937	5.02213	5.14844	7.03019	5.89569	8.26297
CE(26:4)	CE(26:4) [M+NH4]+	CE	774.714	16.46	RevPhase_positive	3.52538	3.57086	4.46579	7.33538	8.42618	8.67371	8.68238	8.15156	8.50807	4.15214	4.0489	3.67899	4.99677	5.1273	6.91625
CE(26:5)	CE(26:5) [M+NH4]+	CE	772.697	16.32	RevPhase_positive	3.14424	4.19863	4.47192	8.31243	9.52322	8.89596	10.4705	12.0424	10.8421	3.90092	4.18708	4.60546	7.50556	5.36221	6.40516
CE(26:6)	CE(26:6) [M+NH4]+	CE	770.682	16.17	RevPhase_positive	1.37157	1.19772	1.737	4.65757	5.57983	5.31491	7.45779	8.93692	7.92328	2.15843	1.66896	1.37057	4.36983	3.15104	3.38903
CE(27:0)	CE(27:0) [M+NH4]+	CE	796.792	17.09	RevPhase_positive	6.34946	6.42301	14.0479	33.5176	52.0773	37.1044	37.4512	35.9814	38.6105	21.6088	10.2483	9.85546	11.1455	9.60672	22.8345
CE(27:1)	CE(27:1) [M+NH4]+	CE	794.776	16.94	RevPhase_positive	15.8639	18.2807	19.0253	48.3092	57.3147	56.6825	49.0933	47.9685	51.722	22.6236	24.0174	22.0475	26.4979	22.2983	26.3497
CE(27:2)	CE(27:2) [M+NH4]+	CE	792.76	16.82	RevPhase_positive	4.40301	3.37819	3.52935	8.43813	9.35854	10.3503	8.138	9.64482	8.69743	3.95922	3.94624	3.42811	6.26967	4.13315	4.64281
CE(28:0)	CE(28:0) [M+NH4]+	CE	810.808	17.2	RevPhase_positive	14.2226	14.7028	18.1509	202.72	265.403	248.729	121.121	132.492	125.795	26.9714	26.9268	26.0227	29.0495	25.3189	28.3634
CE(28:1)	CE(28:1) [M+NH4]+	CE	808.792	17.02	RevPhase_positive	93.7647	102.902	119.573	389.058	490.406	454.784	312.848	319.128	319.651	137.56	132.999	130.829	134.717	110.922	132.64
CE(28:2)	CE(28:2) [M+NH4]+	CE	806.776	16.88	RevPhase_positive	4.41843	5.73957	7.64612	19.5522	26.0638	25.7488	18.2664	18.3657	19.9359	7.09197	6.54678	7.44767	8.87789	8.27396	8.49979
CE(28:3)	CE(28:3) [M+NH4]+	CE	804.76	16.75	RevPhase_positive	0.783606	1.03687	0.947638	2.61976	3.65642	3.86607	2.27228	2.44373	2.74431	0.841931	1.32591	0.99786	1.39322	1.19184	1.74853
CE(28:4)	CE(28:4) [M+NH4]+	CE	802.745	16.62	RevPhase_positive	0.289358	0.293115	0.362964	1.12583	1.4501	1.39121	1.03555	1.03661	1.25413	0.654136	0.238523	0.313576	0.612063	0.328572	0.790766
CE(28:5)	CE(28:5) [M+NH4]+	CE	800.729	16.51	RevPhase_positive	0.467247	0.558942	0.543641	1.45162	1.68639	1.53594	1.75604	1.37157	2.39123	0.87493	0.794652	1.07951	1.14332	0.741158	1.2012
CE(28:6)	CE(28:6) [M+NH4]+	CE	798.714	16.37	RevPhase_positive	0.113034	0.431099	0.419031	1.55607	1.93739	1.61114	2.74144	2.65584	2.55104	0.489979	0.873888	0.32445	1.27069	0.770646	1.06866
CE(29:0)	CE(29:0) [M+NH4]+	CE	824.823	17.29	RevPhase_positive	1.64271	1.35945	2.18252	13.9118	18.7503	17.3146	11.4528	9.72282	11.055	3.80684	2.7345	2.66721	3.52905	2.76277	3.45595
CE(29:1)	CE(29:1) [M+NH4]+	CE	822.808	17.09	RevPhase_positive	14.6076	17.1391	19.4321	56.3892	69.6087	68.383	73.6305	55.1608	54.2438	35.5469	23.7618	22.4442	25.0206	21.9473	25.2352
CE(29:2)	CE(29:2) [M+NH4]+	CE	820.792	16.98	RevPhase_positive	2.38907	3.20757	3.71407	6.18465	7.83914	8.30255	6.72087	6.60378	6.44229	2.54167	2.90272	3.52828	3.70645	3.56268	2.70277
CE(30:0)	CE(30:0) [M+NH4]+	CE	838.839	17.34	RevPhase_positive	8.07616	8.6697	9.39971	128.769	173.526	166.946	64.42	68.7972	67.2649	12.2416	11.0984	11.3218	12.7305	9.49189	11.2442
CE(30:1)	CE(30:1) [M+NH4]+	CE	836.823	17.18	RevPhase_positive	132.601	152.522	170.049	579.748	761.447	697.859	446.152	474.496	466.183	184.568	186.547	177.904	180.329	150.32	174.359
CE(30:2)	CE(30:2) [M+NH4]+	CE	834.808	17.04	RevPhase_positive	11.3577	12.7322	13.3	43.7055	55.7538	50.391	37.7753	38.3683	40.1116	15.01	14.0753	14.0371	15.8001	13.2178	16.3275
CE(30:3)	CE(30:3) [M+NH4]+	CE	832.792	16.92	RevPhase_positive	1.3691	1.67614	1.77397	4.97697	6.33893	6.60126	3.81733	4.73727	4.7714	2.08754	1.64721	1.85576	1.66632	1.89474	2.35319
CE(30:4)	CE(30:4) [M+NH4]+	CE	830.776	16.79	RevPhase_positive	0.37862	0.703829	0.591676	1.44638	2.11823	2.37132	1.03703	1.53555	1.38544	0.73002	0.561899	0.430385	0.715888	0.611148	0.873834
CE(31:0)	CE(31:0) [M+NH4]+	CE	852.855	17.43	RevPhase_positive	0.987143	1.21987	1.01804	10.0013	11.0704	11.5441	5.07268	5.50674	5.73354	0.928027	0.970578	0.656235	1.29001	0.956471	1.02944
CE(31:1)	CE(31:1) [M+NH4]+	CE	850.839	17.25	RevPhase_positive	26.3127	28.8769	34.3731	116.514	150.58	141.771	98.1547	100.958	101.387	39.7661	38.4743	38.529	43.7623	36.2971	38.1106
CE(31:2)	CE(31:2) [M+NH4]+	CE	848.824	17.13	RevPhase_positive	6.60648	5.78134	6.61541	13.0319	18.1556	15.7832	14.4153	14.4288	14.8531	6.96533	6.79398	6.00501	7.90472	6.21028	7.05815
CE(31:3)	CE(31:3) [M+NH4]+	CE	846.807	16.99	RevPhase_positive	0.490351	0.651262	0.698046	1.36127	1.55526	1.11865	0.925422	1.54106	1.24007	0.568217	0.428514	0.280966	0.42202	0.348773	0.705703
CE(32:0)	CE(32:0) [M+NH4]+	CE	866.871	17.51	RevPhase_positive	3.81532	4.06882	4.31294	57.5617	76.77	71.4985	22.5082	24.8545	23.3883	5.12913	4.60902	2.99872	5.06255	4.4531	4.24449
CE(32:1)	CE(32:1) [M+NH4]+	CE	864.855	17.33	RevPhase_positive	244.959	268.963	304.246	960.587	1273.93	1189.79	676.8	705.117	707.033	318.105	311.017	312.222	305.254	246.5	281.713
CE(32:2)	CE(32:2) [M+NH4]+	CE	862.839	17.2	RevPhase_positive	25.1052	30.0328	32.2621	111.088	153.015	135.208	91.7878	94.6551	94.4788	34.9559	33.4068	33.2035	39.6111	31.2546	36.4424
CE(32:3)	CE(32:3) [M+NH4]+	CE	860.823	17.08	RevPhase_positive	5.48876	7.25783	6.29166	20.2585	29.1288	24.964	16.206	16.8165	17.0048	7.53466	6.63008	7.26107	9.06378	7.35481	9.18249
CE(32:4)	CE(32:4) [M+NH4]+	CE	858.808	16.95	RevPhase_positive	2.67648	3.64276	3.66792	7.41232	10.1178	9.43956	6.8602	7.15998	6.69347	3.52335	3.05532	4.12402	4.39901	3.16508	4.84411
CE(33:0)	CE(33:0) [M+NH4]+	CE	880.887	17.61	RevPhase_positive	0.188264	0.0939923	0.190731	3.238	4.01988	4.01693	1.941	1.75244	1.77703	0.103409	0.21853	0.19342	NA	0.0875216	0.307238
CE(33:1)	CE(33:1) [M+NH4]+	CE	878.87	17.4	RevPhase_positive	40.5485	45.7365	40.585	111.197	138.451	137.997	83.8966	91.6408	91.5518	37.4276	36.6774	36.5669	50.082	34.3556	37.6111
CE(33:2)	CE(33:2) [M+NH4]+	CE	876.855	17.27	RevPhase_positive	9.5181	10.1305	11.081	21.3863	29.1983	28.0657	19.9217	22.1356	21.6552	8.88638	8.49742	8.89796	11.395	8.77465	9.8515
CE(33:3)	CE(33:3) [M+NH4]+	CE	874.839	17.15	RevPhase_positive	1.15863	1.68927	1.56878	3.39988	4.93859	4.9659	3.58195	3.80975	3.80647	1.58346	0.993852	1.44227	2.04246	1.46117	1.28413
CE(34:0)	CE(34:0) [M+NH4]+	CE	894.903	17.68	RevPhase_positive	0.782248	0.840212	0.807528	11.8503	16.5493	16.1254	5.4168	5.53069	5.49914	0.829575	0.797503	1.0982	0.974019	0.753141	1.04328
CE(34:1)	CE(34:1) [M+NH4]+	CE	892.886	17.49	RevPhase_positive	138.398	152.769	176.21	522.154	669.712	633.72	337.399	352.615	352.18	161.137	162.002	160.909	151.726	119.756	136.547
CE(34:2)	CE(34:2) [M+NH4]+	CE	890.87	17.34	RevPhase_positive	26.3159	29.3339	32.7666	92.3114	124.905	116.142	72.7014	78.4045	72.8596	31.0099	30.4043	31.7755	33.2207	25.2495	30.5234
CE(34:3)	CE(34:3) [M+NH4]+	CE	888.855	17.22	RevPhase_positive	8.62483	11.0209	9.52363	24.7278	33.1701	31.8254	17.9673	19.8585	19.6417	9.79897	8.11416	9.31532	10.7838	8.86388	11.2431
CE(35:1)	CE(35:1) [M+NH4]+	CE	906.902	17.59	RevPhase_positive	14.8818	16.8468	18.7358	41.0898	53.0819	50.8971	32.7456	35.0532	36.1623	16.2039	14.9728	14.1899	17.0817	13.469	15.0188
CE(35:2)	CE(35:2) [M+NH4]+	CE	904.886	17.43	RevPhase_positive	5.44117	5.79084	9.42832	18.4556	21.8181	15.118	11.4297	15.5627	12.06	5.33	6.20289	7.64368	7.90109	4.83146	5.18753
CE(35:3)	CE(35:3) [M+NH4]+	CE	902.87	17.29	RevPhase_positive	1.25661	1.37564	1.56509	3.29682	3.76088	2.79832	2.4457	2.94994	3.15377	1.23027	0.746341	0.990045	1.35156	0.828102	1.2301
CE(36:1)	CE(36:1) [M+NH4]+	CE	920.918	17.67	RevPhase_positive	22.4044	25.9401	31.0288	103.537	140.545	129.8	71.5015	73.5421	70.8097	26.7188	26.7093	25.9374	24.3694	20.8036	22.9207
CE(36:2)	CE(36:2) [M+NH4]+	CE	918.902	17.49	RevPhase_positive	10.5989	12.545	14.1543	28.4538	34.3658	33.3879	23.0778	23.3029	23.3368	12.4603	11.6785	11.4627	11.5578	9.22842	10.4059
CE(36:3)	CE(36:3) [M+NH4]+	CE	916.886	17.36	RevPhase_positive	1.56644	2.32698	2.76062	6.17169	8.22283	8.55241	5.38992	5.25721	5.15304	1.96666	0.975897	1.86426	2.34277	1.98115	2.62767
Cer(d31:1)	Cer(d31:1) [M+H]+	Cer[d]	496.472	11.07	RevPhase_positive	0.400676	0.682508	0.737268	0.363124	0.522676	0.503904	0.442559	0.455872	0.65826	0.449087	0.501918	0.487949	0.410192	0.33469	0.386698
Cer(d32:0)	Cer(d32:0) [M+H]+	Cer[d]	512.503	11.62	RevPhase_positive	2.19539	2.10648	2.30667	0.059767	0.0590583	0.107971	0.205221	0.0895068	0.184027	0.910656	0.618859	0.667519	NA	0.0466496	0.123512
Cer(d32:1)	Cer(d32:1) [M+H]+	Cer[d]	510.487	11.41	RevPhase_positive	16.1079	16.8729	15.4574	12.4162	10.2066	10.2518	12.5158	12.1615	15.0289	13.8783	13.6561	15.2694	9.60363	10.5775	8.67776
Cer(d32:2)	Cer(d32:2) [M+H]+	Cer[d]	508.472	10.95	RevPhase_positive	2.83229	2.94362	3.05621	2.19891	2.42509	2.27983	2.27378	2.26164	2.49044	3.05612	2.82937	3.39904	1.77648	1.81869	1.77774
Cer(d33:1)	Cer(d33:1) [M+H]+	Cer[d]	524.503	11.71	RevPhase_positive	8.96493	8.82487	8.94793	7.67405	7.92506	7.98113	9.83002	8.717	10.2977	8.72166	9.30914	9.31608	7.01636	8.35215	6.96492
Cer(d33:2)	Cer(d33:2) [M+H]+	Cer[d]	522.487	11.27	RevPhase_positive	0.231868	0.251613	0.222614	0.135454	0.297625	0.14694	0.333254	0.222748	0.243794	0.300788	0.527608	0.274063	0.191692	0.387002	0.305995
Cer(d34:0)	Cer(d34:0) [M+H]+	Cer[d]	540.534	12.22	RevPhase_positive	12.7135	12.7735	12.7966	2.67946	2.89281	3.00823	3.20485	3.15326	3.31063	5.3378	6.15824	6.73066	2.38298	2.50885	2.62916
Cer(d34:1)	Cer(d34:1) [M+H]+	Cer[d]	538.519	12	RevPhase_positive	155.076	149.738	167.69	156.898	140.694	145.689	180.834	156.485	196.115	140.293	157.61	156.32	132.251	161.348	138.225
Cer(d34:2)	Cer(d34:2) [M+H]+	Cer[d]	536.503	11.59	RevPhase_positive	31.4645	29.5284	29.8623	22.9302	18.5908	20.1503	25.6281	23.047	28.0242	23.8461	24.45	25.6704	16.3716	20.6729	18.1422
Cer(d35:0)	Cer(d35:0) [M+H]+	Cer[d]	554.55	12.48	RevPhase_positive	0.204664	0.158469	0.178868	0.0433315	NA	0.059727	0.0348065	0.0280393	NA	0.0815992	0.321895	0.381225	0.130073	0.069932	0.125551
Cer(d35:1)	Cer(d35:1) [M+H]+	Cer[d]	552.534	12.28	RevPhase_positive	2.67108	2.66294	3.17217	3.24481	3.11625	3.27114	4.115	3.52827	4.65566	3.78415	4.58992	3.67302	3.88313	4.3717	4.2254
Cer(d36:0)	Cer(d36:0) [M+H]+	Cer[d]	568.566	12.74	RevPhase_positive	6.61749	6.85541	7.39922	1.14029	1.32261	1.33629	1.11476	1.16182	1.42964	2.53204	2.75351	2.65586	0.938826	1.23191	0.919033
Cer(d36:1)	Cer(d36:1) [M+H]+	Cer[d]	566.55	12.55	RevPhase_positive	50.313	50.5366	56.3903	47.7855	47.0041	47.3748	46.8528	42.6042	51.4492	40.9548	47.1934	44.6522	44.4156	51.0138	47.7933
Cer(d36:2)	Cer(d36:2) [M+H]+	Cer[d]	564.535	12.18	RevPhase_positive	13.6773	12.9427	13.5137	10.9116	10.7329	10.3808	10.0325	9.33894	11.1652	10.2861	10.3649	10.8078	8.9958	10.0281	9.54017
Cer(d37:0)	Cer(d37:0) [M+H]+	Cer[d]	582.582	12.98	RevPhase_positive	0.11612	0.131048	0.154014	0.0515088	0.0411893	0.0377303	0.0617787	NA	0.0920734	0.0887808	0.192904	0.0395905	0.100794	0.153084	0.148191
Cer(d37:1)	Cer(d37:1) [M+H]+	Cer[d]	580.566	12.79	RevPhase_positive	2.12606	2.20024	2.55287	2.22568	2.02619	2.24401	2.33539	1.7485	2.41284	1.88904	1.71956	1.79889	2.15627	2.33438	2.07141
Cer(d38:0)	Cer(d38:0) [M+H]+	Cer[d]	596.598	13.21	RevPhase_positive	1.8595	2.00977	1.98593	0.67383	0.78974	0.669313	0.682289	0.699027	0.797607	0.893369	0.926969	1.01796	0.632758	0.497902	0.565612
Cer(d38:1)	Cer(d38:1) [M+H]+	Cer[d]	594.582	13.05	RevPhase_positive	12.2425	14.1162	15.7368	10.0202	13.4827	11.4355	14.2502	14.1989	16.928	12.3972	13.0205	12.8308	15.218	14.5656	14.5289
Cer(d38:2)	Cer(d38:2) [M+H]+	Cer[d]	592.566	12.69	RevPhase_positive	3.05942	2.97609	3.71787	2.28504	2.31379	2.52777	2.77621	2.82252	2.98437	2.02079	2.53943	2.16734	2.41092	2.59848	2.38584
Cer(d39:0)	Cer(d39:0) [M+H]+	Cer[d]	610.614	13.43	RevPhase_positive	0.308401	0.362971	0.386668	0.240062	0.398133	0.364144	0.369608	0.270327	0.488523	0.291185	0.351534	0.295121	0.287643	0.362332	0.314976
Cer(d39:1)	Cer(d39:1) [M+H]+	Cer[d]	608.598	13.28	RevPhase_positive	3.75563	4.40609	5.0925	4.29898	5.18266	4.81506	5.62198	5.10952	6.20128	4.74246	5.19364	4.94935	5.49436	5.17747	5.95172
Cer(d39:2)	Cer(d39:2) [M+H]+	Cer[d]	606.582	12.93	RevPhase_positive	0.549723	0.480488	0.611426	0.243817	0.453557	0.281286	0.496621	0.405006	0.414412	0.473366	0.50216	0.57105	0.610054	0.468595	0.56133
Cer(d40:0)	Cer(d40:0) [M+H]+	Cer[d]	624.629	13.63	RevPhase_positive	6.07868	6.27778	6.89011	1.7675	2.06763	1.83898	1.97224	2.20447	2.52375	3.68284	3.98085	3.92905	2.1557	1.96003	2.15248
Cer(d40:1)	Cer(d40:1) [M+H]+	Cer[d]	622.613	13.5	RevPhase_positive	70.1125	66.0654	86.4336	69.7876	78.4989	75.7819	89.8391	84.3144	98.7012	68.5253	73.4395	71.5734	96.5406	90.213	93.3547
Cer(d40:2)	Cer(d40:2) [M+H]+	Cer[d]	620.597	13.16	RevPhase_positive	32.2482	38.5256	41.4712	24.0047	27.5836	26.9622	32.246	30.7005	35.0292	28.1133	31.3733	29.4557	31.0159	29.6178	30.0875
Cer(d40:3)	Cer(d40:3) [M+H]+	Cer[d]	618.582	12.82	RevPhase_positive	1.25601	1.45944	1.25512	0.541009	0.57501	0.59204	0.497537	0.554185	0.621879	0.525523	0.700573	0.651096	0.608504	0.51886	0.531558
Cer(d41:0)	Cer(d41:0) [M+H]+	Cer[d]	638.645	13.85	RevPhase_positive	1.19004	0.279654	0.830649	0.925517	1.17914	1.05602	1.10429	1.00402	1.24367	0.945081	1.11213	1.06138	0.926735	0.911837	0.73957
Cer(d41:1)	Cer(d41:1) [M+H]+	Cer[d]	636.629	13.69	RevPhase_positive	19.4602	22.7599	26.7655	29.5465	37.4249	35.124	38.0885	37.4177	41.4109	26.344	28.7676	27.395	41.5043	36.9312	39.9597
Cer(d41:2)	Cer(d41:2) [M+H]+	Cer[d]	634.614	13.35	RevPhase_positive	15.2989	17.4037	20.268	14.7773	17.6867	17.1132	20.4648	20.3024	22.4995	16.6938	17.3134	17.1292	21.835	19.9828	21.6973
Cer(d41:3)	Cer(d41:3) [M+H]+	Cer[d]	632.598	13.05	RevPhase_positive	1.65182	1.73054	1.87351	1.00135	1.26328	0.967094	1.51885	1.4276	1.47171	1.42814	1.34938	1.52571	1.38576	1.28456	1.12599
Cer(d42:0)	Cer(d42:0) [M+H]+	Cer[d]	652.661	14.02	RevPhase_positive	7.55372	8.70291	9.23533	3.46769	4.69854	4.34886	4.92591	4.87654	5.87702	5.366	5.33268	5.32457	3.85469	3.03957	3.76477
Cer(d42:1)	Cer(d42:1) [M+H]+	Cer[d]	650.644	13.89	RevPhase_positive	160.817	174.457	208.23	269.037	314.268	309.794	329.671	311.165	365.8	188.34	206.66	197.722	316.853	300.529	313.093
Cer(d42:2)	Cer(d42:2) [M+H]+	Cer[d]	648.629	13.55	RevPhase_positive	223.577	237.997	273.114	213.097	246.2	233.612	287.597	271.055	320.244	195.106	211.418	198.357	281.35	270.394	272.722
Cer(d42:3)	Cer(d42:3) [M+H]+	Cer[d]	646.613	13.25	RevPhase_positive	53.5	60.9114	64.705	38.2513	44.5849	43.5984	53.3966	51.3848	58.2111	42.1677	45.8492	44.2449	45.7712	43.1655	45.5487
Cer(d42:4)	Cer(d42:4) [M+H]+	Cer[d]	644.598	13	RevPhase_positive	1.44995	1.59097	1.66479	0.859784	1.19602	1.25752	1.58393	1.25285	1.44035	0.986799	1.24192	1.03936	1.04766	1.13376	1.33277
Cer(d43:0)	Cer(d43:0) [M+H]+	Cer[d]	666.677	14.19	RevPhase_positive	0.447296	0.467025	0.593589	0.476163	0.749099	0.691636	0.631145	0.597098	0.900703	0.499275	0.336464	0.373662	0.455468	0.406178	0.441029
Cer(d43:2)	Cer(d43:2) [M+H]+	Cer[d]	662.645	13.73	RevPhase_positive	1.95598	3.11215	3.52596	4.49086	6.17207	5.74087	6.6103	6.4441	7.49047	3.16093	3.32688	3.37	5.90936	5.26139	5.98558
Cer(d43:3)	Cer(d43:3) [M+H]+	Cer[d]	660.629	13.44	RevPhase_positive	0.497442	0.520331	0.445425	0.744621	0.884441	0.764674	0.619688	0.910001	0.95545	0.513762	0.480287	0.452903	0.865357	0.591681	0.651631
Cer(d44:0)	Cer(d44:0) [M+H]+	Cer[d]	680.692	14.34	RevPhase_positive	2.25408	2.16689	2.62367	1.50104	1.82322	1.67924	1.6697	1.54589	2.5328	1.59866	1.40683	1.39724	1.36228	0.997717	1.13617
Cer(d44:1)	Cer(d44:1) [M+H]+	Cer[d]	678.676	14.25	RevPhase_positive	4.80162	5.50834	6.69727	18.5484	22.5926	22.0844	19.1284	19.0457	22.7621	5.42021	5.08193	5.26597	10.1444	8.64469	10.1549
Cer(d44:2)	Cer(d44:2) [M+H]+	Cer[d]	676.66	13.94	RevPhase_positive	4.56597	5.6937	6.71772	8.89188	10.2879	9.89564	11.4409	11.4508	12.7485	4.24343	4.57401	4.46023	7.43917	7.15382	7.90698
Cer(d44:3)	Cer(d44:3) [M+H]+	Cer[d]	674.645	13.66	RevPhase_positive	1.16366	1.24907	1.64248	1.44175	1.74075	1.75057	2.0666	2.07394	2.45425	1.01279	1.14978	1.09747	1.61654	1.38619	1.54647
Cer(d45:0)	Cer(d45:0) [M+H]+	Cer[d]	694.707	14.48	RevPhase_positive	0.753091	0.677672	0.900906	0.557278	0.809216	0.77803	0.564585	0.645826	1.24645	0.784952	0.593718	0.595954	0.839532	0.641393	0.748021
Cer(d45:1)	Cer(d45:1) [M+H]+	Cer[d]	692.692	14.4	RevPhase_positive	0.947506	0.938316	1.06138	1.16403	1.33255	1.2601	1.08279	1.09283	1.95279	0.946939	0.860046	0.766475	1.13192	0.999902	0.971893
Cer(d45:2)	Cer(d45:2) [M+H]+	Cer[d]	690.676	14.12	RevPhase_positive	0.0258297	0.0492567	0.0654879	0.129066	0.192419	0.0907756	0.122469	0.208539	0.153697	0.0365244	0.0100065	0.0304817	0.0862796	0.0676075	0.0824354
Cer(d46:0)	Cer(d46:0) [M+H]+	Cer[d]	708.723	14.64	RevPhase_positive	1.01039	1.07419	1.70478	0.843005	1.05793	0.935129	0.936244	0.946344	2.1117	1.03763	0.877224	1.00918	1.24721	0.995212	1.01931
Cer(d46:1)	Cer(d46:1) [M+H]+	Cer[d]	706.707	14.55	RevPhase_positive	0.683439	0.710119	1.04511	0.877849	1.19834	1.11765	0.951814	0.902857	2.72607	0.757438	0.498021	0.553544	0.862189	0.788091	0.824127
Cer(d46:2)	Cer(d46:2) [M+H]+	Cer[d]	704.692	14.28	RevPhase_positive	0.121839	0.216618	0.265624	0.454233	0.538533	0.508981	0.539327	0.53592	0.633513	0.162211	0.115135	0.194714	0.256489	0.173534	0.30312
Cer(d47:0)	Cer(d47:0) [M+H]+	Cer[d]	722.739	14.77	RevPhase_positive	0.297437	0.32042	0.458519	0.325132	0.419722	0.440245	0.354454	0.34784	0.855453	0.39071	0.245403	0.339061	0.511691	0.382634	0.452828
Cer(d47:1)	Cer(d47:1) [M+H]+	Cer[d]	720.723	14.68	RevPhase_positive	0.285079	0.243029	0.389735	0.177049	0.306903	0.307492	0.225949	0.238606	0.865452	0.322362	0.144281	0.231499	0.317848	0.275678	0.280535
Cer(d48:0)	Cer(d48:0) [M+H]+	Cer[d]	736.754	14.91	RevPhase_positive	0.251616	0.437978	0.683951	0.373842	0.32237	0.149399	0.341412	0.149859	0.684803	0.367944	0.291406	0.117812	0.206191	0.179262	0.331452
Cer(d48:1)	Cer(d48:1) [M+H]+	Cer[d]	734.739	14.82	RevPhase_positive	0.214665	0.273435	0.509712	0.191149	0.311692	0.274065	0.245254	0.185717	1.25086	0.248073	0.265269	0.195126	0.344444	0.343994	0.305753
Cer(d48:2)	Cer(d48:2) [M+H]+	Cer[d]	732.723	14.59	RevPhase_positive	0.102372	0.0967448	0.143915	0.11536	0.156189	0.156027	0.126987	0.1556	0.227507	0.0984588	0.0333564	0.0974635	0.122843	0.153338	0.133701
Cer(d49:0)	Cer(d49:0) [M+H]+	Cer[d]	750.771	15.04	RevPhase_positive	0.123168	0.110769	0.243521	0.130725	0.176622	0.127176	0.130467	0.116942	0.356482	0.139984	0.0865376	0.110925	0.196608	0.102325	0.155399
Cer(d49:1)	Cer(d49:1) [M+H]+	Cer[d]	748.755	14.96	RevPhase_positive	0.0901506	0.0700123	0.151153	0.0993564	0.0939225	0.0703144	0.0826879	0.0846334	0.323652	0.0610401	0.0390593	0.0481741	0.120175	0.0609966	0.0813591
Cer(d50:0)	Cer(d50:0) [M+H]+	Cer[d]	764.786	15.16	RevPhase_positive	0.157578	0.17812	0.506517	0.0957158	0.213002	0.214535	0.178796	0.153316	0.353301	0.138239	0.112447	0.11158	0.233974	0.141342	0.193741
Cer(d50:1)	Cer(d50:1) [M+H]+	Cer[d]	762.771	15.07	RevPhase_positive	0.129746	0.112571	0.139067	0.0957587	0.13219	0.131871	0.0852453	0.0840568	0.505182	0.0854947	0.0674288	0.0709378	0.140476	0.0999602	0.121905
CL(60:2)	CL(60:2) [M-H]-	CL	1291.87	8.15	NormPhase_negative	0.349298	0.995279	1.17201	1.94554	0.943408	2.18694	1.23937	1.59901	1.49536	0.216788	0.33425	0.139896	0.525241	0.178752	0.54482
CL(62:1)	CL(62:1) [M-H]-	CL	1321.92	8.14	NormPhase_negative	NA	0.546787	NA	3.03836	3.96406	3.49685	1.57828	1.12912	1.81422	0.399938	0.18572	0.232507	0.785039	1.02468	1.18812
CL(62:2)	CL(62:2) [M-H]-	CL	1319.9	8.13	NormPhase_negative	3.63129	2.23332	3.83916	6.24262	7.59908	4.41557	5.71902	5.05009	6.19429	1.86213	1.80501	2.22178	2.5607	2.42545	1.54059
CL(62:3)	CL(62:3) [M-H]-	CL	1317.89	8.11	NormPhase_negative	8.43821	9.83176	9.44909	9.96788	9.83128	9.58369	9.93337	10.4068	13.2842	5.7577	5.82701	5.30604	3.98542	3.35874	3.90857
CL(62:4)	CL(62:4) [M-H]-	CL	1315.87	8.08	NormPhase_negative	0.8112	0.738375	1.22067	0.849315	1.19221	1.50516	1.79285	1.11438	0.151385	0.551712	0.22016	0.684329	0.421444	0.286095	0.192199
CL(63:2)	CL(63:2) [M-H]-	CL	1333.92	8.11	NormPhase_negative	NA	0.212449	0.336373	1.44332	2.20502	1.27245	2.19264	2.4644	1.17576	1.05751	1.16432	0.885238	0.954702	1.29779	0.948323
CL(63:3)	CL(63:3) [M-H]-	CL	1331.9	8.09	NormPhase_negative	1.63897	2.08367	2.50662	3.64369	3.48982	3.73721	3.59141	4.07464	2.97764	3.36511	2.64405	3.83656	2.49754	2.24567	2.38071
CL(64:1)	CL(64:1) [M-H]-	CL	1349.95	8.13	NormPhase_negative	1.04465	0.127232	1.52346	6.98254	7.6135	6.0242	4.04891	3.63749	2.64135	0.754983	0.456023	0.912587	3.24248	3.12006	2.69383
CL(64:2)	CL(64:2) [M-H]-	CL	1347.93	8.11	NormPhase_negative	6.29433	3.14944	7.4872	9.48958	11.5054	13.2923	10.5556	8.72069	10.7277	5.63438	5.78232	5.0205	6.75172	5.8589	6.35795
CL(64:3)	CL(64:3) [M-H]-	CL	1345.92	8.07	NormPhase_negative	29.9629	30.2795	34.5405	33.7204	38.187	37.0983	38.2785	34.4131	38.4577	26.1935	25.6685	26.1175	21.8041	21.3554	19.4805
CL(64:4)	CL(64:4) [M-H]-	CL	1343.9	8.06	NormPhase_negative	21.4658	20.45	24.3321	23.6627	24.6139	25.6075	26.7716	24.1754	29.3298	12.8603	13.6771	13.593	13.3474	11.7211	11.8004
CL(64:5)	CL(64:5) [M-H]-	CL	1341.89	8.06	NormPhase_negative	0.943329	0.79343	1.03016	1.11877	1.23603	1.87404	1.66854	2.07294	2.07748	0.494927	0.544498	0.81693	0.374779	0.32262	0.445946
CL(65:2)	CL(65:2) [M-H]-	CL	1361.95	8.09	NormPhase_negative	0.758534	0.218147	0.425245	3.93003	3.88495	3.17125	4.22889	2.52692	2.00631	1.5483	1.05011	0.442895	2.85634	3.25261	3.38306
CL(65:3)	CL(65:3) [M-H]-	CL	1359.94	8.06	NormPhase_negative	4.47264	3.98501	5.30192	8.49412	10.3695	10.9527	12.8793	10.3359	12.7699	11.3989	10.9147	11.1887	8.76373	8.54086	8.68396
CL(65:4)	CL(65:4) [M-H]-	CL	1357.92	8.04	NormPhase_negative	4.63115	4.00069	4.8853	6.55722	8.45871	7.24623	9.23797	9.26098	8.74289	6.02431	6.93773	6.17467	5.53329	5.92936	6.31678
CL(66:2)	CL(66:2) [M-H]-	CL	1375.96	8.09	NormPhase_negative	2.6482	10.6403	11.9911	21.6854	23.0593	8.63272	17.8417	15.0003	12.5175	10.9625	5.38698	7.61281	15.4012	12.5296	10.898
CL(66:3)	CL(66:3) [M-H]-	CL	1373.95	8.06	NormPhase_negative	35.9615	24.7489	32.6746	43.4991	63.1692	51.6791	47.42	49.1921	46.3348	40.4284	34.6394	38.8328	30.9057	43.0333	39.6154
CL(66:4)	CL(66:4) [M-H]-	CL	1371.93	8.02	NormPhase_negative	112.912	110.63	133.623	111.961	123.462	118.54	118.112	111.744	127.778	82.4935	85.6519	86.9648	75.4554	75.9251	76.772
CL(66:5)	CL(66:5) [M-H]-	CL	1369.92	8.02	NormPhase_negative	24.8818	23.9603	26.8555	26.6091	29.6231	27.7647	30.1765	29.3514	32.5564	15.1002	14.2117	14.7913	17.3032	17.0423	16.8466
CL(66:6)	CL(66:6) [M-H]-	CL	1367.9	8.03	NormPhase_negative	2.07352	1.38238	3.49972	3.29473	2.09177	2.2224	3.38165	2.46904	2.92328	2.00887	1.61807	2.05009	1.23516	1.69147	1.36024
CL(67:2)	CL(67:2) [M-H]-	CL	1389.98	8.08	NormPhase_negative	0.896331	0.797889	NA	4.26477	3.50272	3.83018	2.08531	3.26729	2.15024	0.875435	1.913	2.16714	3.58533	2.91403	3.85649
CL(67:3)	CL(67:3) [M-H]-	CL	1387.96	8.04	NormPhase_negative	7.64608	3.76596	6.58809	12.7868	8.15203	11.2552	11.7191	12.6728	10.7967	14.7362	8.72879	14.5481	9.13449	13.1613	11.0902
CL(67:4)	CL(67:4) [M-H]-	CL	1385.95	8.02	NormPhase_negative	16.8972	16.4231	20.5441	25.7489	28.6434	26.2611	31.7812	28.7495	32.6987	31.5855	30.8811	30.2992	27.7198	27.9546	27.1263
CL(67:5)	CL(67:5) [M-H]-	CL	1383.94	8	NormPhase_negative	3.61122	4.71226	5.22392	7.57738	7.39864	7.66731	9.92581	9.32027	9.77898	5.56841	6.00935	6.24664	6.85717	8.02968	6.98129
CL(68:2)	CL(68:2) [M-H]-	CL	1404	8.07	NormPhase_negative	4.93298	8.90175	11.2554	24.176	17.1137	17.5576	11.7403	8.74514	16.1754	10.0825	6.00055	8.72784	13.1662	13.8795	15.3467
CL(68:4)	CL(68:4) [M-H]-	CL	1399.97	8	NormPhase_negative	238.1	242.146	285.799	225.411	241.97	231.158	228.427	218.825	239.913	220.448	224.657	232.829	196.067	198.628	197.198
CL(68:5)	CL(68:5) [M-H]-	CL	1397.95	7.98	NormPhase_negative	114.605	111.333	134.428	121.978	130.834	124.566	132.607	126.053	138.999	92.3499	93.0938	91.7258	97.9551	94.6336	96.59
CL(68:6)	CL(68:6) [M-H]-	CL	1395.94	7.98	NormPhase_negative	19.5835	19.5718	22.2781	24.7923	23.8609	24.6394	25.0566	24.8568	29.2757	13.5238	13.5061	14.3188	16.9867	17.6362	16.9962
CL(68:7)	CL(68:7) [M-H]-	CL	1393.92	8	NormPhase_negative	3.89331	5.64546	6.43414	7.71365	6.04291	6.39152	5.63805	5.39708	6.74877	5.26161	4.18195	5.24669	3.11153	4.63996	3.95625
CL(69:3)	CL(69:3) [M-H]-	CL	1415.99	8.03	NormPhase_negative	4.2603	4.70173	4.49226	7.75109	3.83827	4.81625	9.93383	6.77511	4.64126	9.46885	10.9966	18.0702	6.49405	11.2628	6.3994
CL(69:4)	CL(69:4) [M-H]-	CL	1413.98	7.98	NormPhase_negative	23.8133	25.1064	28.0464	33.8423	36.2095	35.0509	37.6043	36.2056	42.2932	50.5474	53.2009	54.8155	43.5638	48.0083	45.9525
CL(69:5)	CL(69:5) [M-H]-	CL	1411.97	7.97	NormPhase_negative	13.9607	13.5419	16.2754	20.7391	24.8084	23.5691	27.2956	26.0628	29.8108	24.5613	25.0544	26.1481	28.6647	28.0291	26.1088
CL(69:6)	CL(69:6) [M-H]-	CL	1409.95	7.96	NormPhase_negative	2.89158	2.78726	3.23219	4.29739	5.06155	5.61137	5.42127	5.47295	6.2635	4.84645	3.81118	4.0303	5.27501	5.687	5.35785
CL(69:7)	CL(69:7) [M-H]-	CL	1407.93	7.99	NormPhase_negative	0.785466	0.566324	0.651074	0.910009	1.2004	1.12413	1.49098	1.14566	1.61313	1.09006	0.955085	1.13417	0.92074	1.29765	1.9557
CL(70:4)	CL(70:4) [M-H]-	CL	1428	7.97	NormPhase_negative	158.082	163.795	196.885	154.195	165.124	160.587	155.449	158.52	162.932	202.994	210.184	209.827	184.132	181.506	186.136
CL(70:5)	CL(70:5) [M-H]-	CL	1425.98	7.96	NormPhase_negative	196.357	195.242	231.42	196.771	217.746	216.285	213.656	208.672	222.824	209.141	211.73	210.616	217.797	205.51	212.87
CL(70:6)	CL(70:6) [M-H]-	CL	1423.97	7.94	NormPhase_negative	58.523	58.7131	71.1013	71.6315	77.056	73.6905	84.7496	80.1542	86.8423	55.062	58.9616	59.3575	72.0398	68.2638	68.1944
CL(70:7)	CL(70:7) [M-H]-	CL	1421.95	7.94	NormPhase_negative	22.4001	20.2352	24.4462	26.1193	24.5053	26.6444	26.3818	24.7278	28.6751	18.1928	19.1659	20.7132	19.673	20.6021	21.2231
CL(70:8)	CL(70:8) [M-H]-	CL	1419.94	7.94	NormPhase_negative	8.31882	7.72352	9.04006	8.44341	7.99743	7.78526	8.69955	8.49498	9.88772	5.46674	5.32203	6.4989	5.13133	6.65784	6.74382
CL(70:9)	CL(70:9) [M-H]-	CL	1417.92	7.94	NormPhase_negative	0.431375	0.996342	1.44335	0.310295	0.930883	0.832396	1.46655	0.85801	1.11291	0.250086	0.0900349	0.0977908	0.616619	0.665825	0.496557
CL(71:4)	CL(71:4) [M-H]-	CL	1442.01	7.96	NormPhase_negative	8.80011	10.3822	11.6554	13.9758	11.7108	14.4498	15.2045	12.7003	14.2285	26.3047	28.7141	23.5537	25.466	22.7056	24.3407
CL(71:5)	CL(71:5) [M-H]-	CL	1440	7.95	NormPhase_negative	12.2895	13.3969	15.5996	18.029	19.8622	20.7678	20.6393	21.8882	24.2582	27.9447	26.1422	28.4193	29.138	29.568	29.3379
CL(71:6)	CL(71:6) [M-H]-	CL	1437.98	7.93	NormPhase_negative	5.14014	4.56996	6.17614	8.50652	9.75133	9.72752	11.2872	10.676	12.432	11.2619	10.6582	11.6621	14.6647	12.6558	13.6496
CL(71:7)	CL(71:7) [M-H]-	CL	1435.97	7.93	NormPhase_negative	2.3422	1.89143	2.68778	3.55577	2.61166	3.02448	3.4688	3.80467	2.25579	3.05259	3.71746	3.60244	3.86639	4.1239	5.62875
CL(71:8)	CL(71:8) [M-H]-	CL	1433.95	7.93	NormPhase_negative	0.468256	0.181212	0.578469	1.78049	0.99851	0.928071	1.70584	1.15929	0.819391	1.08662	1.02896	0.785779	1.51567	1.73834	0.747814
CL(72:4)	CL(72:4) [M-H]-	CL	1456.03	7.94	NormPhase_negative	25.8581	27.0375	39.9574	22.6507	23.7687	30.2733	29.301	33.9516	29.8203	55.5555	55.0695	58.0365	47.785	50.8622	43.3872
CL(72:5)	CL(72:5) [M-H]-	CL	1454.01	7.93	NormPhase_negative	67.3255	69.068	80.9305	65.2358	75.3133	71.9534	84.2841	77.3147	81.4227	105.98	99.854	100.394	106.18	94.662	105.341
CL(72:6)	CL(72:6) [M-H]-	CL	1452	7.92	NormPhase_negative	59.8671	58.0639	74.183	66.7324	74.637	74.1121	74.5119	76.4295	79.6003	72.3687	74.8943	73.2338	91.2548	86.9917	90.6602
CL(72:7)	CL(72:7) [M-H]-	CL	1449.98	7.91	NormPhase_negative	29.3328	27.0998	34.0517	33.0139	38.1904	37.217	36.7207	37.9	40.5139	31.0349	31.7895	32.5872	39.91	36.3695	38.8337
CL(72:8)	CL(72:8) [M-H]-	CL	1447.97	7.9	NormPhase_negative	17.4519	18.973	19.3959	20.2474	22.4755	21.6918	20.9158	20.1178	24.947	19.5523	18.9178	17.865	18.839	21.9626	21.9307
CL(72:9)	CL(72:9) [M-H]-	CL	1445.95	7.89	NormPhase_negative	5.25013	5.64013	4.97899	6.72549	6.10024	8.53546	8.50818	6.98623	9.24766	4.48231	4.80064	5.32309	6.91833	3.74295	5.98679
CL(73:4)	CL(73:4) [M-H]-	CL	1470.04	7.96	NormPhase_negative	0.925816	0.885927	0.808767	0.882796	0.508956	0.705838	1.0889	0.867467	0.787893	2.04709	2.13365	2.0486	1.47641	1.55913	1.51288
CL(73:5)	CL(73:5) [M-H]-	CL	1468.03	7.94	NormPhase_negative	0.996598	1.09337	1.18748	1.86503	1.80731	1.45086	2.09614	1.7501	2.44016	2.19773	3.3999	3.77394	3.52354	1.90525	4.11834
CL(73:6)	CL(73:6) [M-H]-	CL	1466.01	7.92	NormPhase_negative	1.00547	1.25355	1.67625	1.88834	2.77	2.50202	2.22749	3.46359	3.10923	3.70771	3.56838	3.52535	4.59094	5.57174	5.61973
CL(73:7)	CL(73:7) [M-H]-	CL	1464	7.91	NormPhase_negative	0.685401	0.698647	1.04882	1.97154	1.3732	2.65213	2.55669	2.54561	1.56757	2.72757	1.73223	3.73899	3.1128	4.53397	4.10065
CL(73:8)	CL(73:8) [M-H]-	CL	1461.98	7.9	NormPhase_negative	1.25703	0.400068	1.17945	1.43284	2.48251	1.36092	2.02608	1.05873	1.30048	2.38329	1.27934	2.36062	2.04448	2.51277	1.86629
CL(74:10)	CL(74:10) [M-H]-	CL	1471.97	7.87	NormPhase_negative	1.94594	2.13572	2.43739	4.01961	4.04155	4.86949	3.13989	3.73392	3.40369	2.59075	2.31857	1.48033	4.45011	3.4741	2.90179
CL(74:4)	CL(74:4) [M-H]-	CL	1484.06	7.95	NormPhase_negative	1.04545	1.06654	1.16462	0.920365	0.92608	0.759426	1.09517	1.25564	0.684942	0.87474	1.15974	1.11001	1.2941	1.02444	0.4252
CL(74:6)	CL(74:6) [M-H]-	CL	1480.03	7.91	NormPhase_negative	3.32998	3.18696	5.66863	3.362	5.94573	3.3008	7.05969	3.90877	5.08718	7.07395	7.56096	5.10655	8.26905	8.93068	9.87935
CL(74:7)	CL(74:7) [M-H]-	CL	1478.01	7.89	NormPhase_negative	4.67489	8.43507	6.40042	6.67276	12.0596	8.70862	10.1111	11.4438	11.2739	11.1665	10.9496	12.9367	15.63	15.5682	10.9641
CL(74:8)	CL(74:8) [M-H]-	CL	1476	7.88	NormPhase_negative	8.63685	8.29116	8.16474	11.1031	9.17794	10.8728	11.9798	12.7726	12.8796	11.7611	11.9485	13.4908	16.0529	14.0524	14.7031
CL(74:9)	CL(74:9) [M-H]-	CL	1473.98	7.87	NormPhase_negative	5.36852	7.21587	8.37667	8.64042	8.14798	9.14626	8.8773	10.5163	10.9768	8.90609	7.38952	8.48122	12.1686	11.6783	11.6882
DG(24:1)	DG(24:1) [M+NH4]+	DG	472.4	10.34	RevPhase_positive	0.308207	0.354948	0.617547	0.542345	0.712647	0.557299	0.438324	0.420763	0.657552	0.553842	0.381547	0.484903	0.734696	0.412039	0.743092
DG(26:0)	DG(26:0) [M+NH4]+	DG	502.446	11.43	RevPhase_positive	9.21669	10.208	9.79256	5.86721	7.50765	6.94094	6.42669	7.0067	7.70821	7.25927	7.33316	6.72415	5.72635	6.31215	5.69443
DG(26:1)	DG(26:1) [M+NH4]+	DG	500.43	11	RevPhase_positive	0.799291	0.824165	1.42011	0.814784	1.14748	1.08454	0.976418	0.975464	0.951345	1.07507	0.78926	1.03052	1.13097	0.916106	1.53976
DG(27:0)	DG(27:0) [M+NH4]+	DG	516.462	11.7	RevPhase_positive	2.27758	2.10363	2.4937	2.37038	3.04528	2.57026	2.4802	2.86497	2.94698	2.79823	2.28596	2.60176	2.16027	2.90306	3.01784
DG(28:1)	DG(28:1) [M+NH4]+	DG	528.462	11.61	RevPhase_positive	7.38391	6.68438	6.75211	4.69717	5.22812	4.20608	5.06678	4.90818	4.51819	2.95347	3.68563	3.17745	3.35972	2.97609	4.02064
DG(29:0)	DG(29:0) [M+NH4]+	DG	544.493	12.28	RevPhase_positive	19.5065	21.0958	22.5797	25.9432	30.0205	27.9223	32.9343	29.8565	35.0391	29.0274	26.9396	24.6983	29.3254	28.3071	28.7395
DG(29:1)	DG(29:1) [M+NH4]+	DG	542.477	11.89	RevPhase_positive	0.438766	1.15266	0.883707	1.39105	1.30073	1.26666	0.597129	1.19784	0.673926	0.408569	0.849501	0.953318	1.47587	1.00989	2.02847
DG(30:0)	DG(30:0) [M+NH4]+	DG	558.509	12.59	RevPhase_positive	723.718	803.474	850.873	555.779	675.65	648.475	637.956	633.104	666.057	563.7	545.157	528.037	527.944	479.297	511.141
DG(30:1)	DG(30:1) [M+NH4]+	DG	556.493	12.19	RevPhase_positive	119.771	123.016	133.344	89.2676	96.1252	96.0786	94.1409	88.9967	92.1007	58.8087	59.0488	56.6216	71.6716	68.1334	71.4751
DG(31:0)	DG(31:0) [M+NH4]+	DG	572.525	12.8	RevPhase_positive	79.1724	95.8422	103.976	129.212	163.048	156.683	165.77	168.914	175.989	153.914	149.28	147.166	174.13	147.218	164.183
DG(31:1)	DG(31:1) [M+NH4]+	DG	570.509	12.46	RevPhase_positive	30.816	33.5187	36.3171	39.3526	47.0186	46.6811	47.1815	46.7453	47.6845	41.2838	36.0837	37.2505	52.57	50.0053	57.4178
DG(32:0)	DG(32:0) [M+NH4]+	DG	586.541	13.07	RevPhase_positive	1206.16	1456.57	1570.68	1223.33	1643.24	1515.29	1467.98	1491.24	1541	1424.6	1403.24	1337.37	1501.04	1191.63	1383.11
DG(32:1)	DG(32:1) [M+NH4]+	DG	584.525	12.73	RevPhase_positive	623.372	1224.66	1330.91	1028.02	1245.49	1202.91	1050.7	1010.94	1037.65	781.705	739.901	716.967	968.954	845.538	930.812
DG(32:2)	DG(32:2) [M+NH4]+	DG	582.509	12.36	RevPhase_positive	67.7422	70.4853	73.0985	56.8297	68.2596	65.5108	61.3452	56.4212	60.3861	42.9799	38.9455	40.5552	55.5895	54.6285	59.5546
DG(32:3)	DG(32:3) [M+NH4]+	DG	580.493	12.18	RevPhase_positive	7.65258	7.47577	7.68574	9.19034	7.83172	7.36576	6.88087	7.83573	8.19733	6.62505	7.80459	7.17177	8.4443	7.64697	8.42451
DG(33:0)	DG(33:0) [M+NH4]+	DG	600.556	13.25	RevPhase_positive	88.0426	105.475	106.933	159.229	206.173	195.146	212.257	222.68	221.979	211.904	199.476	197.135	245.518	198.025	233.57
DG(33:1)	DG(33:1) [M+NH4]+	DG	598.541	12.94	RevPhase_positive	130.071	144.746	157.223	164.868	226.522	207.958	226.058	218.976	225.227	237.963	219.304	211.398	281.651	236.675	267.811
DG(33:2)	DG(33:2) [M+NH4]+	DG	596.525	12.6	RevPhase_positive	17.604	25.5077	28.3998	28.6536	33.6188	34.025	31.4374	31.9195	33.3938	28.3423	26.2051	25.0184	38.988	35.188	40.4764
DG(34:0)	DG(34:0) [M+NH4]+	DG	614.572	13.52	RevPhase_positive	504.32	562.341	600.445	693.955	888.292	827.35	858.79	888.047	943.139	722.4	703.997	670.397	780.918	624.242	729.751
DG(34:1)	DG(34:1) [M+NH4]+	DG	612.557	13.18	RevPhase_positive	2766.99	3191.56	3325.28	2417.07	2977.44	2916.07	2768.56	2784.66	2731.27	2881.42	2832.1	2683.94	3241.16	2639.57	2958.13
DG(34:2)	DG(34:2) [M+NH4]+	DG	610.54	12.85	RevPhase_positive	605.876	680.237	729.676	504.575	664.907	622.225	568.179	549.068	554.17	492.875	464.691	462.157	605.431	508.195	570.215
DG(34:3)	DG(34:3) [M+NH4]+	DG	608.525	12.57	RevPhase_positive	29.6112	33.8156	35.0382	30.3985	36.0985	36.1591	32.0435	31.7344	32.3603	23.0264	21.8629	21.7397	33.7144	31.7059	34.1652
DG(34:4)	DG(34:4) [M+NH4]+	DG	606.509	12.37	RevPhase_positive	2.13694	2.59054	2.80666	2.46207	3.23862	2.75696	3.79834	3.30876	2.37428	2.21583	2.01724	2.39035	2.19969	2.81548	2.35518
DG(35:0)	DG(35:0) [M+NH4]+	DG	628.588	13.68	RevPhase_positive	14.5423	17.2253	18.5149	33.8498	45.9428	43.6719	48.4862	51.5059	51.974	41.6484	39.2955	38.4013	51.2905	39.7251	48.0493
DG(35:1)	DG(35:1) [M+NH4]+	DG	626.572	13.35	RevPhase_positive	92.4864	105.734	121.193	134.203	185.164	183.152	191.974	194.353	187.177	210.84	201.369	191.588	250.152	197.945	228.612
DG(35:2)	DG(35:2) [M+NH4]+	DG	624.556	13.07	RevPhase_positive	68.4406	80.9506	85.7721	79.1156	111.38	102.015	105.183	105.868	104.69	123.218	113.085	105.782	157.958	121.596	143.596
DG(35:3)	DG(35:3) [M+NH4]+	DG	622.541	12.8	RevPhase_positive	4.01052	4.18785	5.38684	5.68012	6.14709	7.39463	6.83169	6.62699	6.74094	5.85558	5.45572	5.77677	8.3928	7.71501	7.98837
DG(35:4)	DG(35:4) [M+NH4]+	DG	620.525	12.62	RevPhase_positive	6.16046	4.60805	0.750349	0.792397	1.09314	1.08349	0.777783	0.737717	0.727826	0.324169	0.713414	0.390588	1.05482	1.07891	0.719985
DG(36:0)	DG(36:0) [M+NH4]+	DG	642.603	13.93	RevPhase_positive	48.1459	62.2664	62.232	98.5813	129.267	125.887	119.576	125.147	128.083	76.8007	68.4742	67.1991	104.689	83.685	101.907
DG(36:1)	DG(36:1) [M+NH4]+	DG	640.588	13.6	RevPhase_positive	596.997	654.239	725.604	550.483	769.728	713.249	645.782	658.88	670.121	689.426	653.844	629.291	710.719	548.045	624.111
DG(36:2)	DG(36:2) [M+NH4]+	DG	638.572	13.28	RevPhase_positive	1250.38	1404.6	1483.66	919.568	1282.03	1184.94	1210.49	1194.65	1172.42	1402.21	1286.08	1246.21	1567.5	1217.77	1443.58
DG(36:3)	DG(36:3) [M+NH4]+	DG	636.556	13.03	RevPhase_positive	144.251	164.796	179.58	128.612	185.253	171.961	166.733	165.387	165.963	166.868	157.14	153.2	212.709	169.72	196.304
DG(36:4)	DG(36:4) [M+NH4]+	DG	634.541	12.87	RevPhase_positive	35.5153	34.8675	37.7511	39.3482	56.4014	53.0047	50.906	49.7972	45.0469	36.2814	38.2467	35.1259	46.7976	45.5763	43.5789
DG(36:5)	DG(36:5) [M+NH4]+	DG	632.525	12.57	RevPhase_positive	6.26356	8.40438	8.27338	8.30298	10.3827	9.72985	11.4598	9.11457	9.09276	5.62768	6.71634	6.35554	10.2558	8.51981	9.58498
DG(36:6)	DG(36:6) [M+NH4]+	DG	630.509	12.34	RevPhase_positive	1.29272	1.03315	1.53893	0.911187	1.0294	1.02852	1.62557	1.19986	1.16665	0.816101	0.675433	0.293684	1.06809	0.889201	0.583226
DG(37:0)	DG(37:0) [M+NH4]+	DG	656.62	14.07	RevPhase_positive	1.56607	2.70283	8.79805	5.32273	7.06287	6.06492	7.28801	7.91481	7.90127	5.36954	4.52716	4.10886	7.70603	5.42168	7.25422
DG(37:1)	DG(37:1) [M+NH4]+	DG	654.604	13.77	RevPhase_positive	8.1061	17.1451	18.2718	20.3169	28.3712	27.4008	27.6343	28.0237	27.737	29.0181	27.6533	26.4241	33.8691	24.93	31.2282
DG(37:2)	DG(37:2) [M+NH4]+	DG	652.587	13.5	RevPhase_positive	36.8941	38.9354	42.605	37.4236	49.2109	44.0362	47.2739	45.8811	46.4671	71.9896	63.8726	61.1413	69.5986	53.2361	62.9487
DG(37:3)	DG(37:3) [M+NH4]+	DG	650.572	13.25	RevPhase_positive	8.47221	9.78559	10.2973	10.9501	15.6208	15.2433	14.8996	15.0717	13.9398	18.4188	17.017	17.0576	22.5539	17.3304	21.4227
DG(37:4)	DG(37:4) [M+NH4]+	DG	648.556	13.09	RevPhase_positive	2.63369	2.73462	3.47662	4.91085	6.38617	6.65417	5.9324	6.41244	6.53528	5.66938	6.07456	6.07494	8.49431	5.64323	7.9275
DG(37:5)	DG(37:5) [M+NH4]+	DG	646.541	12.78	RevPhase_positive	0.375985	0.365142	0.194112	0.607949	1.37422	1.17703	0.877404	1.05812	0.766082	0.739467	0.636756	1.09347	0.881626	1.01465	1.21048
DG(38:0)	DG(38:0) [M+NH4]+	DG	670.635	14.3	RevPhase_positive	18.2969	22.5521	25.0949	48.2216	70.5023	64.2526	53.94	58.6991	57.3725	26.5404	22.7303	24.3875	42.06	31.0024	38.0456
DG(38:1)	DG(38:1) [M+NH4]+	DG	668.619	13.98	RevPhase_positive	52.0416	64.7085	67.5636	56.5821	83.5002	78.3785	71.9918	75.7605	75.1519	59.3001	52.6661	54.3008	74.7187	54.664	70.5563
DG(38:2)	DG(38:2) [M+NH4]+	DG	666.604	13.7	RevPhase_positive	125.016	170.355	189.868	109.923	167.125	154.115	145.262	151.214	146.558	187.733	171.927	167.836	200.518	141.846	179.449
DG(38:3)	DG(38:3) [M+NH4]+	DG	664.587	13.5	RevPhase_positive	123.296	137.983	151.824	130.458	184.257	174.013	143.563	141.626	148.745	186.732	179.44	177.837	211.98	154.785	185.931
DG(38:4)	DG(38:4) [M+NH4]+	DG	662.572	13.34	RevPhase_positive	88.7441	126.845	118.108	116.277	197.751	188.272	117.219	148.104	148.372	146.774	141.54	138.756	177.367	131.073	158.917
DG(38:5)	DG(38:5) [M+NH4]+	DG	660.557	13.02	RevPhase_positive	31.3377	37.5175	42.2784	37.0724	55.1556	48.9311	48.0598	48.0981	48.7612	44.5369	41.4197	40.4391	56.9108	43.8341	50.2831
DG(38:6)	DG(38:6) [M+NH4]+	DG	658.541	12.85	RevPhase_positive	14.6637	17.7489	18.9323	17.8203	23.2797	21.7166	19.7908	19.9193	21.0194	16.1446	15.2178	15.0693	22.0553	18.8684	20.8619
DG(39:0)	DG(39:0) [M+NH4]+	DG	684.65	14.45	RevPhase_positive	6.12822	7.24244	10.916	14.219	19.9594	18.6033	17.1232	18.3356	16.6061	10.4355	9.05287	8.96061	16.0327	12.1684	14.7099
DG(39:1)	DG(39:1) [M+NH4]+	DG	682.635	14.16	RevPhase_positive	3.59491	0.833607	5.20826	6.08495	9.35093	8.43531	8.12824	8.50092	7.98359	5.33494	4.57275	4.43442	8.11237	5.26951	7.80211
DG(39:2)	DG(39:2) [M+NH4]+	DG	680.619	13.89	RevPhase_positive	3.10845	5.98215	6.12012	4.59137	6.47311	6.29911	6.68855	6.91558	6.73495	8.30114	7.70954	7.55631	9.33935	7.21831	8.62534
DG(39:3)	DG(39:3) [M+NH4]+	DG	678.604	13.68	RevPhase_positive	3.29336	3.87006	4.45035	3.70021	5.72747	4.61712	4.89779	5.00904	4.43695	6.504	6.23437	6.59448	7.76244	6.30132	6.81577
DG(39:4)	DG(39:4) [M+NH4]+	DG	676.588	13.39	RevPhase_positive	2.48029	2.89381	3.09176	3.96321	4.74471	4.33466	3.95799	3.75992	3.01087	4.65054	4.45522	4.30676	5.65781	4.15736	4.47476
DG(39:5)	DG(39:5) [M+NH4]+	DG	674.572	13.19	RevPhase_positive	0.951917	0.805213	1.40309	1.6357	2.4578	2.28134	2.04727	2.0215	2.38765	1.79679	1.84975	1.98702	2.73707	2.33218	2.59476
DG(39:6)	DG(39:6) [M+NH4]+	DG	672.556	13.05	RevPhase_positive	0.50536	0.806027	0.481121	1.01311	1.63879	1.36068	1.63911	1.25363	1.41603	1.05789	1.15451	1.15955	2.46115	1.72046	1.44499
DG(40:0)	DG(40:0) [M+NH4]+	DG	698.666	14.62	RevPhase_positive	36.278	44.616	48.6989	153.292	211.368	200.577	160.329	164.233	169.008	65.1017	57.202	58.9384	109.648	89.8841	102.872
DG(40:1)	DG(40:1) [M+NH4]+	DG	696.65	14.34	RevPhase_positive	46.8519	56.2111	60.2511	95.1967	140.788	129.164	112.367	117.762	116.775	52.4833	46.0169	45.2557	88.8568	68.0175	82.0925
DG(40:2)	DG(40:2) [M+NH4]+	DG	694.635	14.07	RevPhase_positive	17.2803	19.8873	21.9267	15.0531	23.7072	21.7652	21.0625	22.3718	20.608	17.3305	15.0513	15.1713	22.8603	16.1237	21.2895
DG(40:3)	DG(40:3) [M+NH4]+	DG	692.619	13.85	RevPhase_positive	3.6719	6.02906	6.91671	4.70363	6.87555	6.4174	6.42244	5.95984	6.05601	3.69058	4.23546	6.10479	8.91442	6.45837	8.07483
DG(40:4)	DG(40:4) [M+NH4]+	DG	690.603	13.63	RevPhase_positive	6.92208	8.35951	9.40527	7.51444	11.8762	10.9443	8.09641	8.79457	9.39953	9.78588	8.48566	7.94505	12.0961	8.48098	9.66161
DG(40:5)	DG(40:5) [M+NH4]+	DG	688.588	13.41	RevPhase_positive	11.8112	13.439	14.9534	12.193	18.7394	17.6858	15.1859	15.3715	14.5524	12.6484	12.3568	11.9957	18.4379	12.9532	16.576
DG(40:6)	DG(40:6) [M+NH4]+	DG	686.572	13.32	RevPhase_positive	12.355	15.6549	16.5773	17.5423	26.2308	23.8918	18.9422	19.368	17.6507	15.4617	14.4511	14.0577	20.7131	16.0153	19.3158
DG(40:7)	DG(40:7) [M+NH4]+	DG	684.556	12.95	RevPhase_positive	9.5522	10.9811	11.4639	6.70688	11.1518	8.78393	9.9772	10.8872	11.4582	10.0838	9.47421	9.49747	13.2613	11.151	11.9745
DG(41:0)	DG(41:0) [M+NH4]+	DG	712.682	14.75	RevPhase_positive	5.03143	5.91419	7.22151	20.6884	30.7131	28.4423	22.5067	23.765	24.2722	10.2367	8.3035	9.27778	17.929	13.3296	16.6919
DG(41:1)	DG(41:1) [M+NH4]+	DG	710.666	14.5	RevPhase_positive	6.88565	7.97929	8.64933	16.3578	21.9089	20.8795	20.2819	20.4858	21.0452	11.1448	9.67314	9.31921	17.4297	14.3585	17.9229
DG(41:2)	DG(41:2) [M+NH4]+	DG	708.651	14.25	RevPhase_positive	1.47859	1.86266	2.01114	2.34918	3.64148	3.25531	3.00488	3.46868	3.59328	2.10887	1.40847	1.59122	3.24183	2.31396	3.03785
DG(41:3)	DG(41:3) [M+NH4]+	DG	706.635	14	RevPhase_positive	0.169146	0.188457	0.18861	0.144711	0.513137	0.382758	0.323271	0.412471	0.388743	0.319417	0.227448	0.367061	0.456351	0.386667	0.556671
DG(41:4)	DG(41:4) [M+NH4]+	DG	704.62	13.76	RevPhase_positive	0.076341	0.0882955	0.120201	0.102305	0.178335	0.15337	0.212351	0.275735	0.105374	0.301518	0.104242	0.246616	0.360176	0.161128	0.353505
DG(42:0)	DG(42:0) [M+NH4]+	DG	726.697	14.91	RevPhase_positive	10.0629	11.5816	12.2798	103.512	140.177	127.474	97.4502	99.2428	100.16	18.0012	15.8837	16.5137	37.273	28.628	35.0925
DG(42:1)	DG(42:1) [M+NH4]+	DG	724.682	14.66	RevPhase_positive	39.7283	44.6987	50.6986	111.594	158.805	149.22	132.16	136.044	133.409	55.2145	49.892	48.3286	92.9302	73.0096	88.3572
DG(42:2)	DG(42:2) [M+NH4]+	DG	722.666	14.41	RevPhase_positive	22.3866	24.657	27.3906	33.2266	48.8705	43.5639	44.0367	44.4963	44.2303	22.1282	18.8459	18.1492	37.659	27.8578	34.0404
DG(42:3)	DG(42:3) [M+NH4]+	DG	720.651	14.18	RevPhase_positive	1.20328	1.56823	1.38381	2.11575	3.41062	3.14399	2.96152	3.05379	3.22189	1.3405	0.936332	1.1479	2.44856	1.3728	2.09389
DG(42:4)	DG(42:4) [M+NH4]+	DG	718.635	13.96	RevPhase_positive	0.550114	0.849737	0.711551	0.684595	1.03658	1.00608	1.03711	1.02565	1.03775	0.845007	0.666847	0.555733	1.28333	0.914289	1.32463
DG(42:5)	DG(42:5) [M+NH4]+	DG	716.62	13.76	RevPhase_positive	0.906204	1.16751	1.25177	0.88986	1.43659	1.23909	1.31049	1.32886	1.37447	1.02785	0.96314	0.974826	1.63752	1.08463	1.4678
DG(42:6)	DG(42:6) [M+NH4]+	DG	714.603	13.53	RevPhase_positive	1.66093	1.81489	2.83074	2.00163	2.80573	2.37675	2.74635	2.80969	3.11563	1.96844	1.74059	1.97114	3.11813	1.74535	2.96493
DG(42:7)	DG(42:7) [M+NH4]+	DG	712.588	13.27	RevPhase_positive	1.23236	0.765767	1.36898	1.43603	1.9184	1.65274	1.93715	2.075	2.02449	1.60737	1.11087	1.29172	2.85305	1.67448	2.12249
DG(43:0)	DG(43:0) [M+NH4]+	DG	740.714	15.04	RevPhase_positive	0.945112	1.1429	1.37992	5.22214	8.25884	7.38361	5.26809	5.81792	5.48772	1.91886	1.59434	1.52375	3.10927	2.21278	2.7535
DG(43:1)	DG(43:1) [M+NH4]+	DG	738.698	14.8	RevPhase_positive	2.65334	2.94912	3.53778	8.15457	11.5167	11.3908	10.2021	10.6364	10.8121	4.51281	3.46523	4.18615	7.55623	6.09389	7.83583
DG(43:2)	DG(43:2) [M+NH4]+	DG	736.682	14.55	RevPhase_positive	1.93795	1.8785	2.21795	3.40617	4.6098	4.65361	4.87611	4.67205	4.75809	2.77195	2.19785	1.89969	4.17672	3.59713	4.16055
DG(43:3)	DG(43:3) [M+NH4]+	DG	734.666	14.36	RevPhase_positive	0.161883	0.0882538	0.0962582	0.0950046	0.299825	0.331044	0.380862	0.440329	0.231028	0.210885	0.088101	0.124142	0.527059	0.252421	0.414482
DG(44:0)	DG(44:0) [M+NH4]+	DG	754.729	15.2	RevPhase_positive	3.25531	3.53508	4.20826	37.294	57.5905	53.4973	33.7166	34.9855	33.8367	5.08272	4.10734	3.92448	9.47545	7.1127	9.72339
DG(44:1)	DG(44:1) [M+NH4]+	DG	752.713	14.95	RevPhase_positive	8.3764	10.2191	10.6428	48.7309	73.8171	64.8526	54.4068	34.5552	54.7395	11.2253	6.84182	5.92964	11.3662	12.5539	11.678
DG(44:2)	DG(44:2) [M+NH4]+	DG	750.698	14.71	RevPhase_positive	7.22959	8.76507	9.48856	20.0971	29.4785	27.7469	26.6889	28.1228	26.7157	9.33602	8.17158	8.60002	18.8856	14.5371	17.5676
DG(44:3)	DG(44:3) [M+NH4]+	DG	748.682	14.5	RevPhase_positive	1.46722	1.84492	2.03159	2.79605	4.02307	3.69929	3.63683	3.85867	3.65657	1.61548	1.43052	1.40338	2.78393	1.93131	2.41053
DG(44:4)	DG(44:4) [M+NH4]+	DG	746.666	14.48	RevPhase_positive	0.729661	0.828609	1.24285	1.34179	1.23933	1.69916	1.28576	1.86115	1.26064	0.811239	0.580633	0.685557	1.93678	0.966647	1.36301
DG(44:5)	DG(44:5) [M+NH4]+	DG	744.651	14.19	RevPhase_positive	0.228216	0.460367	0.336494	0.438093	0.467437	0.585301	0.385979	0.481126	0.497953	0.244644	0.238079	0.14069	0.37522	0.237285	0.43905
DG(44:6)	DG(44:6) [M+NH4]+	DG	742.635	13.96	RevPhase_positive	0.712735	0.836574	0.87164	0.367689	0.943729	1.08139	0.842463	1.00186	1.13419	0.882588	0.757093	0.814942	0.772373	0.800428	1.02202
DG(44:7)	DG(44:7) [M+NH4]+	DG	740.62	13.63	RevPhase_positive	0.157122	0.323652	0.171094	0.246941	0.16568	0.275577	0.260015	0.214885	0.256702	0.228034	0.118074	0.315963	0.597943	0.20133	0.222014
DG(44:8)	DG(44:8) [M+NH4]+	DG	738.604	13.34	RevPhase_positive	0.0953553	0.0871602	0.1717	NA	0.072573	0.0994609	0.15921	0.135707	0.0369129	0.151565	0.0802569	0.0463625	0.16754	0.0453723	0.158803
DG(45:0)	DG(45:0) [M+NH4]+	DG	768.744	15.29	RevPhase_positive	0.591384	0.684659	0.766999	3.51772	4.32734	4.19545	2.87362	3.21393	3.12668	1.08424	1.01679	1.04418	1.49692	1.08176	1.21217
DG(45:1)	DG(45:1) [M+NH4]+	DG	766.73	15.07	RevPhase_positive	0.768972	0.972495	1.08616	4.30386	6.18675	5.73185	5.06057	4.85538	4.61822	1.35445	1.16378	1.23591	2.57369	1.73121	2.27769
DG(45:2)	DG(45:2) [M+NH4]+	DG	764.712	14.86	RevPhase_positive	0.366591	0.61574	0.57706	1.33686	1.86117	1.97383	1.21785	1.79137	2.26398	0.670355	0.699321	0.49044	1.37656	1.0287	1.09417
DG(46:0)	DG(46:0) [M+NH4]+	DG	782.76	15.43	RevPhase_positive	2.53091	2.44611	2.68937	28.5879	39.0777	36.9853	21.5278	22.651	22.4058	2.81329	2.42704	2.54612	5.49495	4.17283	4.98651
DG(46:1)	DG(46:1) [M+NH4]+	DG	780.744	15.21	RevPhase_positive	10.3103	11.4001	12.1081	53.2868	77.2262	71.9347	55.5088	56.8028	55.572	9.58916	8.15881	8.2888	20.5743	14.609	19.0127
DG(46:2)	DG(46:2) [M+NH4]+	DG	778.73	15	RevPhase_positive	2.83275	3.35426	3.85166	9.78912	14.8745	13.5204	11.5504	11.8546	11.448	2.89882	2.13334	2.09688	5.75083	4.0904	5.44202
DG(46:3)	DG(46:3) [M+NH4]+	DG	776.713	14.79	RevPhase_positive	0.408749	0.343418	0.46184	0.951198	1.49183	1.58816	1.37094	1.2105	1.11591	0.325079	0.215469	0.321919	0.737459	0.540932	0.687356
DG(46:4)	DG(46:4) [M+NH4]+	DG	774.697	14.66	RevPhase_positive	0.212317	0.261358	0.335536	0.399933	0.881162	0.670839	0.823874	0.814129	0.480678	0.378033	0.0731054	0.261329	0.537697	0.34156	0.371994
DG(46:5)	DG(46:5) [M+NH4]+	DG	772.682	14.52	RevPhase_positive	0.328399	0.287455	0.358939	0.283786	0.962513	0.573522	0.549876	0.630623	0.419777	0.28132	0.24667	0.182079	0.384121	0.424401	0.387341
DG(47:1)	DG(47:1) [M+NH4]+	DG	794.76	15.32	RevPhase_positive	1.92311	2.07745	2.34637	10.1294	12.8178	12.0732	9.0699	10.5239	9.83148	2.10473	2.29184	2.20203	4.50314	3.47288	4.12204
DG(47:2)	DG(47:2) [M+NH4]+	DG	792.745	15.14	RevPhase_positive	0.624526	0.641921	0.485275	1.65237	2.06167	2.23164	1.79736	1.88258	1.68656	0.689897	0.584113	0.450873	1.13756	0.896102	0.896303
DG(48:1)	DG(48:1) [M+NH4]+	DG	808.775	15.43	RevPhase_positive	18.412	20.4556	22.1545	96.7213	131.794	120.305	88.9446	89.5275	89.8985	16.2971	15.2036	14.0674	35.3412	28.0298	33.3032
DG(48:2)	DG(48:2) [M+NH4]+	DG	806.76	15.25	RevPhase_positive	6.78308	7.48752	8.45928	22.9142	30.2922	27.8278	24.8027	25.1131	23.3894	5.41757	4.16613	4.72693	12.2703	9.03243	10.6176
DG(48:3)	DG(48:3) [M+NH4]+	DG	804.745	15.07	RevPhase_positive	0.458906	0.470864	0.510002	1.50438	2.51147	2.1181	1.64098	1.72297	1.65424	0.347422	0.329093	0.205022	0.975153	0.765701	0.909279
DG(48:4)	DG(48:4) [M+NH4]+	DG	802.729	14.92	RevPhase_positive	0.0309927	0.0650483	0.0974361	0.153128	0.633891	0.29142	0.165134	0.978168	0.161165	0.126027	0.107779	0.126524	0.255711	0.154872	0.185718
DG(48:5)	DG(48:5) [M+NH4]+	DG	800.713	14.7	RevPhase_positive	0.124703	0.189523	0.317449	0.383313	0.64357	0.52166	0.372891	0.266167	0.398369	0.184578	0.155237	0.0944171	0.416833	0.215306	0.202764
DG(48:6)	DG(48:6) [M+NH4]+	DG	798.697	14.48	RevPhase_positive	0.106551	0.112362	0.132989	0.139756	0.289469	0.28122	0.344426	0.373745	0.362203	0.187502	0.141682	0.177183	0.230222	0.134586	0.27544
DG(49:1)	DG(49:1) [M+NH4]+	DG	822.791	15.54	RevPhase_positive	4.66721	5.92557	6.47105	11.8945	14.0753	14.3501	10.357	10.9342	10.8206	5.04801	4.29552	5.13747	5.19097	4.12377	4.15088
DG(49:2)	DG(49:2) [M+NH4]+	DG	820.776	15.38	RevPhase_positive	1.19055	1.34768	1.60937	3.9961	4.5673	4.7177	4.78158	4.05754	4.00395	0.943325	1.07055	1.48746	2.20175	2.22491	2.39633
DG(49:3)	DG(49:3) [M+NH4]+	DG	818.76	15.2	RevPhase_positive	NA	NA	0.0729454	0.187031	0.227406	0.388042	0.276385	0.225433	0.240557	NA	0.0372797	0.0562221	0.127035	0.133163	0.21543
DG(50:1)	DG(50:1) [M+NH4]+	DG	836.807	15.63	RevPhase_positive	13.3585	14.4554	14.5744	58.6574	76.6717	70.6254	49.0376	53.356	51.5326	10.6995	9.68598	8.84107	22.54	17.8941	19.5959
DG(50:2)	DG(50:2) [M+NH4]+	DG	834.791	15.47	RevPhase_positive	12.7275	11.8425	14.0957	35.8888	46.4828	42.7695	36.1675	35.4106	34.3367	8.94325	8.68996	7.66003	19.1755	15.2777	17.9253
DG(50:3)	DG(50:3) [M+NH4]+	DG	832.775	15.31	RevPhase_positive	1.81533	1.8685	2.18795	3.92699	5.46582	4.41797	3.69818	3.90633	3.7691	1.44496	1.05261	0.972157	2.32864	1.53401	2.06554
DG(50:4)	DG(50:4) [M+NH4]+	DG	830.76	15.14	RevPhase_positive	0.247655	0.257734	0.33776	0.780257	1.19437	0.819201	0.806597	1.27819	0.688421	0.533586	0.14071	0.242418	0.600465	0.303305	0.568941
DG(50:5)	DG(50:5) [M+NH4]+	DG	828.745	14.96	RevPhase_positive	0.278699	0.347104	0.494322	0.567461	0.864296	0.95842	0.621903	0.453232	0.642884	0.139089	0.144464	0.155705	0.374182	0.157778	0.255662
DG(50:6)	DG(50:6) [M+NH4]+	DG	826.729	14.75	RevPhase_positive	0.426983	0.53081	0.521146	0.921134	1.30481	1.2162	1.08864	1.24858	1.19749	0.600179	0.368963	0.370465	0.927149	0.580947	0.739361
DG(50:7)	DG(50:7) [M+NH4]+	DG	824.713	14.55	RevPhase_positive	0.145379	0.110647	0.137294	0.203969	0.278703	0.316762	0.325284	0.337942	0.275936	0.140826	0.108127	0.206997	0.286499	0.27077	0.303604
DG(52:0)	DG(52:0) [M+NH4]+	DG	866.853	16.01	RevPhase_positive	2.2765	2.45351	2.35602	3.64872	3.63834	2.77196	3.34923	3.00948	3.42578	5.43447	6.08847	5.02099	2.52198	2.6463	2.25611
DG(52:1)	DG(52:1) [M+NH4]+	DG	864.838	15.81	RevPhase_positive	5.30292	6.00498	5.83723	17.9361	22.4968	20.8099	14.7224	15.2823	15.2648	7.90299	7.33833	6.91536	7.45504	7.02172	7.201
DG(52:2)	DG(52:2) [M+NH4]+	DG	862.822	15.66	RevPhase_positive	8.37009	7.93736	8.66715	20.2548	25.2215	22.8993	19.6165	19.4519	20.1242	6.41598	4.56649	4.51217	11.1303	9.52546	9.79623
DG(52:3)	DG(52:3) [M+NH4]+	DG	860.807	15.5	RevPhase_positive	1.58562	1.51414	2.22631	3.63569	4.24643	4.45102	3.59121	3.46008	3.50881	1.09364	0.712422	0.98536	2.30768	1.94468	1.96104
DG(52:4)	DG(52:4) [M+NH4]+	DG	858.791	15.38	RevPhase_positive	0.357031	0.539266	0.524889	1.04183	1.0774	1.38589	1.05313	1.26546	0.916283	0.380127	0.0445081	0.325292	0.69732	0.708029	0.558325
DG(52:5)	DG(52:5) [M+NH4]+	DG	856.776	15.18	RevPhase_positive	0.254501	0.430929	0.134763	0.539208	0.843957	0.918395	0.632626	0.715928	0.471041	0.191382	0.124948	0.020043	0.282561	0.388551	0.25086
DG(52:6)	DG(52:6) [M+NH4]+	DG	854.761	15.02	RevPhase_positive	0.556535	0.727358	0.896496	0.924496	1.49236	1.56888	1.17105	1.27555	1.15929	0.473096	0.393775	0.384483	0.943838	0.67471	0.774495
DG(52:7)	DG(52:7) [M+NH4]+	DG	852.745	14.82	RevPhase_positive	0.32114	0.500242	0.649147	0.689388	1.14199	0.878952	0.757922	0.914476	0.799943	0.454285	0.395003	0.350217	0.787903	0.541008	0.763914
DG(54:1)	DG(54:1) [M+NH4]+	DG	892.869	16.02	RevPhase_positive	4.42207	3.84379	4.56412	5.93284	6.41981	6.03876	5.20128	4.81686	5.61406	7.69385	8.93495	8.1521	4.1669	4.32492	4.23268
DG(54:2)	DG(54:2) [M+NH4]+	DG	890.854	15.86	RevPhase_positive	3.15975	3.82442	4.43145	6.47181	7.37645	7.21473	5.30985	5.78649	6.26603	4.26391	4.34836	3.69194	5.58813	4.01786	5.50957
DG(54:3)	DG(54:3) [M+NH4]+	DG	888.837	15.7	RevPhase_positive	0.964401	0.764081	0.994031	1.39726	1.74385	1.25521	1.17164	1.36681	1.47747	0.880746	0.630469	0.929947	1.17459	1.14977	0.553809
DG(54:4)	DG(54:4) [M+NH4]+	DG	886.822	15.57	RevPhase_positive	0.237755	0.172771	0.0666943	0.581841	0.619671	0.401475	0.298352	0.339738	0.442757	0.0659476	NA	0.068131	0.264465	0.258269	0.242772
DG(54:6)	DG(54:6) [M+NH4]+	DG	882.791	15.27	RevPhase_positive	1.08367	0.602074	0.546753	0.797416	1.04271	0.847374	0.952548	0.716881	0.219506	NA	0.18367	NA	0.190646	0.111172	0.335155
DG(54:7)	DG(54:7) [M+NH4]+	DG	880.777	15.07	RevPhase_positive	0.452823	0.633983	0.648605	0.535176	0.993791	0.843484	0.683217	0.746239	0.728902	0.489358	0.395747	0.310388	0.708025	0.492284	0.713366
DG(56:3)	DG(56:3) [M+NH4]+	DG	916.869	15.94	RevPhase_positive	0.237454	0.433858	0.329006	0.502227	0.586643	0.498259	0.567776	0.433007	0.522643	0.485521	0.619938	0.942709	0.44613	0.604393	0.652592
DG(56:7)	DG(56:7) [M+NH4]+	DG	908.807	15.31	RevPhase_positive	0.0342048	0.228271	0.0475921	0.0939096	0.263641	0.216981	0.228709	0.414889	0.125481	0.0883748	NA	NA	0.156773	0.112427	0.145722
DG(O-30:0)	DG(O-30:0) [M+NH4]+	DG[O]	544.53	13.05	RevPhase_positive	122.433	132.332	148.941	97.8054	128.329	123.16	112.841	114.5	118.593	125.916	114.749	113.953	90.2333	79.298	85.7082
DG(O-30:1)	DG(O-30:1) [M+NH4]+	DG[O]	542.514	12.68	RevPhase_positive	4.6379	4.71893	5.66091	5.71793	6.02371	6.9132	5.89426	5.37938	5.73427	4.02043	2.98851	3.91824	3.60968	3.92981	4.01383
DG(O-31:0)	DG(O-31:0) [M+NH4]+	DG[O]	558.546	13.27	RevPhase_positive	23.8053	26.7425	28.2339	37.6359	47.6161	48.7369	50.192	51.9804	52.2346	69.1814	61.6359	62.878	52.8634	46.4148	52.3371
DG(O-32:0)	DG(O-32:0) [M+NH4]+	DG[O]	572.561	13.5	RevPhase_positive	1169.04	1251.17	1371.79	912.414	1137.96	1113.45	1091.12	1101.43	1140.28	1363.36	1276.19	1314.24	1040.38	889.023	999.705
DG(O-32:1)	DG(O-32:1) [M+NH4]+	DG[O]	570.546	13.18	RevPhase_positive	205.025	226.998	242.88	175.516	219.004	222.9	215.66	224.817	221.627	240.694	227.945	224.757	235.53	203.787	228.495
DG(O-33:0)	DG(O-33:0) [M+NH4]+	DG[O]	586.577	13.68	RevPhase_positive	68.6429	73.8089	87.7735	91.194	125.254	121.272	140.473	144.786	153.196	213.767	195.078	197.866	177.475	145.909	172.774
DG(O-33:1)	DG(O-33:1) [M+NH4]+	DG[O]	584.562	13.39	RevPhase_positive	24.9204	26.4453	28.7936	32.3384	43.0849	41.3889	47.8288	50.4538	47.2397	64.5635	59.7677	59.9287	74.4294	57.4121	67.0374
DG(O-34:1)	DG(O-34:1) [M+NH4]+	DG[O]	598.577	13.59	RevPhase_positive	703.532	756.551	838.968	450.371	624.47	591.93	655.775	700.446	696.409	957.023	881.026	871.276	917.698	767.423	847.72
DG(O-34:2)	DG(O-34:2) [M+NH4]+	DG[O]	596.562	13.28	RevPhase_positive	65.4515	77.3889	81.2072	59.813	80.5826	76.4644	81.7763	86.141	84.6202	92.8837	86.4414	84.3952	111.586	91.546	108.016
DG(O-35:0)	DG(O-35:0) [M+NH4]+	DG[O]	614.609	14.06	RevPhase_positive	25.368	28.9743	30.4722	33.5475	43.6977	41.4737	53.0772	55.6301	56.7363	75.4807	66.3217	71.9438	67.9838	57.9015	65.5333
DG(O-35:1)	DG(O-35:1) [M+NH4]+	DG[O]	612.593	13.77	RevPhase_positive	25.7272	29.2331	38.6209	25.2597	36.4814	35.6363	45.98	48.4365	49.3107	76.2294	72.3236	67.3243	79.5374	61.3291	74.4918
DG(O-35:2)	DG(O-35:2) [M+NH4]+	DG[O]	610.577	13.49	RevPhase_positive	6.46317	7.33731	7.76425	7.43584	9.68127	8.54253	10.1161	9.79198	10.2605	15.7783	14.9214	15.3295	18.3587	15.4967	18.3468
DG(O-36:0)	DG(O-36:0) [M+NH4]+	DG[O]	628.624	14.28	RevPhase_positive	141.871	166.235	186.036	115.59	165.979	159.693	186.218	198.057	197.706	225.447	205.367	210.928	243.752	198.442	226.13
DG(O-36:1)	DG(O-36:1) [M+NH4]+	DG[O]	626.609	13.99	RevPhase_positive	203.762	249.056	261.27	126.621	184.312	176.618	210.227	232.448	226.99	314.225	275.179	278.935	316.571	239.73	302.574
DG(O-36:2)	DG(O-36:2) [M+NH4]+	DG[O]	624.593	13.69	RevPhase_positive	69.0022	80.2729	89.2313	49.356	72.6565	66.4794	86.2472	92.8663	87.7395	131.607	123.292	118.669	159.561	120.622	149.57
DG(O-36:3)	DG(O-36:3) [M+NH4]+	DG[O]	622.577	13.43	RevPhase_positive	13.9065	16.2962	16.6017	13.8467	18.4914	18.965	19.5245	22.3834	19.838	24.287	21.2607	20.094	37.0393	27.9164	34.5344
DG(O-37:0)	DG(O-37:0) [M+NH4]+	DG[O]	642.64	14.43	RevPhase_positive	16.273	16.9486	19.6868	16.95	22.059	20.4296	29.1969	30.2812	30.551	40.8941	35.7794	36.6608	44.2327	38.8775	42.7994
DG(O-37:1)	DG(O-37:1) [M+NH4]+	DG[O]	640.625	14.14	RevPhase_positive	22.9328	5.2352	27.3668	11.9402	17.0467	16.3972	21.2374	23.6751	23.2399	33.06	8.37639	29.2662	37.0947	15.9519	34.8335
DG(O-37:2)	DG(O-37:2) [M+NH4]+	DG[O]	638.608	13.91	RevPhase_positive	5.87995	4.88108	5.09832	2.87628	3.77083	3.57407	5.22742	5.62922	5.0022	9.19735	8.28902	8.22213	10.2663	8.03598	10.7773
DG(O-38:0)	DG(O-38:0) [M+NH4]+	DG[O]	656.655	14.62	RevPhase_positive	95.1289	111.182	125.737	70.4649	96.0859	92.873	113.939	116.938	119.559	159.057	142.6	147.198	172.38	151.57	165.519
DG(O-38:1)	DG(O-38:1) [M+NH4]+	DG[O]	654.639	14.34	RevPhase_positive	154.783	177.545	195.08	71.6219	120.395	100.508	139.62	134.37	135.066	191.989	171.244	186.065	213.173	172.182	203.833
DG(O-38:2)	DG(O-38:2) [M+NH4]+	DG[O]	652.625	14.07	RevPhase_positive	23.581	27.8881	30.8239	11.1725	17.4935	16.0186	20.4558	22.3394	21.3068	31.21	27.401	26.9175	37.4697	27.4669	35.6675
DG(O-38:4)	DG(O-38:4) [M+NH4]+	DG[O]	648.593	13.62	RevPhase_positive	9.00414	10.528	11.5191	8.52052	11.0591	11.5173	10.1964	11.6644	10.9208	16.1463	13.8648	13.5904	21.7127	17.9513	19.9686
DG(O-38:5)	DG(O-38:5) [M+NH4]+	DG[O]	646.577	13.41	RevPhase_positive	24.6665	29.0469	31.6295	24.2484	30.8764	28.2747	27.4653	28.6376	27.7537	32.1458	30.2748	31.6079	46.5519	33.6349	44.4937
DG(O-39:0)	DG(O-39:0) [M+NH4]+	DG[O]	670.671	14.73	RevPhase_positive	6.75585	7.61786	8.46795	6.70199	8.34359	8.49333	10.889	11.1778	11.8144	16.8919	15.0654	15.5689	19.8333	16.7764	18.8701
DG(O-39:1)	DG(O-39:1) [M+NH4]+	DG[O]	668.655	14.46	RevPhase_positive	19.999	22.0217	24.3214	11.4137	14.8072	13.4101	19.5882	19.9325	21.0981	36.1731	33.9925	33.7786	39.4665	32.9427	34.3354
DG(O-39:2)	DG(O-39:2) [M+NH4]+	DG[O]	666.64	14.24	RevPhase_positive	2.31629	2.53637	2.18064	1.48004	2.42608	2.09824	2.52161	2.71602	2.77552	4.6054	3.3095	4.0647	5.94701	4.09637	5.65828
DG(O-39:3)	DG(O-39:3) [M+NH4]+	DG[O]	664.625	13.99	RevPhase_positive	0.347508	0.355238	0.344488	0.105995	0.257895	0.264903	0.283263	0.220889	0.375313	0.645472	0.575681	0.533843	0.983427	0.804932	0.759363
DG(O-39:4)	DG(O-39:4) [M+NH4]+	DG[O]	662.609	13.8	RevPhase_positive	0.263385	0.334061	0.488306	1.06255	0.617917	0.493255	1.23501	0.654097	0.693221	0.843159	1.93479	0.741834	1.09974	0.890323	1.19067
DG(O-39:5)	DG(O-39:5) [M+NH4]+	DG[O]	660.592	13.59	RevPhase_positive	2.10782	2.27702	1.82781	1.14483	1.89413	0.8198	2.10902	3.42929	1.62296	3.46568	4.0017	3.8022	4.63562	4.36391	4.30627
DG(O-40:0)	DG(O-40:0) [M+NH4]+	DG[O]	684.686	14.93	RevPhase_positive	22.1251	23.3966	26.0014	12.8031	17.1992	16.3125	17.0752	17.4323	17.6283	35.0993	32.7476	33.2364	41.8606	34.9055	39.8113
DG(O-40:1)	DG(O-40:1) [M+NH4]+	DG[O]	682.671	14.66	RevPhase_positive	122.232	141.834	154.017	37.845	53.5854	49.6539	59.8203	63.7335	63.384	146.529	133.861	134.816	168.921	139.535	160.364
DG(O-40:2)	DG(O-40:2) [M+NH4]+	DG[O]	680.655	14.41	RevPhase_positive	23.8066	45.3307	51.2601	7.77967	11.8487	10.4332	23.3828	24.3745	13.8707	28.9157	41.2146	40.0661	35.4291	41.1543	32.7476
DG(O-40:3)	DG(O-40:3) [M+NH4]+	DG[O]	678.641	14.19	RevPhase_positive	2.61149	2.23334	2.9303	1.80291	2.71304	2.45263	2.60589	3.52877	3.451	3.18851	2.60864	2.30367	4.10874	2.69074	4.66867
DG(O-40:4)	DG(O-40:4) [M+NH4]+	DG[O]	676.624	14	RevPhase_positive	2.75399	3.33408	3.40023	1.99581	3.04931	3.28688	3.19002	3.77495	3.67875	3.92914	4.06231	3.61046	6.44159	4.73752	5.60001
DG(O-40:5)	DG(O-40:5) [M+NH4]+	DG[O]	674.609	13.78	RevPhase_positive	6.63077	9.14431	10.2908	6.81517	10.8822	9.8329	10.5762	11.4806	11.76	11.9583	11.3022	11.2096	19.0923	12.8273	16.8693
DG(O-41:0)	DG(O-41:0) [M+NH4]+	DG[O]	698.703	15.03	RevPhase_positive	0.619318	0.712107	0.868749	0.596271	0.939662	0.830419	0.888979	1.1093	1.06721	1.78893	1.52615	1.41899	2.30307	1.84049	2.28264
DG(O-41:1)	DG(O-41:1) [M+NH4]+	DG[O]	696.687	14.77	RevPhase_positive	6.13125	6.54744	7.51287	2.86104	3.86806	3.64686	4.79825	4.88744	5.44872	10.3319	9.74866	9.77015	13.286	10.7387	12.2132
DG(O-41:2)	DG(O-41:2) [M+NH4]+	DG[O]	694.671	14.57	RevPhase_positive	2.45221	5.024	2.82669	1.13411	2.07529	1.36512	1.49418	1.16714	2.18686	5.0169	3.86114	5.51623	3.98798	6.31622	4.63516
DG(O-41:4)	DG(O-41:4) [M+NH4]+	DG[O]	690.641	14.15	RevPhase_positive	0.0444643	0.116827	0.147095	0.04412	0.0636232	0.1239	0.102773	0.0582421	0.128561	0.218405	0.0916059	0.121337	0.339706	0.216757	0.2741
DG(O-42:0)	DG(O-42:0) [M+NH4]+	DG[O]	712.718	15.2	RevPhase_positive	0.954537	1.20142	1.27879	1.79302	2.69353	2.21218	2.5367	2.66977	2.22198	2.82171	2.0505	2.10469	3.31531	2.65497	3.45482
DG(O-42:1)	DG(O-42:1) [M+NH4]+	DG[O]	710.703	14.95	RevPhase_positive	7.71038	7.97363	8.64099	3.13906	4.66041	3.95091	4.9961	5.38703	5.67293	10.2481	9.44502	8.96685	15.2001	11.925	13.6655
DG(O-42:2)	DG(O-42:2) [M+NH4]+	DG[O]	708.687	14.71	RevPhase_positive	9.59182	11.6506	12.7295	1.86831	3.15255	2.9945	3.70819	4.04974	4.00395	12.9056	11.8717	11.4409	16.8274	13.7822	17.0162
DG(O-42:5)	DG(O-42:5) [M+NH4]+	DG[O]	702.64	14.16	RevPhase_positive	1.70445	1.70554	2.36464	1.09011	1.7848	1.43003	1.81315	2.11652	2.22603	2.32478	1.67883	2.02617	3.20503	1.47003	3.2955
DG(O-43:1)	DG(O-43:1) [M+NH4]+	DG[O]	724.719	15.09	RevPhase_positive	0.389194	0.187061	0.361373	0.198118	0.47805	0.271106	0.369201	0.423182	0.470554	0.79767	0.634438	0.618771	1.02144	0.590356	0.696416
DG(O-43:3)	DG(O-43:3) [M+NH4]+	DG[O]	720.687	14.7	RevPhase_positive	0.283913	0.433412	0.473284	0.158902	0.262131	0.290703	0.306557	0.195297	0.367194	0.48199	0.418203	0.345937	0.53911	0.514133	0.799477
DG(O-44:0)	DG(O-44:0) [M+NH4]+	DG[O]	740.749	15.45	RevPhase_positive	NA	NA	NA	0.611939	1.12388	1.16872	0.97446	0.978225	0.904129	0.361032	0.260247	NA	0.344228	0.300014	0.554862
DG(O-44:1)	DG(O-44:1) [M+NH4]+	DG[O]	738.734	15.23	RevPhase_positive	0.643789	0.459729	0.735802	0.594917	0.942812	0.792557	0.697766	0.578215	0.92114	0.858057	0.801552	0.442917	1.25293	0.55294	1.3821
DG(O-44:2)	DG(O-44:2) [M+NH4]+	DG[O]	736.719	15	RevPhase_positive	0.7724	1.0202	0.869201	0.332695	0.539363	0.473871	0.413741	0.491628	0.483313	1.09801	0.754973	0.732103	1.53169	1.24794	1.45292
DG(O-44:3)	DG(O-44:3) [M+NH4]+	DG[O]	734.703	14.82	RevPhase_positive	0.470907	0.746174	0.413109	0.349098	0.184097	0.631315	0.38337	0.189213	0.303886	0.557648	0.449111	0.624784	0.911212	0.945478	0.994526
DG(O-44:4)	DG(O-44:4) [M+NH4]+	DG[O]	732.687	14.66	RevPhase_positive	0.1932	0.333356	0.30665	0.0541364	0.0347558	0.121061	0.0679729	0.0973938	0.0194874	0.288879	0.383949	0.227257	0.629412	0.422262	0.688483
DG(O-45:3)	DG(O-45:3) [M+NH4]+	DG[O]	748.719	15	RevPhase_positive	0.917693	1.24846	1.47673	0.887007	1.17403	1.2639	0.990446	0.403559	1.37634	1.08375	0.567	0.775248	1.34739	1.00757	1.50892
DG(O-46:1)	DG(O-46:1) [M+NH4]+	DG[O]	766.765	15.46	RevPhase_positive	0.585267	0.103053	0.43461	0.990763	1.3016	0.86111	0.844125	0.970108	0.903778	0.497508	0.213387	0.373023	0.650479	0.657201	0.493022
[truncated: 1,588 more rows]

## Sheet: Measurement 3
IsolabMidas	orgIsolabMidas	idclasses	mzmed	rtmed	Observed_In	Control-1	Control-1	Control-1	crACBD5-1	crACBD5-1	crACBD5-1	crACBD5-2	crACBD5-2	crACBD5-2	crACBD4-1	crACBD4-1	crACBD4-1	crACBD4-2	crACBD4-2	crACBD4-2
[truncated: 1,982 more rows]
